# Supplementary material for: Development and validation of a simplified method to generate human microglia from pluripotent stem cells
Source: Mol Neurodegener. 2018 Dec 22;13:67. doi: 10.1186/s13024-018-0297-x (PMC6303871; doi:10.1186/s13024-018-0297-x)
Supplement: Supplementary file 3 — Table S1. Significantly changed genes between iPS-microglia, iPS-microglia 2.0, CD14 monocytes, and CD16 monocytes. (XLSX 1562 kb) [file 13024_2018_297_MOESM3_ESM.xlsx]

## Sheet: Sheet1
iPS-microglia vs CD14	iPS-microglia 2.0 vs CD14	iPS-microglia vs CD16	iPS-microglia 2.0 vs CD16
A2M	A2M	A2M	A1BG
A4GALT	A3GALT2	A2M-AS1	A2M
AARS	A4GALT	A4GALT	A2M-AS1
AATK	AACS	AACS	A4GALT
ABCA13	AARS	AARS	AACS
ABCA6	AATK	AASS	AARS
ABCA9	ABCA6	AATK	AATK
ABCB4	ABCA9	ABCA5	ABCA2
ABCB9	ABCB4	ABCB4	ABCA5
ABCC4	ABCB9	ABCB9	ABCB4
ABCC6P1	ABCC4	ABCC3	ABCB9
ABCG1	ABCC6P1	ABCC4	ABCC3
ABCG2	ABCG1	ABCC6	ABCC4
ABHD12	ABCG2	ABCC6P1	ABCC5
ABHD17C	ABHD12	ABCG1	ABCC6
ABHD5	ABHD17C	ABCG2	ABCC6P1
ABI3	ABHD5	ABHD12	ABCG1
ABLIM3	ABI3	ABHD17C	ABCG2
AC093375.1	ABLIM3	ABLIM1	ABHD12
ACAT2	ABTB2	ABLIM3	ABHD17C
ACER2	ACAT2	AC093375.1	ABLIM1
ACKR2	ACE	ACAP1	ABTB2
ACKR3	ACER2	ACAT2	ACAP1
ACOT1	ACHE	ACE	ACAT2
ACOT11	ACKR2	ACER2	ACER2
ACOT2	ACOT1	ACKR2	ACKR2
ACOT4	ACOT11	ACKR3	ACKR3
ACOT7	ACOT2	ACOT1	ACOT1
ACOX2	ACOT4	ACOT11	ACOT11
ACP6	ACOT7	ACOT2	ACOT2
ACSL1	ACOX2	ACP6	ACOX1
ACSL5	ACP6	ACSL3	ACOX2
ACSM1	ACSL1	ACSL5	ACP6
ACSM3	ACSL5	ACSM3	ACSL5
ACSM5	ACSM1	ACSM5	ACSM3
ACSS3	ACSM3	ACSS3	ACSM5
ACTA2	ACSM5	ACTA2	ACTA2
ACTL10	ACSS3	ACTG1P4	ACTN1
ACTRT3	ACTA2	ACTN1	ACTN2
ACVR2B	ACTL10	ACTRT3	ACTRT3
ACVR2B-AS1	ACTN2	ACVRL1	ACVR2B-AS1
ACY3	ACTRT3	ACY1	ACVRL1
ADAM12	ACVR2B	ACY3	ACY1
ADAM15	ACVR2B-AS1	ADA	ACY3
ADAM23	ACVRL1	ADAM12	ADA
ADAM28	ACY3	ADAM19	ADAM12
ADAMDEC1	ADAM12	ADAM23	ADAM19
ADAMTS10	ADAM15	ADAM28	ADAM23
ADAMTS12	ADAM23	ADAM9	ADAM28
ADAMTS2	ADAM28	ADAMDEC1	ADAM9
ADAMTSL2	ADAMDEC1	ADAMTS10	ADAMDEC1
ADAMTSL4	ADAMTS10	ADAMTS12	ADAMTS10
ADAMTSL4-AS1	ADAMTS12	ADAMTS14	ADAMTS12
ADAMTSL5	ADAMTS15	ADAMTS4	ADAMTS17
ADARB2	ADAMTS5	ADAMTS5	ADAMTS4
ADC	ADAMTSL2	ADAMTSL2	ADAMTS5
ADCY1	ADAMTSL4-AS1	ADAMTSL4	ADAMTSL2
ADCY6	ADAMTSL5	ADAMTSL4-AS1	ADAMTSL4
ADCY9	ADARB2	ADARB2	ADAMTSL4-AS1
ADD3	ADC	ADC	ADARB2
ADGB	ADCY1	ADCY1	ADC
ADHFE1	ADCY6	ADCY3	ADCY3
ADM	ADCY9	ADCY6	ADCY6
ADORA1	ADD3	ADCY9	ADD2
ADORA2A	ADGB	ADD2	ADGB
ADORA2A-AS1	ADHFE1	ADGB	ADHFE1
ADORA2B	ADM	ADHFE1	ADM
ADORA3	ADORA1	ADM	ADM2
ADPRHL1	ADORA2A	ADORA1	ADORA1
ADRA2B	ADORA3	ADORA2A	ADORA2A
ADTRP	ADRA2B	ADORA2B	ADORA3
AFAP1L1	ADRA2C	ADORA3	ADRB1
AFF2	AFAP1L1	ADRB1	AFAP1L1
AFF3	AFF2	AFAP1L1	AFF3
AGAP1	AGAP1	AFAP1L2	AGAP1
AGAP2-AS1	AGAP2-AS1	AFF3	AGAP2-AS1
AGMAT	AGMAT	AGAP1	AGBL2
AGPAT4	AGPAT4	AGAP2-AS1	AGMAT
AGPAT4-IT1	AGPAT4-IT1	AGBL2	AGPAT4
AGR2	AGR2	AGMAT	AGPAT4-IT1
AGT	AGT	AGPAT4	AGR2
AGTPBP1	AGTPBP1	AGPAT4-IT1	AGRP
AGTRAP	AGTRAP	AGR2	AGT
AHNAK	AHNAK	AGT	AGTRAP
AHR	AHR	AGTRAP	AHNAK
AHRR	AHRR	AHNAK	AHRR
AICDA	AIFM3	AHRR	AIFM3
AIFM3	AIM2	AIFM3	AIM1L
AIM2	AK1	AIM2	AIM2
AJUBA	AK4	AJUBA	AK1
AK1	AK7	AK1	AK4
AK4	AKAP12	AK4	AK7
AK7	AKAP2	AK7	AKAP2
AKAP12	AKAP3	AKAP12	AKAP3
AKAP3	AKAP6	AKAP2	AKAP6
AKAP6	AKIRIN2	AKAP3	AKIP1
AKAP7	AKR1B1	AKAP6	AKR1B1
AKIRIN2	ALDH18A1	AKAP7	AKR1C3
AKR1B1	ALDH1A3	AKIP1	ALCAM
AKR1C3	ALDH3B1	AKR1B1	ALDH18A1
ALCAM	ALDH7A1	AKR1C3	ALDH1A3
ALDH18A1	ALDH8A1	ALCAM	ALDH1L2
ALDH1A1	ALMS1-IT1	ALDH18A1	ALDH2
ALDH1A3	ALOX15	ALDH1A3	ALDH3B1
ALDH1L2	ALOX15B	ALDH1L2	ALDH5A1
ALDH5A1	ALOX5AP	ALDH2	ALDH7A1
ALDH7A1	ALPK2	ALDH3B1	ALDH8A1
ALDH8A1	ALPK3	ALDH5A1	ALMS1-IT1
ALMS1-IT1	ALS2CR12	ALDH7A1	ALOX15
ALOX15	AMACR	ALMS1-IT1	ALOX15B
ALOX15B	AMH	ALOX15	ALOX5AP
ALOX5AP	AMOT	ALOX15B	ALPK3
ALPK3	AMOTL1	ALOX5AP	ALPL
ALS2CL	AMPD2	ALPK3	ALS2CL
ALS2CR12	AMPH	ALS2CR12	ALS2CR12
AMACR	ANGPT1	AMACR	AMACR
AMH	ANGPT4	AMOT	AMOT
AMOT	ANGPTL2	AMPD2	AMOTL1
AMPD2	ANGPTL6	AMPD3	AMPD2
AMPH	ANK2	ANG	AMPD3
ANGPT1	ANKEF1	ANGPT1	ANG
ANGPTL6	ANKH	ANGPT4	ANGPT1
ANK2	ANKRD13B	ANGPTL6	ANGPT4
ANKEF1	ANKRD18DP	ANK2	ANGPTL6
ANKH	ANKRD33B	ANKEF1	ANK2
ANKRD13B	ANKRD34B	ANKLE1	ANKEF1
ANKRD18DP	ANKRD37	ANKRD13B	ANKH
ANKRD33B	ANKRD44-IT1	ANKRD18DP	ANKLE1
ANKRD34B	ANKRD46	ANKRD33B	ANKRD13B
ANKRD37	ANKRD55	ANKRD34B	ANKRD18DP
ANKRD44-IT1	ANKS6	ANKRD35	ANKRD33B
ANKRD46	ANLN	ANKRD37	ANKRD35
ANKRD55	ANO7	ANKRD44-IT1	ANKRD37
ANKRD65	ANO9	ANKRD46	ANKRD44-IT1
ANKS6	ANPEP	ANKRD53	ANKRD46
ANLN	ANTXR1	ANKRD55	ANKRD55
ANO7	ANXA1	ANKS6	ANKS6
ANPEP	ANXA3	ANLN	ANLN
ANTXR1	AOAH	ANO7	ANO7
ANXA1	AOAH-IT1	ANO9	ANO9
ANXA3	AOC1	ANTXR1	ANPEP
AOAH	AP1B1	ANXA1	ANTXR1
AOAH-IT1	AP1S2	ANXA3	ANXA3
AOC1	AP3B2	AOAH-IT1	AOAH-IT1
AP1S2	APBA1	AOC1	AOC1
AP1S3	APBA2	AP1B1	AP1B1
AP3B2	APBB2	AP1M2	AP1M2
AP5B1	APCDD1	AP1S3	AP1S3
APBA1	APITD1	AP2A1	AP2A1
APBA2	APLP1	APBA1	APBA1
APBB2	APLP2	APBA2	APBA2
APCDD1	APOB	APBB2	APBB2
APITD1	APOBEC3A	APBB3	APBB3
APLP1	APOBEC3A_B	APLP1	APLP1
APLP2	APOBEC3H	APOB	APOB
APOB	APOC1	APOBEC3A	APOBEC3A
APOBEC3A	APOE	APOBEC3A_B	APOBEC3A_B
APOBEC3A_B	APOL1	APOBEC3D	APOBEC3D
APOBEC3D	APOL3	APOBEC3F	APOBEC3F
APOBEC3H	APOO	APOBEC3G	APOBEC3G
APOC1	APPL2	APOC1	APOC1
APOC1P1	AQP11	APOE	APOE
APOE	AQP3	APOL1	APOL1
APOL1	AQP6	APOL3	APOL3
APOL3	AQP9	APPL2	APPL2
APOO	AR	AQP11	AQP11
APPL2	ARAP2	AQP3	AQP3
AQP11	AREG	AQP6	AQP6
AQP3	ARG2	AQP9	AQP9
AQP6	ARHGAP11A	AR	AR
AQP9	ARHGAP18	ARAP2	ARAP2
AR	ARHGAP20	ARC	ARC
ARAP2	ARHGAP22	AREG	AREG
ARC	ARHGAP23	ARG2	ARG2
AREG	ARHGAP24	ARHGAP10	ARHGAP10
ARG2	ARHGAP29	ARHGAP11A	ARHGAP11A
ARHGAP11A	ARHGAP39	ARHGAP18	ARHGAP18
ARHGAP18	ARHGAP42	ARHGAP20	ARHGAP20
ARHGAP20	ARHGAP44	ARHGAP22	ARHGAP22
ARHGAP23	ARHGAP5-AS1	ARHGAP23	ARHGAP29
ARHGAP24	ARHGAP6	ARHGAP29	ARHGAP39
ARHGAP29	ARHGEF12	ARHGAP39	ARHGAP42
ARHGAP39	ARHGEF16	ARHGAP42	ARHGAP5
ARHGAP42	ARHGEF37	ARHGAP5	ARHGAP5-AS1
ARHGAP44	ARHGEF39	ARHGEF16	ARHGAP6
ARHGAP5-AS1	ARHGEF5	ARHGEF17	ARHGEF12
ARHGAP6	ARL10	ARHGEF18	ARHGEF16
ARHGEF12	ARL4A	ARHGEF37	ARHGEF17
ARHGEF16	ARMC12	ARHGEF39	ARHGEF26
ARHGEF34P	ARMC9	ARHGEF40	ARHGEF37
ARHGEF37	ARMCX2	ARHGEF5	ARHGEF39
ARHGEF39	ARRDC3	ARL10	ARHGEF40
ARHGEF5	ARRDC4	ARL14EPL	ARID5A
ARL10	ARRDC5	ARL4A	ARL10
ARL4A	ARSG	ARL4C	ARL4A
ARL4C	ASAH2B	ARMC2	ARMC2
ARMC12	ASAP1-IT2	ARMC7	ARMC7
ARMC9	ASB2	ARMC9	ARMC9
ARMCX2	ASCL1	ARNTL2	ARNTL2
ARRDC3	ASCL4	ARRDC2	ARRDC3
ARRDC4	ASF1B	ARRDC3	ASAH2B
ARSG	ASGR1	ASAH2B	ASAP3
ASAH2B	ASIC1	ASAP3	ASCL4
ASAP2	ASPHD1	ASCL4	ASGR1
ASAP3	ASPM	ASGR2	ASGR2
ASB2	ASS1	ASIC1	ASIC1
ASB9	ASTL	ASPH	ASPH
ASCL4	ASTN2	ASPHD1	ASPHD1
ASF1B	ATAD2	ASPM	ASPM
ASGR1	ATF3	ASS1	ASS1
ASIC1	ATG4C	ASTL	ASTL
ASPHD1	ATOH8	ASTN2	ASTN2
ASPM	ATP12A	ATAD2	ATAD2
ASS1	ATP1A3	ATF3	ATF3
ASTL	ATP1A4	ATG3	ATG4C
ASTN2	ATP1B1	ATG4C	ATHL1
ATAD2	ATP1B2	ATHL1	ATN1
ATAD5	ATP6V0D2	ATN1	ATP10A
ATF3	ATP6V1C2	ATOH8	ATP12A
ATG9B	ATP8A2	ATP12A	ATP13A2
ATOH8	ATP8B4	ATP13A2	ATP13A3
ATP12A	ATP9A	ATP13A3	ATP1A3
ATP1B1	AUNIP	ATP1B1	ATP1A4
ATP1B2	AURKA	ATP2A3	ATP1B1
ATP6V0D2	AURKB	ATP6V0A1	ATP2A3
ATP8A2	AXIN2	ATP6V0D2	ATP6V0A1
ATP8B4	AXL	ATP7B	ATP6V0D2
ATP9A	B2M	ATP8A2	ATP7B
AUNIP	B3GALNT1	ATP8B1	ATP8A2
AURKA	B3GNT1	ATP8B2	ATP8B2
AURKAPS1	B3GNT6	ATP8B4	ATP8B4
AURKB	B3GNT7	AURKA	AURKA
AXIN2	B4GALNT3	AURKAPS1	AURKB
AXL	B4GALT2	AURKB	AVPR2
AZU1	B9D1	AVPR2	AXIN2
B2M	BACE2	AXIN2	AXL
B3GALNT1	BACH1-IT2	AXL	B2M
B3GNT1	BACH2	B2M	B3GALNT1
B3GNT7	BAG2	B3GALNT1	B3GNT1
B4GALNT3	BAHCC1	B3GAT1	B3GNT5
B4GALT2	BAI1	B3GNT1	B3GNT6
BACE2	BAI3	B3GNT5	B3GNT7
BACH1-IT2	BAIAP2L1	B3GNT7	B4GALNT3
BACH2	BARD1	B4GALNT3	B4GALT1-AS1
BAG2	BATF	B4GALT1-AS1	B4GALT2
BAHCC1	BBS10	B4GALT2	B9D1
BAI1	BBS12	B9D1	BACH1-IT2
BAI3	BBS5	BACE1	BACH2
BAIAP2L1	BCAM	BACE2	BAG2
BARD1	BCAN	BACH1-IT2	BAHCC1
BATF	BCAR3	BACH2	BAI1
BBS10	BCAT1	BAG2	BAI3
BBS12	BCL11A	BAHCC1	BANK1
BBS5	BCL2A1	BAI3	BATF3
BCAM	BCL3	BANK1	BBS12
BCAN	BCL6	BATF3	BCAM
BCAR1	BCL7A	BBS12	BCAN
BCAR3	BCO2	BCAM	BCAR3
BCAT1	BCRP3	BCAN	BCL11A
BCL11A	BDH1	BCAR3	BCL2
BCL2A1	BEAN1	BCL11A	BCL2A1
BCL3	BEGAIN	BCL2	BCL6
BCL6	BEND6	BCL2A1	BCL9L
BCL7A	BEND7	BCL6	BCO2
BCO2	BEX1	BCL9L	BCRP3
BCRP3	BFSP1	BCO2	BCS1L
BDH1	BFSP2	BCRP3	BDH1
BEGAIN	BHLHE41	BCS1L	BDH2
BEND6	BICD1	BDH1	BEGAIN
BEND7	BIK	BDH2	BEND5
BFSP1	BIN1	BEGAIN	BEND6
BHLHB9	BIN3-IT1	BEND6	BFSP1
BHLHE40	BIRC3	BFSP1	BHLHB9
BHLHE41	BIRC5	BHLHB9	BHLHE41
BICD1	BIRC7	BHLHE41	BICD1
BIK	BIVM	BICD1	BIK
BIN1	BLM	BIK	BIN1
BIN3-IT1	BLNK	BIN1	BIRC3
BIRC3	BLVRA	BIRC3	BIRC5
BIRC5	BMP6	BIRC5	BIRC7
BIRC7	BMP8A	BIRC7	BIVM
BIVM	BMPR1A	BIVM	BLM
BLM	BNC2	BLM	BLMH
BLNK	BOC	BLMH	BLNK
BLVRA	BOK	BLNK	BLVRA
BMP6	BOLA3	BLVRA	BMP2K
BMP8A	BOLA3-AS1	BMP2K	BMP6
BMPR1A	BRCA1	BMP6	BMP8A
BNC2	BRCA2	BMP8A	BMPR1A
BOC	BRE-AS1	BMPR1A	BNC2
BOK	BRIP1	BNC2	BOC
BOLA3	BST1	BOC	BOK
BOLA3-AS1	BTBD11	BOK	BOLA3-AS1
BPI	BTG1	BOLA3-AS1	BRCA1
BRCA1	BTN3A1	BRCA1	BRCA2
BRCA2	BTN3A2	BRCA2	BRE-AS1
BRE-AS1	BTN3A3	BRE-AS1	BRIP1
BRIP1	BTNL8	BRIP1	BST1
BRSK2	BUB1	BRSK2	BTBD11
BST1	BUB1B	BST1	BTBD19
BTBD11	BVES	BTBD11	BTG1
BTG1	BVES-AS1	BTBD19	BTN3A1
BTN3A1	C10orf105	BTG1	BTN3A2
BTN3A2	C10orf111	BTN3A1	BTN3A3
BTN3A3	C10orf128	BTN3A2	BUB1
BTNL8	C10orf131	BTN3A3	BUB1B
BUB1	C10orf35	BTNL8	BVES
BUB1B	C11orf21	BUB1	BVES-AS1
BVES	C11orf45	BUB1B	C10orf105
BVES-AS1	C11orf63	BVES	C10orf128
BZRAP1	C11orf80	BVES-AS1	C10orf2
C10orf105	C11orf84	C10orf105	C10orf35
C10orf111	C12orf61	C10orf128	C10orf55
C10orf128	C12orf75	C10orf2	C11orf21
C10orf131	C14orf1	C10orf35	C11orf45
C10orf2	C14orf37	C10orf54	C11orf63
C10orf35	C15orf27	C10orf55	C11orf80
C11orf21	C15orf41	C11orf21	C11orf84
C11orf45	C16orf54	C11orf45	C11orf96
C11orf63	C16orf59	C11orf63	C12orf75
C11orf80	C16orf74	C11orf80	C12orf79
C11orf84	C16orf89	C11orf84	C14orf1
C11orf96	C16orf96	C11orf96	C14orf119
C12orf56	C17orf104	C12orf75	C14orf37
C12orf60	C17orf107	C12orf79	C15orf27
C12orf61	C17orf53	C14orf1	C15orf38
C12orf75	C17orf97	C14orf37	C15orf39
C12orf79	C19orf35	C15orf27	C15orf48
C14orf1	C19orf38	C15orf38	C16orf54
C14orf37	C19orf57	C15orf39	C16orf59
C15orf27	C19orf81	C15orf48	C16orf74
C15orf39	C1QA	C16orf54	C16orf89
C15orf41	C1QB	C16orf59	C16orf96
C16orf54	C1QC	C16orf74	C17orf104
C16orf59	C1QTNF9B-AS1	C16orf89	C17orf107
C16orf74	C1orf106	C16orf96	C17orf51
C16orf89	C1orf115	C17orf104	C17orf53
C17orf104	C1orf127	C17orf53	C17orf96
C17orf107	C1orf145	C17orf96	C19orf35
C17orf53	C1orf162	C19orf26	C19orf38
C18orf54	C1orf198	C19orf35	C19orf81
C19orf26	C1orf228	C19orf38	C1QA
C19orf38	C1orf56	C19orf57	C1QB
C19orf45	C1orf74	C19orf81	C1QC
C19orf57	C20orf203	C1QB	C1QTNF6
C19orf71	C21orf119	C1QC	C1orf106
C19orf81	C21orf58	C1QTNF6	C1orf115
C1orf106	C21orf67	C1QTNF9B-AS1	C1orf127
C1orf115	C21orf90	C1orf106	C1orf145
C1orf145	C22orf34	C1orf115	C1orf162
C1orf162	C2orf44	C1orf127	C1orf204
C1orf198	C2orf48	C1orf145	C1orf56
C1orf228	C2orf91	C1orf162	C1orf61
C1orf56	C3	C1orf204	C1orf74
C1orf74	C3AR1	C1orf21	C20orf197
C1QA	C3orf67	C1orf56	C20orf203
C1QB	C3orf70	C1orf61	C21orf119
C1QC	C4orf19	C1orf74	C21orf58
C1QTNF9B-AS1	C4orf32	C20orf197	C22orf34
C20orf203	C5AR1	C20orf203	C22orf42
C21orf58	C5orf20	C20orf96	C2orf15
C21orf67	C5orf34	C21orf128	C2orf48
C21orf90	C5orf55	C21orf58	C2orf91
C22orf34	C5orf56	C22orf34	C3
C2orf44	C5orf63	C22orf42	C3orf18
C2orf48	C5orf64	C2orf15	C3orf67
C2orf91	C6orf229	C2orf48	C3orf70
C3	C7orf13	C2orf91	C4BPA
C3AR1	C8orf31	C3	C4orf19
C3orf67	C8orf46	C3orf18	C4orf32
C3orf70	C9orf106	C3orf67	C5AR1
C4orf32	C9orf129	C3orf70	C5orf20
C5AR1	C9orf163	C4orf19	C5orf56
C5orf20	C9orf169	C4orf32	C6orf223
C5orf34	C9orf40	C5AR1	C6orf229
C5orf55	C9orf47	C5orf20	C7orf13
C5orf56	C9orf72	C5orf34	C8orf31
C5orf64	CA11	C5orf56	C8orf37
C6orf229	CA5B	C6orf223	C8orf88
C6orf25	CABLES1	C6orf229	C9orf116
C7orf13	CABP4	C7orf13	C9orf129
C8orf31	CABP7	C8orf31	C9orf40
C8orf46	CABYR	C8orf37	C9orf72
C9orf106	CACNA1D	C8orf88	CA11
C9orf169	CACNA1G	C9orf106	CA5B
C9orf40	CACNA2D3	C9orf116	CA8
C9orf47	CAD	C9orf40	CABLES1
C9orf72	CADM1	C9orf72	CABP4
CA11	CADPS2	CA11	CABP7
CA5B	CALD1	CA5B	CABYR
CABLES1	CAMK2B	CA8	CACHD1
CABP4	CAMKK2	CABLES1	CACNA1C
CABP7	CAMSAP3	CABP4	CACNA1D
CABYR	CAND2	CABP7	CACNA1G
CACNA1A	CAPN2	CABYR	CACNA2D2
CACNA1D	CARD10	CACHD1	CACNA2D3
CACNA1F	CARD11	CACNA1A	CACNB3
CACNA1G	CARD16	CACNA1C	CACNB4
CACNA2D3	CARD17	CACNA1D	CACTIN-AS1
CACNB1	CARNS1	CACNA1G	CADM1
CAD	CARS2	CACNA2D2	CADPS2
CADM1	CASC11	CACNA2D3	CALCOCO2
CADM4	CASC5	CACNB3	CALCR
CADPS2	CASC8	CACNB4	CAMK2B
CALCOCO2	CASC9	CADM1	CAMKK2
CALN1	CASKIN1	CADPS2	CAMSAP2
CAMK2B	CASP10	CALCOCO2	CAMSAP3
CAMKK2	CASP4	CALML4	CAND2
CAMSAP3	CASP5	CAMK2B	CAPG
CAND2	CASQ1	CAMKK2	CAPN2
CAPN2	CAST	CAMSAP2	CARD10
CARD11	CASZ1	CAMSAP3	CARD11
CARD16	CATIP-AS1	CAND2	CARD16
CARD17	CATSPER1	CAPG	CARD17
CARS2	CATSPERG	CAPN14	CASC5
CASC11	CBR3	CAPN2	CASC9
CASC5	CBS	CARD10	CASKIN1
CASC8	CBX3P2	CARD11	CASP1
CASC9	CBX5	CARD16	CASP10
CASKIN1	CCDC102A	CARD17	CASP4
CASP10	CCDC102B	CASC5	CASP5
CASP4	CCDC106	CASC9	CASP7
CASQ1	CCDC109B	CASKIN1	CASS4
CAST	CCDC136	CASP10	CAST
CASZ1	CCDC144A	CASP4	CASZ1
CATIP	CCDC144B	CASP5	CATIP
CATSPER1	CCDC149	CASR	CATSPERG
CBFA2T3	CCDC150	CASS4	CBFA2T3
CBR3	CCDC151	CAST	CBS
CBS	CCDC159	CASZ1	CBX3P2
CBX3P2	CCDC176	CATIP	CBX5
CBX5	CCDC33	CATSPER1	CC2D2A
CCDC102A	CCDC34	CATSPERG	CC2D2B
CCDC102B	CCDC42B	CBFA2T3	CCDC102A
CCDC106	CCDC64	CBS	CCDC106
CCDC136	CCDC68	CBX3P2	CCDC120
CCDC144A	CCDC74A	CBX5	CCDC13
CCDC144B	CCDC74B	CC2D2A	CCDC136
CCDC149	CCDC8	CC2D2B	CCDC144A
CCDC150	CCDC80	CCDC102A	CCDC144B
CCDC151	CCDC85C	CCDC106	CCDC148
CCDC154	CCDC88C	CCDC120	CCDC150
CCDC159	CCIN	CCDC13	CCDC151
CCDC173	CCL2	CCDC136	CCDC154
CCDC176	CCL22	CCDC144A	CCDC176
CCDC184	CCL4L2	CCDC144B	CCDC184
CCDC19	CCL5	CCDC148	CCDC33
CCDC30	CCNA2	CCDC150	CCDC42B
CCDC33	CCNB1	CCDC151	CCDC51
CCDC34	CCNB2	CCDC154	CCDC64
CCDC42B	CCND1	CCDC173	CCDC74A
CCDC64	CCNE1	CCDC176	CCDC74B
CCDC68	CCNE2	CCDC184	CCDC78
CCDC74A	CCNF	CCDC30	CCDC8
CCDC8	CCNL1	CCDC33	CCDC85C
CCDC80	CCR2	CCDC42	CCDC88C
CCDC85C	CCR3	CCDC42B	CCER2
CCDC88C	CCR5	CCDC51	CCL2
CCIN	CCR6	CCDC64	CCL20
CCL2	CCR7	CCDC74A	CCL22
CCL22	CCRN4L	CCDC74B	CCL3
CCNA2	CD14	CCDC78	CCL4
CCNB1	CD163L1	CCDC8	CCL4L2
CCNB2	CD180	CCDC85C	CCL5
CCND1	CD1A	CCDC88C	CCNA2
CCNE1	CD1C	CCIN	CCNB1
CCNE2	CD1D	CCL2	CCNB1IP1
CCNF	CD1E	CCL20	CCNB2
CCNL1	CD207	CCL22	CCND1
CCNY	CD226	CCL4	CCNE2
CCR2	CD24	CCNA2	CCNF
CCR3	CD244	CCNB1	CCNL1
CCR6	CD274	CCNB1IP1	CCR2
CCR7	CD276	CCNB2	CCR3
CCRN4L	CD28	CCND1	CCR5
CD14	CD300E	CCNE2	CCR6
CD163L1	CD300LB	CCNF	CCR7
CD180	CD300LD	CCR2	CCRL2
CD1C	CD320	CCR5	CCRN4L
CD1D	CD37	CCR6	CCSER1
CD1E	CD3EAP	CCR7	CD163
CD2	CD3G	CCRN4L	CD163L1
CD207	CD44	CD160	CD180
CD209	CD48	CD163	CD1A
CD226	CD52	CD163L1	CD1B
CD24	CD55	CD180	CD1C
CD244	CD59	CD1A	CD1E
CD247	CD5L	CD1B	CD200R1
CD276	CD6	CD1C	CD207
CD28	CD7	CD1E	CD24
CD300E	CD79B	CD207	CD244
CD300LB	CD81	CD22	CD247
CD300LD	CD81-AS1	CD24	CD274
CD320	CD83	CD244	CD276
CD36	CD9	CD247	CD28
CD37	CD93	CD276	CD300E
CD38	CD97	CD28	CD300LD
CD3EAP	CD99P1	CD300E	CD320
CD44	CDA	CD300LD	CD34
CD48	CDC14B	CD300LF	CD37
CD52	CDC20	CD320	CD38
CD55	CDC25A	CD34	CD3D
CD59	CDC25C	CD37	CD3EAP
CD5L	CDC42BPA	CD38	CD3G
CD6	CDC42EP1	CD3EAP	CD44
CD69	CDC42EP2	CD44	CD48
CD72	CDC42EP3	CD48	CD52
CD79B	CDC45	CD52	CD55
CD81	CDC6	CD55	CD59
CD9	CDCA2	CD59	CD6
CD93	CDCA3	CD6	CD63
CD97	CDCA5	CD69	CD69
CDA	CDCA7L	CD79B	CD7
CDC14B	CDCA8	CD81	CD79B
CDC20	CDCP1	CD83	CD81
CDC25A	CDH1	CD84	CD81-AS1
CDC25C	CDH13	CD9	CD83
CDC42BPA	CDH20	CD96	CD84
CDC42EP1	CDH23	CD97	CD8A
CDC42EP2	CDH24	CDA	CD9
CDC42EP3	CDHR5	CDC14B	CD96
CDC45	CDK1	CDC20	CD97
CDC6	CDK20	CDC25A	CDA
CDCA2	CDKL1	CDC25C	CDC14B
CDCA3	CDKN1C	CDC42BPA	CDC20
CDCA5	CDKN2A	CDC42EP2	CDC25A
CDCA7L	CDKN2C	CDC42EP3	CDC25C
CDCA8	CDKN2D	CDC42EP4	CDC42BPA
CDCP1	CDKN3	CDC45	CDC42EP2
CDH1	CDO1	CDC6	CDC42EP3
CDH13	CDON	CDC7	CDC42EP4
CDH20	CDR2L	CDCA2	CDC45
CDH23	CDT1	CDCA3	CDC6
CDH24	CEACAM1	CDCA5	CDC7
CDH5	CEACAM19	CDCA7	CDCA2
CDHR5	CEACAM4	CDCA8	CDCA3
CDK1	CEACAM6	CDCP1	CDCA5
CDKN2A	CEBPD	CDH1	CDCA7
CDKN2C	CECR2	CDH20	CDCA8
CDKN2D	CELSR2	CDH23	CDCP1
CDKN3	CENPA	CDH24	CDH1
CDO1	CENPE	CDK1	CDH20
CDON	CENPF	CDK2	CDH23
CDR2L	CENPH	CDK20	CDH24
CDS1	CENPI	CDKN1B	CDHR2
CDT1	CENPK	CDKN1C	CDK1
CEACAM1	CENPL	CDKN2A	CDK2
CEACAM19	CENPM	CDKN2C	CDK20
CEACAM4	CENPO	CDKN2D	CDKL1
CEACAM6	CENPP	CDKN3	CDKN1B
CEBPD	CENPU	CDO1	CDKN1C
CECR2	CEP112	CDON	CDKN2A
CECR6	CEP128	CDR2L	CDKN2C
CENPA	CEP170B	CDS1	CDKN2D
CENPE	CEP55	CDT1	CDKN3
CENPF	CEP78	CDYL2	CDO1
CENPH	CERCAM	CEACAM6	CDON
CENPI	CERS1	CEBPE	CDR2L
CENPK	CERS4	CECR2	CDS1
CENPL	CES1	CECR6	CDT1
CENPM	CETN4P	CELA1	CDYL2
CENPN	CETP	CELF6	CEACAM6
CENPO	CFD	CELSR2	CEBPE
CENPP	CFP	CENPA	CECR2
CENPU	CGN	CENPE	CECR6
CEP112	CH25H	CENPF	CELA1
CEP128	CHAC1	CENPI	CELF6
CEP170B	CHAC2	CENPK	CELSR2
CEP55	CHAD	CENPL	CEND1
CEP78	CHAF1B	CENPM	CENPA
CERS1	CHCHD6	CENPO	CENPE
CES1	CHD7	CENPV	CENPF
CETN4P	CHDH	CEP112	CENPI
CETP	CHEK1	CEP128	CENPK
CFD	CHI3L1	CEP170B	CENPM
CFP	CHI3L2	CEP55	CENPO
CGN	CHIT1	CERCAM	CEP112
CHAC1	CHML	CERS1	CEP128
CHAC2	CHMP1B	CERS4	CEP170B
CHAF1B	CHMP4C	CETN4P	CEP55
CHCHD6	CHN2	CFD	CERCAM
CHD7	CHPF	CFH	CERS1
CHDH	CHRM4	CFP	CERS4
CHEK1	CHRNA6	CGN	CERS6-AS1
CHI3L1	CHRNE	CH25H	CFB
CHI3L2	CHST10	CHAC1	CFD
CHIT1	CHST6	CHAC2	CFH
CHML	CHSY3	CHAF1B	CFP
CHMP1B	CIB2	CHD5	CGN
CHMP4C	CIDEB	CHEK1	CH25H
CHPF	CILP2	CHI3L1	CHAC1
CHRM4	CIT	CHIT1	CHAC2
CHRNA6	CKAP2L	CHML	CHAF1B
CHRNE	CKAP4	CHMP4C	CHD5
CHST10	CKAP5	CHN2	CHDH
CHST6	CKB	CHPF	CHEK1
CHSY3	CKS1B	CHRM3-AS2	CHI3L1
CIB2	CKS2	CHRM4	CHIT1
CIDEB	CLCF1	CHRNA6	CHML
CIT	CLCN4	CHRNE	CHMP4C
CITED1	CLCNKA	CHST10	CHN2
CKAP2L	CLDN1	CHST15	CHPF
CKAP4	CLDN11	CHST2	CHRM3-AS2
CKAP5	CLDN12	CHST6	CHRM4
CKB	CLDN16	CHST7	CHRNA6
CKS1B	CLDN6	CHSY3	CHRNE
CKS2	CLEC11A	CISD1	CHST10
CLCF1	CLEC12A	CIT	CHST15
CLCN4	CLEC12B	CKAP2L	CHST2
CLCNKA	CLEC17A	CKAP4	CHST6
CLDN1	CLEC19A	CKLF	CHST7
CLDN11	CLEC2B	CKS2	CHSY3
CLDN12	CLEC4C	CLCF1	CIDEB
CLEC11A	CLEC4D	CLCN4	CISD1
CLEC12A	CLEC4E	CLCNKA	CIT
CLEC12B	CLEC4G	CLDN1	CKAP2L
CLEC17A	CLEC6A	CLDN11	CKAP4
CLEC19A	CLGN	CLDN12	CKLF
CLEC2B	CLIC2	CLDN7	CKS2
CLEC4A	CLIP4	CLEC10A	CLCF1
CLEC4C	CLK1	CLEC11A	CLCN4
CLEC4D	CLMN	CLEC12A	CLCNKA
CLEC4E	CLNK	CLEC12B	CLDN1
CLEC4G	CLSPN	CLEC17A	CLDN11
CLEC6A	CLSTN3	CLEC19A	CLDN12
CLIC2	CLUL1	CLEC2B	CLDN7
CLIP4	CMKLR1	CLEC3B	CLEC10A
CLK1	CMTM2	CLEC4D	CLEC11A
CLMN	CNFN	CLEC4F	CLEC12A
CLSPN	CNGA4	CLEC4G	CLEC12B
CMKLR1	CNIH2	CLEC5A	CLEC17A
CMTM2	CNIH3	CLEC9A	CLEC19A
CMYA5	CNR2	CLIC2	CLEC2B
CNFN	CNRIP1	CLIP2	CLEC3B
CNIH2	CNTF	CLIP4	CLEC4E
CNIH3	CNTNAP2	CLMN	CLEC4F
CNR2	COL15A1	CLNK	CLEC5A
CNRIP1	COL18A1	CLSPN	CLEC9A
COL15A1	COL19A1	CLTCL1	CLIC2
COL23A1	COL1A2	CLU	CLIP2
COL26A1	COL23A1	CLUHP3	CLIP4
COL6A1	COL26A1	CMAHP	CLK1
COL6A2	COL4A2	CMBL	CLMN
COL6A3	COL6A1	CMKLR1	CLNK
COL9A3	COL6A2	CMTM1	CLSPN
COLEC12	COL6A3	CMTM8	CLTCL1
COLGALT2	COL8A2	CNFN	CLU
COQ3	COLGALT2	CNIH2	CMAHP
CORO6	CORO6	CNIH3	CMKLR1
COX6A2	CP	CNKSR1	CMTM1
CPA3	CPA3	CNR2	CMTM8
CPAMD8	CPAMD8	CNRIP1	CNBD2
CPLX1	CPED1	COCH	CNFN
CPPED1	CPLX1	COL15A1	CNIH2
CPS1	CPNE8	COL19A1	CNIH3
CPT1A	CPPED1	COL26A1	CNIH4
CPVL	CPS1	COL6A1	CNKSR1
CR1	CPVL	COL6A2	CNR2
CR1L	CPXM1	COL6A4P2	CNRIP1
CREB5	CR1	COL8A2	CNTF
CREG2	CREB5	COLEC12	COCH
CRIP1	CREG2	COLGALT2	COL15A1
CRIP2	CRIP1	CORO2A	COL18A1
CRISPLD2	CRISPLD2	CORO6	COL19A1
CRNDE	CRNDE	COX6A2	COL26A1
CRTAM	CRTAM	CP	COL5A1
CRYBB1	CRYBB1	CPA3	COL6A1
CSF3R	CSF1	CPLX1	COL6A2
CSGALNACT1	CSF2RA	CPLX2	COL8A2
CSGALNACT2	CSF3R	CPLX3	COLEC12
CSMD1	CSGALNACT1	CPM	COLGALT2
CSPG4	CSGALNACT2	CPNE5	CORO6
CSRNP1	CSMD1	CPNE9	CP
CSRNP3	CSPG4	CPPED1	CPA3
CSRP2	CSRNP1	CPS1	CPED1
CST7	CSRNP3	CPT1A	CPLX1
CSTA	CSRP2	CR1	CPLX2
CTD-2258A20.5	CST7	CREB3L2	CPLX3
CTLA4	CSTA	CRIM1	CPM
CTNNAL1	CTD-2258A20.5	CRIP1	CPPED1
CTRC	CTLA4	CRIP2	CPS1
CTRL	CTNNAL1	CRIP3	CR1
CTSK	CTRC	CRNDE	CRABP2
CTSL	CTRL	CRTAM	CREB3L2
CTSS	CTSF	CRYBB1	CRIM1
CTSV	CTSK	CSF1	CRIP1
CTTN	CTSL	CSGALNACT1	CRIP2
CTTNBP2	CTSS	CSGALNACT2	CRIP3
CTTNBP2NL	CTSV	CSMD1	CRNDE
CX3CR1	CTTNBP2	CSNK1E	CRTAM
CXADR	CTTNBP2NL	CSPG4	CRYBB1
CXCL12	CWC25	CSRNP1	CSF1
CXCL2	CX3CR1	CSRNP3	CSGALNACT2
CXCL3	CXADR	CSRP2	CSMD1
CXCL5	CXCL10	CSTA	CSNK1E
CXCL8	CXCL12	CSTF1	CSRNP1
CXCL9	CXCL2	CTBP2	CSRNP3
CXCR1	CXCL5	CTD-2258A20.5	CSRP2
CXCR2P1	CXCL8	CTF1	CST7
CXCR3	CXCL9	CTLA4	CSTA
CXCR4	CXCR2	CTNNAL1	CSTF1
CXorf65	CXCR2P1	CTRL	CTBP2
CXXC4	CXCR3	CTSD	CTD-2258A20.5
CYB561	CXCR4	CTSS	CTF1
CYFIP1	CXXC4	CTSV	CTLA4
CYFIP2	CXorf65	CTTNBP2	CTNNAL1
CYP1B1-AS1	CYB561	CTTNBP2NL	CTNS
CYP27A1	CYFIP1	CUX1	CTRL
CYP39A1	CYGB	CXADR	CTSD
CYP46A1	CYP1B1-AS1	CXCL1	CTSS
CYP4F22	CYP39A1	CXCL12	CTSV
CYP51A1	CYP46A1	CXCL2	CTTNBP2
CYTH3	CYP4F22	CXCL3	CTTNBP2NL
CYTIP	CYP51A1	CXCL6	CUX1
CYTL1	CYSLTR2	CXCL8	CXADR
DAB1	CYTH3	CXCL9	CXCL1
DAB2	CYTIP	CXCR2	CXCL10
DAB2IP	CYTL1	CXCR2P1	CXCL12
DACH1	DAB1	CXCR3	CXCL2
DACT3	DAB2	CXCR4	CXCL3
DACT3-AS1	DAB2IP	CXXC4	CXCL6
DARS2	DACH1	CXXC5	CXCL8
DBNDD1	DACT3	CXorf65	CXCL9
DBNDD2	DACT3-AS1	CYB561	CXCR2
DCAF13P3	DAPK2	CYFIP1	CXCR2P1
DCBLD2	DBN1	CYFIP2	CXCR3
DCDC2	DBNDD1	CYP1B1	CXCR4
DCHS1	DBNDD2	CYP27B1	CXXC4
DCLK2	DCAF13P3	CYP2S1	CXXC5
DCLRE1A	DCBLD2	CYP2U1	CXorf65
DCTPP1	DCHS1	CYP39A1	CYB561
DDIT4L	DCLK2	CYP46A1	CYFIP1
DDO	DCLRE1A	CYP4F22	CYFIP2
DDX12P	DCTPP1	CYP51A1	CYP1B1
DEF8	DDIT4L	CYTIP	CYP27B1
DEGS2	DDO	CYTL1	CYP2S1
DENND2C	DDX12P	DAB1	CYP2U1
DENND5A	DDX60L	DAB2	CYP39A1
DENND5B	DEGS2	DAB2IP	CYP46A1
DEPDC1	DENND5B	DACH1	CYP4F22
DEPDC1-AS1	DEPDC1	DACT3	CYP51A1
DEPDC1B	DEPDC1-AS1	DACT3-AS1	CYSLTR2
DEPDC4	DEPDC1B	DAGLA	CYTIP
DEPDC7	DEPDC4	DAPK2	CYTL1
DEPTOR	DEPDC7	DBIL5P	DAB1
DERL3	DEPTOR	DBNDD1	DAB2
DES	DERL3	DBNDD2	DAB2IP
DFNA5	DFNA5	DCAF13P3	DACH1
DGAT2	DGAT2	DCBLD2	DACT3
DGKG	DGKG	DCDC2	DACT3-AS1
DGKI	DGKI	DCHS1	DAGLA
DHCR24	DHCR24	DCLK2	DAPK2
DHCR7	DHCR7	DCLRE1A	DBN1
DHFR	DHRS3	DDIT4L	DBNDD1
DHRS3	DIAPH3	DDO	DBNDD2
DHRS4L1	DIO1	DDX12P	DCAF13P3
DIAPH3	DIO2	DEDD2	DCBLD2
DIP2A-IT1	DIP2A-IT1	DEGS2	DCLK2
DIP2C	DIP2C	DENND5A	DCLRE1A
DIRAS1	DIRAS1	DENND5B	DDIT4L
DIRC3	DISP1	DEPDC1	DDO
DISP2	DISP2	DEPDC1-AS1	DDX60L
DKK2	DKK2	DEPDC1B	DEDD2
DKK4	DKK4	DEPDC7	DEGS2
DLEU1	DLC1	DEPTOR	DENND5A
DLGAP1	DLEU1	DERL3	DENND5B
DLGAP1-AS3	DLEU2	DES	DEPDC1
DLGAP5	DLEU2L	DFNA5	DEPDC1B
DLL3	DLEU7-AS1	DFNB59	DEPDC7
DLL4	DLGAP1	DGKG	DEPTOR
DMC1	DLGAP1-AS3	DGKH	DERL3
DMXL2	DLGAP5	DGKI	DES
DNA2	DLL3	DHCR24	DFNA5
DNAAF1	DLL4	DHCR7	DGKG
DNAH14	DLX4	DHFR	DGKI
DNAH8	DMC1	DHRS3	DHCR24
DNAJB5-AS1	DMD	DHRS4L1	DHCR7
DNAJC28	DMXL2	DIAPH3	DHRS3
DNAJC5B	DNAAF1	DIO1	DIAPH3
DNAJC9	DNAAF3	DIP2A-IT1	DIO1
DNALI1	DNAH14	DIRAS1	DIO2
DNASE2	DNAH8	DIRC3	DIP2A-IT1
DNER	DNAJB5-AS1	DISP2	DIRAS1
DNMBP	DNAJC28	DKFZp451B082	DISP2
DNMT3B	DNALI1	DKK2	DKFZp451B082
DOC2A	DNASE2	DLC1	DKK2
DOC2GP	DNER	DLEU1	DKK4
DOCK1	DNMBP	DLEU2	DLC1
DOCK10	DNMT3B	DLG5	DLEU1
DOCK4	DOC2A	DLGAP1	DLEU2
DOCK6	DOC2GP	DLGAP1-AS1	DLGAP1
DOK2	DOCK1	DLGAP1-AS3	DLGAP1-AS3
DOK3	DOCK4	DLGAP3	DLGAP3
DOK4	DOCK6	DLGAP5	DLGAP5
DOLK	DOK3	DLL3	DLL3
DPEP2	DOK4	DLL4	DLL4
DPEP3	DOK5	DLX4	DLX4
DPF1	DOLK	DMC1	DMC1
DPF3	DPEP2	DMXL2	DMD
DPYSL4	DPF3	DNA2	DMXL2
DRAXIN	DPPA4	DNAAF1	DNA2
DRP2	DPYD	DNAH14	DNAAF1
DSCAM	DPYSL4	DNAH17	DNAH14
DSCC1	DRAXIN	DNAJB5	DNAH17
DSP	DRP2	DNAJC28	DNAJA4
DST	DSCAM	DNALI1	DNAJB5
DTL	DSCC1	DNM1	DNAJC28
DTNA	DSP	DNMBP	DNALI1
DTX1	DST	DNMT3B	DNM1
DTYMK	DTL	DOC2A	DNMBP
DUSP1	DTNA	DOCK1	DNMT3B
DUSP14	DTX1	DOCK4	DOC2A
DUSP16	DTYMK	DOCK5	DOCK1
DUSP2	DUSP1	DOCK6	DOCK4
DUSP27	DUSP14	DOCK7	DOCK5
DUSP4	DUSP16	DOK2	DOCK6
DUSP6	DUSP2	DOK3	DOCK7
DUSP8	DUSP27	DOK4	DOK2
DYNLL1-AS1	DUSP4	DONSON	DOK3
DYSF	DUSP6	DPEP2	DOK4
DYX1C1	DYNLL1-AS1	DPEP3	DOK5
E2F1	DYSF	DPF1	DPEP2
E2F7	DYX1C1	DPF3	DPF3
E2F8	E2F1	DPP4	DPP4
EAF1	E2F5	DQX1	DQX1
EBI3	E2F7	DRAXIN	DRICH1
EBP	E2F8	DRICH1	DSC2
ECE1	EAF1	DRP2	DSCAM
ECM2	EBI3	DSC2	DSCC1
ECRP	EBLN2	DSCC1	DSP
ECT2	EBP	DSP	DST
EDA	ECE1	DTHD1	DTL
EDA2R	EDA	DTL	DTNA
EDN2	EDA2R	DTNA	DTNB
EDNRA	EDN2	DTNB	DTWD2
EEF1DP3	EDNRA	DTWD2	DTX1
EEF2K	EEF1DP3	DTX1	DTX4
EFCAB11	EFCAB11	DTX3	DUSP1
EFCAB4B	EFCAB4B	DTX4	DUSP14
EFNB2	EFHC2	DUSP1	DUSP16
EFNB3	EFNB2	DUSP14	DUSP23
EHD3	EFNB3	DUSP16	DUSP27
EID3	EGR4	DUSP23	DUSP4
EIF1	EHF	DUSP27	DUSP5
EIF4E3	EID3	DUSP4	DUSP8
ELANE	EIF1	DUSP5	DYNLL1-AS1
ELAVL4	EIF4E3	DUSP8	DYSF
ELF3	ELANE	DYNLL1-AS1	DZIP1L
EMB	ELAVL4	DYSF	E2F7
EME1	ELF3	DZIP1L	E2F8
EMILIN2	ELOVL6	E2F7	EAF2
EML1	EMB	E2F8	EBI3
EML5	EME1	EAF2	ECE1
EMP2	EMILIN2	EBI3	ECHDC3
EMR4P	EML1	ECE1	ECT2
ENC1	EML5	ECEL1	EDA
ENG	EMP3	ECHDC3	EDA2R
ENHO	EMR2	ECT2	EDNRA
ENOSF1	EMR4P	EDA	EDNRB
ENOX1	ENC1	EDA2R	EEF1A2
ENPP1	ENG	EDNRA	EEF1DP3
ENTPD8	ENHO	EDNRB	EEF2K
EPAS1	ENO2	EDNRB-AS1	EEPD1
EPB41L1	ENOSF1	EEF1A2	EFCAB12
EPCAM	ENOX1	EEF1DP3	EFCAB4A
EPHA2	ENPP1	EEF2K	EFCAB4B
EPHB3	ENPP2	EEPD1	EFHC2
EPHB4	ENPP4	EFCAB4A	EFNB2
EPHB6	ENTPD8	EFCAB4B	EFNB3
EPHX2	EPB41L1	EFCC1	EGR4
EPOR	EPCAM	EFHC2	EHD3
EPS8	EPHA2	EFNB2	EHF
EPS8L3	EPHB3	EFNB3	EID3
ERAP2	EPHB6	EGR2	EIF1
ERC2	EPHX2	EHBP1L1	EIF4E3
ERCC6L	EPOR	EHD3	ELAVL4
EREG	EPS8	EHF	ELF3
ERICH1	EPS8L2	EID3	ELF5
ERICH2	EPS8L3	EIF1	ELOVL6
ERMN	ERAP2	EIF4E3	EMC9
ERP27	ERC2	ELAVL4	EME1
ERRFI1	ERCC6L	ELF3	EMILIN2
ESCO2	EREG	ELF5	EML1
ESPL1	ERICH1	ELOVL6	EML5
ESR1	ERICH2	EME1	EMP1
ESRP2	ERMN	EMILIN2	EMP2
ETV1	ERP27	EML1	EMP3
ETV3L	ERV3-1	EML5	EMR2
ETV4	ESCO2	EMP1	ENC1
ETV5	ESPL1	EMP2	ENDOD1
ETV7	ESR1	EMP3	ENG
EVA1C	ESRP2	EMR2	ENHO
EXO1	ETV1	ENDOD1	ENO2
EXOC3L1	ETV3L	ENG	ENO3
EXT1	ETV4	ENHO	ENOX1
EXTL1	ETV5	ENO2	ENPP1
EXTL2	ETV7	ENO3	ENPP2
EYA2	EVI2B	ENOSF1	ENPP4
EYS	EXO1	ENOX1	ENPP6
F12	EXOC3L1	ENPP1	ENTPD1
F13A1	EXT1	ENTPD1	ENTPD7
F2R	EXTL1	ENTPD8	ENTPD8
F2RL1	EXTL2	EPAS1	EPAS1
F2RL3	EYA2	EPB41L1	EPB41L1
F3	F13A1	EPB41L4A	EPB41L4A
F5	F2R	EPCAM	EPCAM
FAAH	F2RL1	EPHA2	EPHA2
FABP3	F2RL3	EPHB2	EPHB2
FABP5	F5	EPHB3	EPHB3
FADS1	FAAH	EPHB4	EPHB4
FADS2	FABP3	EPHB6	EPHB6
FAH	FABP5	EPHX2	EPHX2
FAHD2B	FADS1	EPHX3	EPHX3
FAIM3	FADS2	EPOR	EPOR
FAM106A	FAH	EPS8L1	EPS8L1
FAM111B	FAHD2B	EPS8L3	EPS8L2
FAM115C	FAIM3	ERAP2	EPS8L3
FAM117B	FAM106A	ERC2	EPSTI1
FAM124A	FAM111B	ERCC6L	ERAP2
FAM124B	FAM117B	EREG	ERC2
FAM129C	FAM124B	ERI2	ERCC6L
FAM134B	FAM127C	ERICH1	EREG
FAM135A	FAM129C	ERICH2	ERI2
FAM149A	FAM134B	ERMN	ERICH1
FAM150A	FAM149A	ERP27	ERICH2
FAM155B	FAM155B	ESCO2	ERMN
FAM157B	FAM157B	ESPL1	ERP27
FAM159A	FAM159A	ESRP2	ERV3-1
FAM160A1	FAM160A1	ETHE1	ERVK13-1
FAM161A	FAM167A	ETV1	ESCO2
FAM167B	FAM167B	ETV4	ESPL1
FAM171A2	FAM171A2	ETV5	ESRP2
FAM171B	FAM171B	ETV7	ETHE1
FAM177B	FAM177B	EVA1C	ETS1
FAM178B	FAM178B	EVC	ETV1
FAM179A	FAM179A	EXD2	ETV4
FAM183B	FAM183B	EXO1	ETV5
FAM186B	FAM186B	EXOC3L1	ETV7
FAM198A	FAM198A	EXT1	EVA1C
FAM19A2	FAM19A2	EXTL1	EVC
FAM200A	FAM200A	EXTL2	EXD2
FAM209A	FAM209A	EYA2	EXO1
FAM20A	FAM212A	F12	EXOC3L1
FAM212A	FAM213A	F2R	EXT1
FAM213A	FAM222A	F2RL3	EXTL1
FAM218A	FAM225A	F5	EXTL2
FAM222A	FAM35DP	FABP3	EYA2
FAM225A	FAM3D	FABP5	F12
FAM3D	FAM45B	FADS1	F2R
FAM45B	FAM46C	FADS2	F2RL3
FAM46C	FAM64A	FAH	F5
FAM49A	FAM65B	FAHD2B	FABP3
FAM64A	FAM71A	FAIM3	FABP5
FAM65B	FAM71E1	FAM106A	FADS1
FAM71A	FAM81A	FAM110A	FADS2
FAM71E1	FAM83B	FAM111B	FAH
FAM72B	FAM83D	FAM114A1	FAHD2B
FAM83B	FAM83H-AS1	FAM115C	FAIM3
FAM83D	FAM84B	FAM117B	FAM106A
FAM83G	FAM86FP	FAM124B	FAM110A
FAM83H-AS1	FAM89A	FAM127C	FAM111B
FAM84B	FANCC	FAM129B	FAM114A1
FAM86FP	FANCD2	FAM131B	FAM117B
FANCC	FANCG	FAM134B	FAM122C
FANCD2	FANCI	FAM135A	FAM124B
FANCG	FAR2P1	FAM13A-AS1	FAM127C
FANCI	FAR2P2	FAM149A	FAM129B
FAR2P1	FARP1	FAM150A	FAM131B
FAR2P2	FAS	FAM157B	FAM134B
FARP1	FASN	FAM159A	FAM135A
FAS	FBLIM1	FAM161A	FAM13A-AS1
FASN	FBLN1	FAM171A2	FAM149A
FAT1	FBN2	FAM171B	FAM157B
FBLN1	FBP1	FAM177B	FAM159A
FBN2	FBXL16	FAM178B	FAM171A2
FBP1	FBXL5	FAM179A	FAM171B
FBXL5	FBXL7	FAM186B	FAM177B
FBXL7	FBXO10	FAM198A	FAM178B
FBXO10	FBXO16	FAM19A2	FAM179A
FBXO16	FBXO17	FAM200A	FAM186B
FBXO2	FBXO2	FAM209A	FAM198A
FBXO27	FBXO27	FAM20A	FAM200A
FBXO32	FBXO43	FAM20C	FAM20A
FBXO39	FBXO5	FAM212A	FAM20C
FBXO43	FBXW4P1	FAM213A	FAM213A
FBXO5	FBXW7	FAM225A	FAM225A
FBXW4P1	FCAMR	FAM227A	FAM26F
FBXW7	FCAR	FAM26F	FAM27E3
FCAMR	FCER1A	FAM35BP	FAM35BP
FCAR	FCER2	FAM35DP	FAM35DP
FCER1A	FCGBP	FAM3D	FAM3D
FCER2	FCHO1	FAM45B	FAM45B
FCGBP	FCN1	FAM49A	FAM49A
FCHO1	FCRL4	FAM57A	FAM57A
FCN1	FCRLB	FAM64A	FAM63A
FCRL4	FDX1L	FAM65B	FAM64A
FCRLB	FEN1	FAM69A	FAM65B
FDX1L	FER1L6	FAM71A	FAM69A
FEN1	FERMT2	FAM71E1	FAM71A
FER1L6	FFAR2	FAM72B	FAM71E1
FERMT2	FFAR3	FAM83B	FAM72B
FFAR2	FFAR4	FAM83D	FAM83B
FFAR3	FGD1	FAM83G	FAM83D
FFAR4	FGD5	FAM83H	FAM83G
FGD1	FGF11	FAM84B	FAM83H
FGD5	FGF20	FAM86FP	FAM84B
FGF2	FGF9	FAM89A	FAM89A
FGF20	FGFBP3	FANCD2	FANCI
FGF9	FGFR1	FANCI	FAR2P1
FGFR1	FGL1	FAR2P2	FAR2P2
FGL1	FGL2	FARP1	FARP1
FGL2	FGR	FAS	FAS
FGR	FHDC1	FASN	FASN
FHDC1	FHL2	FAT1	FAT2
FHL1	FIGNL1	FAT2	FBLN1
FHL2	FIGNL2	FBN1	FBN2
FIGNL1	FILIP1L	FBN2	FBP1
FIGNL2	FJX1	FBP1	FBXL5
FILIP1L	FKBP10	FBXL5	FBXL7
FJX1	FKBP1B	FBXL7	FBXO10
FKBP10	FKBP5	FBXO10	FBXO16
FKBPL	FKBP9P1	FBXO16	FBXO17
FKSG29	FKBPL	FBXO2	FBXO2
FLJ31104	FKSG29	FBXO27	FBXO27
FLJ32255	FLJ32255	FBXO32	FBXO43
FLJ37201	FLJ37201	FBXO43	FBXW4P1
FLJ38122	FLJ38122	FBXO5	FBXW7
FLJ41200	FLJ41200	FBXW4P1	FCAMR
FLJ44635	FLJ44635	FBXW7	FCAR
FLNA	FLNA	FCAMR	FCER1A
FLNC	FLNC	FCAR	FCER2
FLRT2	FLT3	FCER1A	FCGBP
FLT3	FLT3LG	FCER2	FCGR1A
FLT3LG	FLT4	FCGBP	FCGR2B
FLT4	FLVCR2	FCGR1A	FCGR2C
FLVCR2	FMNL2	FCGR1C	FCGR3A
FMNL2	FMNL3	FCGR3A	FCGR3B
FMNL3	FMO5	FCGR3B	FCN1
FMO5	FN3K	FCN1	FCRL1
FN3K	FNBP1L	FCRL1	FCRL4
FNBP1L	FOLR3	FCRL4	FCRL6
FOS	FOS	FCRL6	FCRLB
FOSB	FOSB	FCRLB	FEM1C
FOSL1	FOSL1	FEM1C	FEN1
FOSL2	FOSL2	FEN1	FER1L6
FOXM1	FOXD2	FER1L6	FERMT2
FOXO1	FOXD2-AS1	FERMT2	FFAR2
FOXRED2	FOXH1	FFAR2	FFAR3
FPR1	FOXM1	FFAR3	FFAR4
FPR2	FOXO1	FFAR4	FGD1
FPR3	FOXRED2	FGD1	FGD5
FRAT1	FOXS1	FGD3	FGF20
FRK	FPR1	FGD5	FGF9
FRMD3	FPR2	FGF2	FGFBP2
FRMD4A	FRAT1	FGF20	FGFR1OP
FRY	FRK	FGF9	FGFRL1
FSCN1	FRMD3	FGFBP2	FGL1
FSCN3	FRMD4A	FGFR1OP	FGL2
FSIP1	FRY	FGFRL1	FGR
FUCA1	FRY-AS1	FGL1	FHDC1
FUT1	FSCN1	FGL2	FHIT
FUT4	FSCN3	FGR	FHL2
FUT8	FSIP1	FHDC1	FIBCD1
FUT8-AS1	FTH1P3	FHL2	FIGLA
FXYD6	FUCA1	FIBCD1	FIGNL2
FYN	FUNDC1	FIGLA	FILIP1L
FZD5	FUT1	FIGNL2	FITM1
FZD7	FUT4	FILIP1L	FJX1
FZD9	FUT6	FIRRE	FKBP10
G0S2	FUT8	FJX1	FKBP14
GABBR1	FUT8-AS1	FKBP10	FKBP1B
GABRA3	FXYD6	FKBP14	FKBP9
GABRB3	FYN	FKBP1B	FKBP9P1
GABRE	FZD2	FKBP9	FKSG29
GABRG2	FZD5	FKSG29	FLJ21408
GABRR2	FZD7	FLJ21408	FLJ32255
GAD1	FZD8	FLJ32255	FLJ38122
GADD45B	FZD9	FLJ38122	FLJ41200
GAL3ST4	G0S2	FLJ41200	FLJ44635
GALE	GABBR1	FLJ44511	FLNA
GALM	GABRA3	FLJ44635	FLNC
GALNT12	GABRB3	FLNA	FLT3LG
GALNT18	GABRE	FLNC	FLT4
GAMT	GABRG2	FLT3LG	FLVCR2
GAREM	GABRR2	FLT4	FMN1
GAREML	GAL3ST4	FLVCR2	FMNL3
GAS1	GALE	FMN1	FN1
GAS2L3	GALM	FMNL3	FN3K
GAS6	GALNT12	FN1	FNBP1L
GAS6-AS2	GALNT18	FN3K	FNTB
GAS7	GALR2	FNBP1L	FOSB
GATA2	GAMT	FNTB	FOSL2
GATA4	GAREM	FOS	FOXD2
GATM	GAREML	FOSB	FOXD2-AS1
GBA3	GAS1	FOSL2	FOXH1
GBAP1	GAS2L3	FOXD2	FOXM1
GBP1	GAS6	FOXD2-AS1	FOXO1
GBP1P1	GAS6-AS2	FOXM1	FOXO6
GBP2	GAS7	FOXO1	FOXRED2
GBP3	GATA2	FOXO6	FPR2
GBP4	GATA4	FOXRED2	FRAT1
GBP5	GATM	FPR2	FRMD3
GCAT	GATSL2	FRAT1	FRMD4A
GCH1	GBA3	FRMD3	FRMD4B
GCLC	GBAP1	FRMD4A	FRY
GCLM	GBP1	FRMD4B	FSCN1
GCNT2	GBP1P1	FRRS1	FSIP1
GCOM1	GBP2	FRY	FUCA1
GCSAML-AS1	GBP3	FSCN1	FUNDC1
GCSH	GBP4	FSIP1	FUT1
GDA	GBP5	FST	FUT10
GDF11	GCAT	FSTL1	FUT4
GDF15	GCH1	FUCA1	FUT7
GDPD5	GCLC	FUNDC1	FUT8
GFAP	GCNT2	FUOM	FUT8-AS1
GFOD1	GCOM1	FUT1	FYCO1
GGH	GCSH	FUT10	FYN
GGT1	GDA	FUT4	FZD1
GGT5	GDF11	FUT7	FZD2
GGT8P	GDNF	FUT8	FZD4
GGTA1P	GDPD5	FUT8-AS1	FZD5
GHRL	GFAP	FYN	FZD6
GIMAP2	GFOD1	FZD1	FZD7
GIMAP7	GGH	FZD2	FZD8
GINS1	GGT5	FZD4	FZD9
GINS2	GGT8P	FZD5	G0S2
GINS3	GHRL	FZD6	GABBR1
GINS4	GIMAP2	FZD7	GABRA3
GIPC1	GIMAP7	FZD8	GABRB3
GIPC3	GINS1	FZD9	GABRE
GIPR	GINS2	G0S2	GABRR2
GJB7	GINS3	GABBR1	GADD45G
GJC1	GINS4	GABRA3	GAL3ST4
GJD3	GIPC1	GABRB3	GALM
GLB1L2	GIPC3	GABRE	GALNT12
GLCCI1	GIPR	GABRR2	GALNT18
GLDN	GJC1	GADD45B	GALR2
GLI1	GJD3	GADD45G	GAMT
GLI3	GKN2	GAL3ST4	GAREM
GLIPR2	GLB1L	GALM	GAREML
GLIS3	GLB1L2	GALNT12	GARNL3
GLO1	GLCCI1	GALNT18	GAS1
GLS2	GLI3	GALR2	GAS2L3
GLT1D1	GLIPR2	GAMT	GAS6
GMNN	GLO1	GAREM	GATA2
GNA14	GLS2	GAREML	GATA4
GNAI1	GLT1D1	GARNL3	GATA6
GNAO1	GLUD2	GAS1	GATM
GNB5	GM2A	GAS2L3	GATSL2
GNG12	GMNN	GAS6	GBA3
GNGT2	GNAI1	GATA2	GBP1
GNLY	GNAO1	GATA4	GBP2
GNMT	GNB3	GATA6	GBP3
GNPDA1	GNB5	GATM	GBP4
GOLGA2P5	GNG12	GBA3	GBP5
GOLGA2P7	GNGT2	GBP1	GCAT
GOLGA8A	GNMT	GBP1P1	GCH1
GOLGA8H	GNPDA1	GBP2	GCHFR
GOLGA8K	GOLGA2P5	GBP3	GCLM
GOT1	GOLGA8A	GBP4	GCNT4
GPA33	GOLGA8H	GBP5	GCSAM
GPAT2	GOLGA8K	GCAT	GDA
GPBAR1	GOT1	GCH1	GDF11
GPC1	GP9	GCKR	GDNF
GPC2	GPA33	GCLM	GDPD5
GPC4	GPAT2	GCNT4	GFI1B
GPC5	GPBAR1	GCSAM	GFOD1
GPC6	GPC1	GCSAML	GGH
GPCPD1	GPC2	GDA	GHRL
GPD1	GPC4	GDF11	GIMAP2
GPER1	GPC5	GDPD5	GIMAP7
GPNMB	GPC6	GFI1B	GINS1
GPR114	GPCPD1	GFOD1	GINS2
GPR124	GPER1	GGH	GINS3
GPR125	GPNMB	GHRL	GINS4
GPR126	GPR114	GIMAP2	GIPC1
GPR137C	GPR124	GIMAP7	GIPC3
GPR155	GPR125	GINS1	GIPR
GPR173	GPR126	GINS2	GJC1
GPR18	GPR137C	GINS3	GJD3
GPR19	GPR173	GINS4	GKN2
GPR27	GPR18	GIPC1	GLB1L2
GPR34	GPR19	GIPC3	GLCCI1
GPR37	GPR27	GIPR	GLI3
GPR39	GPR34	GJC1	GLIPR2
GPR4	GPR37	GJD3	GLIS2
GPR56	GPR39	GLB1L2	GLIS3
GPR63	GPR4	GLCCI1	GLO1
GPR68	GPR56	GLI3	GLS2
GPR82	GPR63	GLIPR2	GM140
GPR84	GPR68	GLIS3	GM2A
GPR85	GPR82	GLO1	GMNN
GPR98	GPR84	GLS2	GNA15
GPRC5A	GPR85	GM2A	GNAI1
GPRC5B	GPRC5B	GMNN	GNAO1
GPRC5C	GPRC5C	GNA15	GNB3
GPRIN3	GPRIN3	GNAI1	GNB5
GPSM1	GPSM1	GNAO1	GNG12
GPSM2	GPSM2	GNB3	GNG7
GPX3	GPX3	GNB5	GNLY
GRAMD3	GPX7	GNG12	GNMT
GRASP	GRAMD3	GNG7	GNPDA1
GREB1	GRASP	GNLY	GOLGA2P5
GRHL1	GRHL1	GNMT	GOLGA8A
GRIK1-AS1	GRIK1-AS1	GNPDA1	GOLPH3L
GRIK1-AS2	GRIK1-AS2	GOLGA2P5	GP1BA
GRIK5	GRIK5	GOLGA6L4	GP9
GRIN1	GRIN1	GOLGA8A	GPAT2
GRIN2D	GRIN2D	GOLPH3L	GPATCH11
GRIN3A	GRIN3A	GPAT2	GPBAR1
GRIP2	GRIP2	GPATCH11	GPC1
GRK6	GRK6	GPBAR1	GPC2
GRM1	GRM1	GPC1	GPC4
GRM2	GRM2	GPC2	GPC5
GRPR	GRPR	GPC4	GPC6
GSDMA	GSDMA	GPC6	GPER1
GSG2	GSG2	GPER1	GPNMB
GSN	GSN	GPNMB	GPR114
GSTA4	GSN-AS1	GPR114	GPR125
GSTCD	GSTA4	GPR124	GPR126
GSTM2	GSTCD	GPR125	GPR137C
GSTM3	GSTM2	GPR126	GPR141
GTF2IRD1	GSTM3	GPR137B	GPR153
GTSE1	GTF2IRD1	GPR137C	GPR155
GTSF1	GTPBP6	GPR141	GPR157
GUCY1B3	GTSE1	GPR153	GPR160
GVINP1	GTSF1	GPR155	GPR174
GYG2	GUCY1A3	GPR160	GPR183
H2AFX	GUCY1B3	GPR174	GPR19
H3F3B	GVINP1	GPR183	GPR20
H3F3C	GYG2	GPR19	GPR27
HAAO	H2AFX	GPR20	GPR3
HADH	H3F3B	GPR27	GPR33
HAL	HAAO	GPR3	GPR34
HAS1	HADH	GPR33	GPR37
HAS3	HAL	GPR34	GPR39
HAVCR2	HAPLN4	GPR37	GPR4
HBEGF	HAS1	GPR39	GPR56
HCAR2	HAVCR2	GPR4	GPR63
HCAR3	HBE1	GPR56	GPR68
HCG26	HBEGF	GPR63	GPR82
HCN3	HCAR2	GPR68	GPR84
HCP5	HCAR3	GPR82	GPR85
HCST	HCG26	GPR84	GPRC5A
HDAC4	HCG27	GPR85	GPRC5C
HDC	HCG4B	GPRC5A	GPSM2
HECTD2	HCN3	GPRC5C	GPT
HELLS	HCP5	GPRIN3	GPT2
HELZ2	HCRTR2	GPSM2	GPX1
HES1	HCST	GPT	GPX3
HES4	HDAC4	GPT2	GPX7
HGF	HDC	GPX1	GRAMD3
HGFAC	HECTD2	GPX3	GRAMD4
HHAT	HELLS	GPX7	GRAP
HHIPL1	HELZ2	GRAMD3	GRASP
HHLA2	HES1	GRAMD4	GRHL3
HID1	HES4	GRAP	GRIN1
HIP1R	HGFAC	GRASP	GRIN2D
HIRIP3	HHAT	GRHL3	GRIP1
HIST1H1C	HHIPL1	GRIN1	GRIP2
HIST1H1D	HHLA2	GRIN2D	GRK5
HIST1H1E	HIC1	GRIP2	GRK6
HIST1H2AE	HID1	GRK5	GRM1
HIST1H2BC	HILPDA	GRK6	GRM2
HIST1H2BJ	HIP1R	GRM2	GRN
HIST1H2BO	HIST1H1D	GSDMA	GSDMA
HIST1H3A	HIST1H1E	GSG2	GSG2
HIST1H3E	HIST1H2AG	GSN	GSN
HIST1H3G	HIST1H2BH	GSTA4	GSN-AS1
HIST2H2AC	HIST1H2BJ	GSTCD	GSTA4
HIST2H2BE	HIST1H3A	GSTM2	GSTM2
HIVEP2	HIST1H3E	GSTM3	GSTM3
HJURP	HIST1H3G	GSTM4	GSTM4
HK3	HIST2H2AC	GSTT1	GTF2IRD1
HLA-A	HIST2H2BE	GTF2IRD1	GTSE1
HLA-B	HIVEP2	GTSE1	GTSF1
HLA-C	HJURP	GTSF1	GUCY2D
HLA-E	HK3	GUCY1A3	GVINP1
HLA-F	HLA-A	GUCY1B3	GYG2
HLA-H	HLA-B	GUCY2D	GYPE
HLCS	HLA-C	GVINP1	GZMA
HLTF	HLA-DOA	GYG2	GZMB
HMGA2	HLA-E	GYPE	GZMH
HMGCS1	HLA-F	GZMA	GZMM
HMGN5	HLA-F-AS1	GZMB	H2AFX
HMMR	HLA-H	GZMH	H3F3B
HMSD	HLCS	GZMM	HAGHL
HN1L	HLTF	H2AFX	HAL
HOMER1	HMGA2	H3F3B	HAPLN3
HOMER2	HMGCS1	HAGHL	HAVCR2
HOOK1	HMGN5	HAL	HCAR2
HORMAD1	HMMR	HAPLN3	HCAR3
HOTAIRM1	HMSD	HAS3	HCG26
HOXA1	HN1L	HAVCR2	HCG4B
HOXA10	HOMER1	HCAR2	HCP5
HOXA4	HOMER2	HCAR3	HCST
HOXA5	HOPX	HCG26	HDC
HOXB2	HORMAD1	HCK	HDHD3
HOXB7	HOTAIRM1	HCP5	HECTD2
HOXB-AS1	HOXA4	HCST	HECW2
HPCAL4	HOXA5	HDC	HELLS
HPGDS	HOXB6	HDHD3	HELZ2
HPSE	HOXB7	HECTD2	HES1
HRH1	HPCAL4	HECW2	HES4
HRH2	HPGD	HEG1	HEXA
HS3ST1	HPGDS	HELLS	HEY1
HS3ST3A1	HPS6	HELZ2	HEYL
HS3ST3B1	HPX	HERC2P2	HGF
HS3ST4	HRH1	HES1	HGFAC
HSBP1L1	HRH2	HES4	HHIPL2
HSD11B2	HS3ST1	HEXA	HID1
HSD17B13	HS3ST3A1	HEY1	HIST1H2BJ
HSD17B14	HS3ST3B1	HEYL	HIST1H3A
HSD17B6	HS3ST4	HGF	HIST1H3E
HSD17B8	HSD11B2	HGFAC	HIST2H2AC
HSF4	HSD17B13	HID1	HIST2H2BE
HSH2D	HSD17B14	HIP1R	HIVEP2
HSPA4L	HSD17B6	HIST1H1D	HJURP
HSPB1	HSD17B8	HIST1H3A	HK3
HSPB7	HSH2D	HIST1H3E	HLA-A
HSPG2	HSP90AB4P	HIST2H2AC	HLA-B
HSPH1	HSPA4L	HIST2H2BE	HLA-C
HTR7	HSPB7	HIVEP2	HLA-DMB
HTRA1	HSPB8	HJURP	HLA-DOA
HTRA4	HSPG2	HK3	HLA-E
HUS1B	HTR7	HLA-A	HLA-F
HYKK	HTRA1	HLA-B	HLA-F-AS1
HYPK	HTRA4	HLA-C	HLA-H
ICAM2	HUNK	HLA-DMB	HLTF
ID1	HUS1B	HLA-E	HLX
ID3	HYKK	HLA-F	HMGA1
IDO1	HYPK	HLA-H	HMGA2
IER2	IBA57-AS1	HLTF	HMMR
IER5L	ICAM2	HLX	HMSD
IFFO2	ID1	HMGA1	HN1L
IFI27L1	ID3	HMGA2	HNRNPLL
IFI30	IER5L	HMGB3	HOMER1
IFI44	IFFO2	HMGCR	HOMER2
IFI44L	IFI27L1	HMGCS1	HOOK1
IFIT2	IFI30	HMMR	HOTAIRM1
IFIT3	IFI44	HMSD	HOXA1
IFITM2	IFI44L	HN1L	HOXA4
IFNLR1	IFI6	HNRNPLL	HOXA5
IFT22	IFIT2	HOMER1	HOXB6
IGF1	IFIT3	HOMER2	HOXB7
IGF2BP1	IFITM2	HOOK1	HP09053
IGF2BP3	IFNLR1	HOTAIRM1	HPGD
IGFBP2	IFT22	HOXA1	HPGDS
IGFBP3	IGF1	HOXA4	HPS3
IGFBP4	IGF2BP1	HOXA5	HRH1
IGFBP6	IGF2BP3	HOXB-AS1	HRH2
IGFBP7	IGFBP3	HP09053	HS3ST1
IGFL3	IGFBP4	HPGDS	HS3ST3B1
IGIP	IGFBP6	HPS3	HS3ST4
IGSF21	IGFBP7	HRH1	HSD17B12
IGSF23	IGFL3	HRH2	HSD17B14
IGSF3	IGIP	HS3ST1	HSD3B7
IL10RA	IGLL5	HS3ST3B1	HSH2D
IL12A	IGLON5	HS3ST4	HSP90AB4P
IL12B	IGSF21	HSD17B12	HSPA4L
IL15	IGSF23	HSD17B14	HSPB7
IL15RA	IGSF3	HSD3B7	HSPG2
IL17RB	IKZF3	HSH2D	HTRA1
IL18R1	IL12A	HSPA4L	HTRA4
IL18RAP	IL12B	HSPB7	HUS1B
IL1A	IL15	HSPG2	HYAL3
IL1B	IL15RA	HTRA1	HYKK
IL1R2	IL17B	HTRA4	HYPK
IL21R	IL17RB	HUS1B	ICA1
IL22RA2	IL18R1	HYAL3	ICAM2
IL27	IL1A	HYKK	ICAM4
IL27RA	IL1R2	HYPK	ID3
IL2RG	IL21R	ICA1	IDH1
IL31RA	IL22RA2	ICAM2	IDH1-AS1
IL4I1	IL27	ICAM4	IER3
IL6	IL27RA	ID3	IER5L
IL7	IL31RA	IDH1	IFFO2
IL7R	IL6	IDH1-AS1	IFI27
ILDR2	IL7	IER3	IFI30
IMMP1L	IL7R	IER5	IFI44
INCENP	ILDR2	IER5L	IFI44L
ING1	IMMP1L	IFFO2	IFIT2
INHBB	INCENP	IFI30	IFIT3
INPP4B	ING1	IFIT2	IFIT5
INPP5A	INPP4B	IFIT3	IFITM1
INPP5F	INPP5A	IFIT5	IFITM10
INSC	INPP5F	IFITM1	IFITM2
INSL3	INPP5J	IFITM10	IFITM3
IPW	INSC	IFITM2	IFNLR1
IQCC	IPW	IFITM3	IFT22
IQGAP3	IQCC	IFNLR1	IFT57
IQSEC1	IQGAP3	IFT57	IGF1
IRAK1BP1	IQSEC1	IGF1	IGF2BP1
IRAK2	IRAK1BP1	IGF2BP1	IGF2BP3
IRF1	IRAK2	IGF2BP3	IGFBP3
IRF6	IRF1	IGFALS	IGFBP4
IRS1	IRF2BPL	IGFBP3	IGFBP6
IRS2	IRG1	IGFBP4	IGFBP7
ISG20	IRS2	IGFBP6	IGFL3
ISL2	ISG20	IGFBP7	IGLON5
ISPD	ISL2	IGFL3	IGSF21
ISYNA1	ISYNA1	IGLON5	IGSF22
ITGA3	ITGA2B	IGSF21	IGSF3
ITGA6	ITGA3	IGSF3	IL12A
ITGA7	ITGA4	IL10RA	IL12RB1
ITGA9-AS1	ITGA6	IL12A	IL13RA1
ITGAD	ITGA7	IL12RB1	IL15
ITGAV	ITGAD	IL13RA1	IL15RA
ITGB3	ITGAV	IL15	IL17B
ITGB5	ITGAX	IL15RA	IL17RB
ITGB7	ITGB1BP2	IL17RB	IL18
ITIH1	ITGB3	IL18	IL18R1
ITIH4	ITGB5	IL18R1	IL1A
ITIH5	ITGB7	IL1A	IL1R1
ITLN1	ITIH5	IL1R1	IL22RA2
ITM2C	ITM2C	IL22RA2	IL23A
ITPKB-IT1	ITPKB-IT1	IL23A	IL27
ITPRIP	ITPRIP	IL27	IL3RA
ITPRIPL1	ITPRIPL1	IL2RB	IL4I1
JAG2	JAG2	IL2RG	IL6
JAK3	JAM2	IL4I1	IL6R
JAM2	JARID2-AS1	IL6	IL6ST
JARID2	JAZF1-AS1	IL6R	IL7
JARID2-AS1	JUN	IL6ST	IL7R
JAZF1-AS1	JUNB	IL7	ILDR2
JDP2	JUND	IL7R	IMMP1L
JMJD7-PLA2G4B	KAL1	ILDR2	INF2
JPH2	KATNAL2	IMMP1L	ING1
JPH4	KBTBD11	INCENP	INGX
JUN	KCNA3	INF2	INHBB
JUNB	KCNA5	ING1	INPP4B
JUND	KCNAB3	INGX	INPP5A
KAL1	KCNC4	INHBB	INPP5J
KATNAL2	KCNE1	INPP4B	INSC
KBTBD11	KCNE1L	INPP5A	INSL3
KCNA3	KCNH3	INSC	IPW
KCNA5	KCNJ11	INSL3	IQCD
KCNAB3	KCNJ15	IPW	IQCK
KCNC4	KCNJ2	IQCD	IQGAP3
KCNE1	KCNK13	IQCK	IQSEC1
KCNE1L	KCNK17	IQGAP3	IRAK1BP1
KCNH3	KCNK7	IQSEC1	IRAK2
KCNJ11	KCNMA1	IRAK1BP1	IRF1
KCNJ15	KCNMB4	IRAK2	IRF4
KCNJ2	KCNN1	IRF1	IRF9
KCNJ5	KCNN4	IRS2	IRS2
KCNK13	KCNQ3	ISG15	ISG15
KCNK17	KCP	ISG20	ISG20
KCNK7	KCTD15	ISL2	ISL2
KCNMB4	KDELC1	ISPD	ISYNA1
KCNN1	KDELC2	ISYNA1	ITGA11
KCNN4	KDELR3	ITGA1	ITGA2B
KCNQ3	KDM1B	ITGA11	ITGA3
KCNQ4	KDM6B	ITGA2	ITGA4
KCNQ5	KHDRBS2	ITGA2B	ITGA6
KCP	KHDRBS3	ITGA3	ITGA9
KCTD21-AS1	KIAA0101	ITGA4	ITGAD
KDELC1	KIAA0754	ITGA6	ITGAL
KDELC2	KIAA0895	ITGA9	ITGAV
KDELR3	KIAA0922	ITGAD	ITGAX
KDM1B	KIAA1045	ITGAL	ITGB1BP2
KDM4D	KIAA1161	ITGAV	ITGB3
KDM6B	KIAA1211L	ITGAX	ITGB5
KHDRBS2	KIAA1217	ITGB1BP2	ITGB7
KHDRBS3	KIAA1324L	ITGB3	ITIH1
KIAA0101	KIAA1524	ITGB5	ITIH4
KIAA0125	KIAA1614	ITGB7	ITIH5
KIAA0513	KIAA1683	ITIH1	ITK
KIAA0922	KIAA2022	ITIH4	ITLN1
KIAA1045	KIF11	ITIH5	ITM2C
KIAA1161	KIF13A	ITK	ITPKB
KIAA1211L	KIF14	ITLN1	ITPKB-IT1
KIAA1257	KIF15	ITM2C	ITPRIPL1
KIAA1279	KIF17	ITPKB	ITPRIPL2
KIAA1324L	KIF18A	ITPKB-IT1	IZUMO4
KIAA1377	KIF18B	ITPRIPL1	JAG1
KIAA1524	KIF20A	ITPRIPL2	JAG2
KIAA1614	KIF20B	IZUMO4	JAK3
KIAA1683	KIF21A	JAG1	JAKMIP2
KIAA2022	KIF23	JAG2	JAM2
KIF11	KIF24	JAK3	JARID2-AS1
KIF13A	KIF25	JAM2	JHDM1D-AS1
KIF14	KIF25-AS1	JMJD7-PLA2G4B	JUNB
KIF15	KIF26B	JUNB	JUND
KIF17	KIF2C	JUND	KAL1
KIF18A	KIF3C	JUP	KANK1
KIF18B	KIF4A	KAL1	KANK2
KIF20A	KIF4B	KANK2	KATNAL1
KIF20B	KIF6	KANSL1-AS1	KATNAL2
KIF21A	KIF7	KATNAL1	KAZALD1
KIF21B	KIFC1	KATNAL2	KBTBD11
KIF23	KIFC3	KAZALD1	KBTBD7
KIF24	KIT	KBTBD11	KCNA5
KIF25	KITLG	KBTBD7	KCNC4
KIF25-AS1	KLC2	KCNA3	KCNE1
KIF26A	KLF10	KCNA5	KCNE1L
KIF26B	KLF11	KCNC4	KCNH3
KIF2C	KLF12	KCNE1	KCNJ11
KIF3C	KLF15	KCNE1L	KCNJ2
KIF4A	KLF2	KCNH3	KCNK13
KIF4B	KLF4	KCNJ11	KCNK17
KIF6	KLF5	KCNJ15	KCNK5
KIF7	KLF6	KCNJ2	KCNK7
KIFC1	KLF7	KCNJ5	KCNMB4
KIFC3	KLF8	KCNK13	KCNN1
KIT	KLF9	KCNK17	KCNN3
KITLG	KLHDC7B	KCNK5	KCNN4
KL	KLHDC9	KCNK7	KCNQ1OT1
KLF10	KLHL25	KCNMB4	KCNQ3
KLF11	KLHL30	KCNN1	KCNQ5
KLF12	KLHL32	KCNN3	KCP
KLF15	KLHL35	KCNN4	KCTD12
KLF2	KLRC4	KCNQ1OT1	KCTD15
KLF4	KNTC1	KCNQ3	KDELC1
KLF5	KPNA2	KCNQ5	KDELR3
KLF6	KRT18	KCP	KDM1B
KLF7	KRT7	KCTD12	KEL
KLF9	KRT8	KDELC1	KHDC1
KLHDC7B	KRT80	KDELC2	KHDRBS2
KLHDC9	KSR1	KDELR3	KHDRBS3
KLHL25	KY	KDM1B	KIAA0101
KLHL32	L2HGDH	KDM6B	KIAA0513
KLK1	L3MBTL3	KEL	KIAA0922
KLRC4	LACC1	KHDRBS2	KIAA1045
KLRC4-KLRK1	LAG3	KHDRBS3	KIAA1147
KNSTRN	LAMA5	KIAA0101	KIAA1161
KNTC1	LAMB1	KIAA0513	KIAA1211L
KPNA2	LAMB2	KIAA0922	KIAA1217
KREMEN1	LAMP3	KIAA1045	KIAA1324
KRT18	LAMP5	KIAA1161	KIAA1324L
KRT23	LAPTM4B	KIAA1211L	KIAA1377
KRT36	LARGE	KIAA1217	KIAA1407
KRT8	LAX1	KIAA1257	KIAA1524
KRT80	LAYN	KIAA1279	KIAA1614
KSR1	LBH	KIAA1324	KIAA1683
KY	LDB2	KIAA1324L	KIAA1804
L2HGDH	LDHD	KIAA1377	KIAA1958
L3MBTL4	LDOC1	KIAA1524	KIAA2022
LACC1	LEP	KIAA1614	KIF11
LAG3	LEPREL1	KIAA1683	KIF14
LAMA1	LEPREL2	KIAA1804	KIF15
LAMA5	LEPREL4	KIAA2022	KIF17
LAMB1	LETM2	KIF11	KIF18A
LAMB2	LFNG	KIF14	KIF18B
LAMC1	LGALS2	KIF15	KIF20A
LAMP3	LGALS3	KIF17	KIF21A
LAMP5	LGALS4	KIF18A	KIF23
LAPTM4B	LGALSL	KIF18B	KIF24
LARGE	LGI2	KIF20A	KIF25
LAX1	LGMN	KIF20B	KIF25-AS1
LAYN	LHFP	KIF21A	KIF26B
LBH	LHFPL1	KIF23	KIF2C
LCA5	LIF	KIF24	KIF3C
LCN12	LIG1	KIF25	KIF4A
LDB2	LILRA1	KIF25-AS1	KIF4B
LDHD	LILRA2	KIF26B	KIF5C
LDOC1	LILRA3	KIF2C	KIF7
LEP	LILRA5	KIF3C	KIFC1
LEPREL1	LILRA6	KIF4A	KIFC3
LETM2	LILRB1	KIF4B	KIR2DL4
LFNG	LILRB2	KIF5C	KIR3DX1
LGALS2	LILRB3	KIF7	KIRREL
LGALS3	LILRB4	KIFC1	KIT
LGALS4	LILRP2	KIFC3	KITLG
LGALS9C	LIMA1	KIR2DL4	KLC2
LGALSL	LIMD2	KIR3DL2	KLF10
LGI2	LIN28B	KIR3DX1	KLF11
LGMN	LIN7A	KIT	KLF12
LHFPL1	LINC-PINT	KITLG	KLF2
LHFPL2	LINC00032	KLC2	KLF4
LIF	LINC00086	KLF10	KLF6
LIG1	LINC00087	KLF11	KLF7
LILRA1	LINC00189	KLF12	KLF8
LILRA3	LINC00263	KLF15	KLF9
LILRA5	LINC00264	KLF2	KLHDC7B
LILRA6	LINC00299	KLF4	KLHDC9
LILRB1	LINC00304	KLF6	KLHL25
LILRB2	LINC00327	KLF7	KLHL35
LILRB3	LINC00337	KLF8	KLRB1
LILRB4	LINC00341	KLF9	KMO
LILRP2	LINC00398	KLHDC7B	KNDC1
LIMA1	LINC00472	KLHL25	KPNA2
LIMD2	LINC00478	KLK1	KREMEN1
LIN28B	LINC00482	KLRB1	KREMEN2
LIN7A	LINC00528	KNDC1	KRT18
LIN9	LINC00565	KPNA2	KRT5
LINC00086	LINC00577	KREMEN1	KRT8
LINC00087	LINC00598	KRT18	KSR1
LINC00115	LINC00599	KRT5	KY
LINC00173	LINC00622	KRT8	L1CAM
LINC00189	LINC00629	KSR1	L3MBTL3
LINC00211	LINC00649	KY	LACC1
LINC00263	LINC00669	L2HGDH	LAG3
LINC00264	LINC00671	L3MBTL3	LAMA5
LINC00299	LINC00877	LACC1	LAMB2
LINC00304	LINC00888	LAG3	LAMC1
LINC00327	LINC00890	LAMA5	LAMP3
LINC00337	LINC00899	LAMB2	LAPTM4B
LINC00341	LINC00925	LAMC1	LARGE
LINC00398	LINC00936	LAMC3	LAYN
LINC00472	LINC00937	LAMP3	LDB2
LINC00478	LINC00950	LAPTM4B	LDHB
LINC00482	LINC00954	LARGE	LDHD
LINC00491	LINC00968	LAYN	LDLR
LINC00528	LINC00977	LCN12	LDLRAD2
LINC00565	LINC00987	LDB2	LDLRAD4
LINC00577	LINC00996	LDHB	LDOC1
LINC00578	LINC01001	LDHD	LEPREL1
LINC00599	LINC01021	LDLR	LEPREL2
LINC00622	LINC01085	LDLRAD2	LEPREL4
LINC00649	LINC01094	LDOC1	LFNG
LINC00671	LINC01126	LEPREL1	LGALS12
LINC00877	LINC01127	LEPREL2	LGALS3
LINC00888	LINC01137	LEPREL4	LGALS4
LINC00890	LINC01139	LFNG	LGALS9B
LINC00899	LINC01220	LGALS12	LGALS9C
LINC00900	LINC01232	LGALS2	LGALSL
LINC00925	LINC01268	LGALS3	LGI2
LINC00936	LINC01272	LGALS4	LGMN
LINC00937	LINC01355	LGALS9C	LGR4
LINC00938	LINC01356	LGALSL	LHFP
LINC00950	LIPE	LGI2	LHFPL2
LINC00954	LIPG	LGMN	LILRA1
LINC00968	LIPN	LGR4	LILRA2
LINC00977	LMO7	LHFPL1	LILRA3
LINC00987	LMO7-AS1	LHFPL2	LILRA4
LINC00996	LMTK3	LILRA1	LILRA5
LINC01001	LNX1	LILRA3	LILRA6
LINC01021	LOC100128361	LILRA5	LILRB1
LINC01093	LOC100129083	LILRA6	LILRB2
LINC01094	LOC100129697	LILRB1	LILRB3
LINC01126	LOC100129973	LILRB2	LILRB4
LINC01127	LOC100130093	LILRB3	LILRP2
LINC01137	LOC100130298	LILRB4	LIMA1
LINC01139	LOC100130370	LILRP2	LIMD2
LINC01220	LOC100130992	LIMA1	LIN28B
LINC01232	LOC100131347	LIMD2	LINC-PINT
LINC01268	LOC100132077	LIN28B	LINC00032
LINC01272	LOC100132356	LIN7A	LINC00086
LINC01355	LOC100133286	LINC-PINT	LINC00087
LINC01356	LOC100268168	LINC00086	LINC00173
LINC-PINT	LOC100270804	LINC00173	LINC00189
LIPE	LOC100288842	LINC00189	LINC00263
LIPG	LOC100288846	LINC00263	LINC00264
LIPN	LOC100288911	LINC00264	LINC00294
LMNB2	LOC100289092	LINC00294	LINC00299
LMO7	LOC100379224	LINC00299	LINC00327
LMO7-AS1	LOC100420587	LINC00327	LINC00341
LMTK3	LOC100499489	LINC00337	LINC00398
LNX1	LOC100505549	LINC00341	LINC00472
LOC100128361	LOC100505592	LINC00342	LINC00478
LOC100129083	LOC100505622	LINC00398	LINC00482
LOC100129697	LOC100506022	LINC00472	LINC00528
LOC100129940	LOC100506159	LINC00478	LINC00577
LOC100129973	LOC100506178	LINC00482	LINC00598
LOC100130298	LOC100506834	LINC00491	LINC00599
LOC100130370	LOC100507002	LINC00528	LINC00629
LOC100130872	LOC100507156	LINC00577	LINC00638
LOC100130992	LOC100507195	LINC00598	LINC00665
LOC100131289	LOC100507217	LINC00599	LINC00669
LOC100131347	LOC100507540	LINC00671	LINC00671
LOC100132077	LOC100652768	LINC00852	LINC00861
LOC100132735	LOC101926996	LINC00861	LINC00877
LOC100133286	LOC101927015	LINC00877	LINC00884
LOC100268168	LOC101927117	LINC00884	LINC00888
LOC100270804	LOC101927143	LINC00888	LINC00890
LOC100288637	LOC101927164	LINC00890	LINC00899
LOC100288842	LOC101927311	LINC00899	LINC00936
LOC100288846	LOC101927322	LINC00920	LINC00954
LOC100288911	LOC101927354	LINC00936	LINC00960
LOC100289092	LOC101927391	LINC00954	LINC00977
LOC100379224	LOC101927620	LINC00960	LINC00987
LOC100499489	LOC101927746	LINC00977	LINC00996
LOC100505549	LOC101927755	LINC00987	LINC01021
LOC100505592	LOC101927814	LINC00996	LINC01094
LOC100505622	LOC101927865	LINC00998	LINC01132
LOC100506022	LOC101927931	LINC01021	LINC01137
LOC100506159	LOC101928103	LINC01094	LINC01139
LOC100506178	LOC101928161	LINC01132	LINC01140
LOC100506258	LOC101928455	LINC01137	LINC01160
LOC100506834	LOC101928710	LINC01139	LINC01215
LOC100507002	LOC101928767	LINC01160	LINC01220
LOC100507006	LOC101928865	LINC01215	LINC01232
LOC100507144	LOC101929140	LINC01232	LINC01237
LOC100507156	LOC101929154	LINC01237	LINC01268
LOC100507195	LOC101929295	LINC01251	LINC01270
LOC100507217	LOC101929655	LINC01268	LINC01272
LOC100507373	LOC101929723	LINC01270	LINC01355
LOC100507540	LOC102467147	LINC01272	LINC01356
LOC100507600	LOC102723824	LINC01355	LIPE
LOC100652768	LOC102723854	LINC01356	LIPG
LOC101926996	LOC102724814	LINGO3	LIPN
LOC101927015	LOC102724927	LIPC	LKAAEAR1
LOC101927143	LOC150381	LIPE	LMAN1L
LOC101927150	LOC154761	LIPG	LMNA
LOC101927311	LOC154872	LIPN	LMNB1
LOC101927322	LOC200772	LMAN1L	LMO2
LOC101927620	LOC202181	LMNB1	LMO7
LOC101927746	LOC257396	LMO2	LMO7-AS1
LOC101927755	LOC283194	LMO7	LMTK3
LOC101927814	LOC283335	LMO7-AS1	LNX1
LOC101927865	LOC283856	LMTK3	LOC100129697
LOC101927931	LOC284454	LNX1	LOC100129940
LOC101928103	LOC284648	LOC100129697	LOC100129973
LOC101928161	LOC284837	LOC100129940	LOC100130093
LOC101928445	LOC284950	LOC100130093	LOC100130298
LOC101928455	LOC285626	LOC100130298	LOC100130476
LOC101928674	LOC339803	LOC100130476	LOC100130872
LOC101928710	LOC344967	LOC100130872	LOC100130992
LOC101928767	LOC388780	LOC100130992	LOC100132077
LOC101928865	LOC389247	LOC100131347	LOC100133669
LOC101928891	LOC389641	LOC100132077	LOC100268168
LOC101929140	LOC400043	LOC100132891	LOC100288911
LOC101929154	LOC400867	LOC100133669	LOC100289092
LOC101929723	LOC402160	LOC100268168	LOC100289473
LOC102467147	LOC440416	LOC100288637	LOC100379224
LOC102723824	LOC440910	LOC100289092	LOC100420587
LOC102724814	LOC441666	LOC100289473	LOC100499489
LOC102724927	LOC642846	LOC100379224	LOC100505592
LOC150381	LOC643802	LOC100499489	LOC100505622
LOC154761	LOC644050	LOC100505549	LOC100506022
LOC154872	LOC644919	LOC100505592	LOC100506159
LOC200772	LOC645638	LOC100505622	LOC100506178
LOC202181	LOC653653	LOC100506022	LOC100506730
LOC257396	LOC728084	LOC100506178	LOC100506834
LOC283194	LOC728228	LOC100506258	LOC100507002
LOC283335	LOC728392	LOC100506730	LOC100507156
LOC284454	LOC728739	LOC100506834	LOC100507195
LOC284648	LOC729603	LOC100507002	LOC100507217
LOC284837	LOC729683	LOC100507144	LOC100507540
LOC284950	LOC729732	LOC100507156	LOC100507547
LOC285626	LOC731424	LOC100507195	LOC100507600
LOC286367	LOC81691	LOC100507217	LOC100507642
LOC339803	LONRF3	LOC100507373	LOC100996342
LOC339862	LOR	LOC100507540	LOC100996437
LOC344887	LOXHD1	LOC100507600	LOC100996579
LOC344967	LPAL2	LOC100652768	LOC101926933
LOC389247	LPAR3	LOC100996342	LOC101926943
LOC389641	LPAR5	LOC100996579	LOC101926996
LOC400043	LPIN3	LOC101926933	LOC101927015
LOC400867	LPL	LOC101926996	LOC101927027
LOC402160	LPPR2	LOC101927015	LOC101927143
LOC440416	LRFN3	LOC101927027	LOC101927311
LOC441204	LRIG1	LOC101927143	LOC101927318
LOC441666	LRIG3	LOC101927311	LOC101927354
LOC642846	LRP11	LOC101927318	LOC101927571
LOC643802	LRP4	LOC101927620	LOC101927620
LOC644050	LRP5	LOC101927746	LOC101927755
LOC644172	LRP5L	LOC101927755	LOC101927780
LOC644919	LRP6	LOC101927780	LOC101927811
LOC653653	LRRC16A	LOC101927811	LOC101927865
LOC728084	LRRC16B	LOC101927865	LOC101927905
LOC728392	LRRC32	LOC101927905	LOC101927931
LOC729603	LRRC37A6P	LOC101927931	LOC101928063
LOC729683	LRRC43	LOC101928063	LOC101928103
LOC729732	LRRC48	LOC101928103	LOC101928113
LOC730101	LRRC6	LOC101928113	LOC101928161
LOC731424	LRRC63	LOC101928161	LOC101928448
LOC81691	LRRC70	LOC101928448	LOC101928663
LOR	LRRC74	LOC101928455	LOC101928710
LOXHD1	LRRC75A	LOC101928663	LOC101928767
LPAL2	LRRC75B	LOC101928710	LOC101928865
LPAR3	LRRK2	LOC101928767	LOC101929099
LPAR5	LSR	LOC101928784	LOC101929140
LPIN3	LSS	LOC101928891	LOC101929241
LPL	LTA4H	LOC101929099	LOC101929715
LPPR2	LTB	LOC101929140	LOC101929723
LRFN3	LTB4R2	LOC101929241	LOC101929760
LRIF1	LTBP2	LOC101929715	LOC102467147
LRIG1	LTC4S	LOC101929723	LOC102723854
LRIG3	LTF	LOC101929760	LOC102723927
LRP1	LTK	LOC102467080	LOC102724050
LRP11	LUCAT1	LOC102467147	LOC102724153
LRP4	LY6E	LOC102723854	LOC102724163
LRP5	LY6G5B	LOC102723927	LOC102724814
LRP5L	LYPD1	LOC102724050	LOC150381
LRP6	LYPD3	LOC102724153	LOC151475
LRRC16A	LYSMD1	LOC102724163	LOC152225
LRRC16B	LYST	LOC150381	LOC154872
LRRC32	LYZ	LOC151475	LOC200772
LRRC37A6P	MACC1	LOC152225	LOC202181
LRRC4	MACROD1	LOC154872	LOC283194
LRRC43	MACROD2	LOC200772	LOC283335
LRRC48	MAD2L1	LOC202181	LOC283683
LRRC6	MAEL	LOC283194	LOC284454
LRRC63	MAF	LOC283335	LOC284648
LRRC70	MAFF	LOC283683	LOC284837
LRRC74	MAFG-AS1	LOC284454	LOC285626
LRRC75A	MAGEA4	LOC284648	LOC389895
LRRC75B	MAGEF1	LOC284837	LOC389906
LRRK2	MAGI1	LOC285626	LOC400043
LSR	MAGI3	LOC286367	LOC400548
LSS	MAK	LOC339862	LOC400867
LTA4H	MALAT1	LOC389895	LOC401052
LTBP2	MAMDC2	LOC389906	LOC440416
LTC4S	MAMLD1	LOC400043	LOC441081
LTF	MAN1A1	LOC400867	LOC441204
LTK	MANSC1	LOC401052	LOC441666
LUCAT1	MAOA	LOC441081	LOC613037
LY6E	MAP1LC3A	LOC441204	LOC642846
LY86-AS1	MAP2	LOC441666	LOC643802
LYPD1	MAP2K3	LOC553103	LOC644050
LYPD3	MAP3K1	LOC613037	LOC644919
LYSMD1	MAP3K3	LOC642846	LOC645638
LYST	MAP3K7CL	LOC643802	LOC647323
LYZ	MAP3K9	LOC644050	LOC728084
MAB21L3	MAP4K1	LOC644919	LOC728228
MACC1	MAP7D2	LOC645638	LOC729683
MACROD1	MAPK10	LOC647323	LOC729732
MACROD2	MAPK12	LOC728084	LOC730101
MAD2L1	MAPK7	LOC729296	LOC81691
MAEL	MAPK8IP1	LOC729683	LONRF3
MAF	MARC1	LOC729732	LOR
MAFF	MARC2	LOC730101	LOXHD1
MAFG-AS1	MARCH3	LOC731424	LPAL2
MAGEA4	MARS2	LOC81691	LPAR1
MAGEF1	MARVELD2	LONRF3	LPAR2
MAGI1	MARVELD3	LOXHD1	LPAR3
MAGI3	MB	LPAL2	LPAR5
MAK	MBD2	LPAR1	LPIN3
MALAT1	MBOAT1	LPAR2	LPL
MAMDC2	MBOAT2	LPAR3	LPPR2
MAMLD1	MBOAT4	LPAR5	LPPR3
MAN1A1	MCAM	LPIN3	LPPR4
MANSC1	MCC	LPL	LPXN
MAOA	MCEMP1	LPPR2	LRFN3
MAP2	MCF2	LPPR4	LRG1
MAP2K3	MCF2L	LRFN3	LRIG3
MAP3K1	MCF2L-AS1	LRG1	LRP4
MAP3K3	MCL1	LRIF1	LRP5
MAP3K7CL	MCM10	LRIG3	LRP5L
MAP3K9	MCM2	LRP4	LRP6
MAP4K1	MCM3	LRP5	LRRC16A
MAP9	MCM4	LRP6	LRRC25
MAPK10	MCM6	LRRC16A	LRRC32
MAPK12	MCM8	LRRC16B	LRRC37A6P
MAPK7	MCOLN2	LRRC25	LRRC43
MAPK8IP1	MCOLN3	LRRC32	LRRC49
MARC1	MCTP1	LRRC37A6P	LRRC63
MARC2	MCTP2	LRRC43	LRRC70
MARCH3	MDFIC	LRRC63	LRRC75A
MARCO	ME3	LRRC70	LRRFIP1
MARS2	MED18	LRRC75A	LSR
MARVELD2	MEFV	LRRC8C	LSS
MARVELD3	MEGF10	LSR	LST1
MAST4	MEGF9	LSS	LTA
MB	MEI1	LST1	LTA4H
MBD2	MEIS1	LTA	LTBP2
MBOAT1	MEIS2	LTA4H	LTC4S
MBOAT4	MELK	LTBP2	LY6E
MCAM	MERTK	LTC4S	LY6G5C
MCC	MESP1	LTF	LYN
MCEMP1	METRN	LY6E	LYNX1
MCF2	METTL9	LY6G5C	LYPD1
MCF2L	MFAP3L	LY6G6D	LYPD2
MCF2L-AS1	MFAP4	LYN	LYSMD1
MCL1	MFGE8	LYNX1	LYST
MCM10	MFI2	LYPD1	LZTS2
MCM2	MFSD4	LYPD2	M1AP
MCM3	MGAT3	LYPD3	MACC1
MCM4	MGAT4A	LYSMD1	MACROD1
MCM6	MGAT5	LYST	MACROD2
MCM8	MGC16025	LZTS2	MAD2L1
MCOLN2	MGST1	M1AP	MAEL
MCOLN3	MICAL3	MACC1	MAF
MCTP1	MICU3	MACROD1	MAFG-AS1
MCTP2	MID1	MACROD2	MAGEF1
MDFIC	MID2	MAD2L1	MAGI1
MED18	MIDN	MAEL	MAGI3
MEFV	MIPOL1	MAF	MAK
MEGF10	MIR103A2	MAFA	MAMDC2
MEGF6	MIR1249	MAFG-AS1	MAMLD1
MEGF9	MIR1282	MAGEA4	MAN1A1
MEI1	MIR146A	MAGEF1	MANSC1
MEIS1	MIR181A1HG	MAGI1	MAOA
MEIS2	MIR181A2HG	MAGI3	MAP1LC3A
MELK	MIR21	MAK	MAP1LC3C
MERTK	MIR210HG	MAMDC2	MAP2
METTL9	MIR221	MAMLD1	MAP2K3
MFAP3L	MIR22HG	MAN1A1	MAP2K4P1
MFAP4	MIR23A	MANSC1	MAP3K1
MFGE8	MIR24-2	MAOA	MAP3K3
MFI2	MIR26B	MAP1LC3A	MAP3K7CL
MFSD4	MIR27A	MAP1LC3C	MAP3K8
MFSD6	MIR29B2	MAP2	MAP3K9
MGAT3	MIR29C	MAP2K3	MAP4K1
MGAT4A	MIR3064	MAP2K4P1	MAP7D2
MGAT5	MIR339	MAP3K1	MAPK12
MGC16025	MIR34A	MAP3K3	MAPK13
MGC16275	MIR3662	MAP3K7CL	MAPK7
MGP	MIR371B	MAP3K8	MAPK8IP1
MGST1	MIR378J	MAP3K9	MAPK8IP2
MICAL2	MIR3909	MAP4K1	MARC2
MICAL3	MIR3945	MAPK12	MARCH3
MICALCL	MIR4257	MAPK13	MARCH9
MICU3	MIR4420	MAPK7	MARVELD2
MID1	MIR4441	MAPK8IP1	MARVELD3
MID1IP1	MIR4639	MAPK8IP2	MAST4
MID2	MIR4648	MARC1	MB
MIDN	MIR4664	MARC2	MB21D2
MIPEP	MIR4742	MARCH3	MBD2
MIPOL1	MIR4750	MARCH9	MBOAT1
MIR103A2	MIR503	MARCO	MCAM
MIR1249	MIR503HG	MARVELD2	MCC
MIR1304	MIR5047	MARVELD3	MCF2
MIR146A	MIR5586	MAST4	MCF2L
MIR155HG	MIR568	MB	MCF2L-AS1
MIR181A1HG	MIR590	MB21D2	MCL1
MIR181A2HG	MIR593	MBD2	MCM10
MIR21	MIR600HG	MBOAT1	MCM2
MIR210HG	MIR612	MCAM	MCM4
MIR22HG	MIR623	MCC	MCM6
MIR23A	MIR628	MCF2	MCM8
MIR24-2	MIR642A	MCF2L	MCOLN2
MIR26B	MIR6514	MCF2L-AS1	MCTP1
MIR27A	MIR6717	MCL1	MCTP2
MIR29B2	MIR6732	MCM10	MDFIC
MIR29C	MIR6738	MCM2	MDM1
MIR3190	MIR6764	MCM4	ME1
MIR34A	MIR6766	MCM6	MECOM
MIR371B	MIR6774	MCM8	MED12L
MIR378J	MIR6804	MCOLN2	MEFV
MIR3909	MIR6810	MCOLN3	MEG3
MIR3945	MIR6819	MCTP1	MEGF10
MIR4312	MIR6864	MCTP2	MEI1
MIR4420	MIR6883	MDC1	MEIS1
MIR4434	MIR6884	MDFIC	MELK
MIR4441	MIR6895	MDM1	MESP1
MIR4639	MIR7-1	ME1	METTL1
MIR4648	MIR7106	MECOM	METTL21B
MIR4742	MIR7152	MED12L	MEX3A
MIR503	MIR765	MED14OS	MEX3B
MIR503HG	MIR8085	MEFV	MFAP3L
MIR5586	MIRLET7BHG	MEG3	MFAP4
MIR590	MIRLET7D	MEI1	MFGE8
MIR593	MKI67	MEIS1	MFI2
MIR600HG	MLEC	MELK	MFI2-AS1
MIR612	MLF1	MESP1	MFSD2A
MIR623	MLKL	MESP2	MFSD4
MIR628	MLLT11	METTL1	MFSD7
MIR642A	MLLT4	METTL21B	MGAT3
MIR6509	MLPH	MEX3A	MGAT4A
MIR6514	MLXIPL	MEX3B	MGAT5
MIR6717	MMD	MFAP3L	MGC16142
MIR6732	MME	MFAP4	MGC16275
MIR6766	MMEL1	MFGE8	MGST1
MIR6819	MMP11	MFI2	MGST2
MIR6883	MMP12	MFI2-AS1	MICAL3
MIR6884	MMP13	MFSD4	MICU3
MIR7-1	MMP14	MFSD7	MID1
MIR7152	MMP15	MGAT4A	MID2
MIR8085	MMP17	MGC16142	MIDN
MIRLET7BHG	MMP2	MGC16275	MIPOL1
MIRLET7D	MMP9	MGST2	MIR103A2
MKI67	MMRN1	MICAL3	MIR155HG
MKL2	MMRN2	MICU3	MIR181A1HG
MLC1	MN1	MID1	MIR181A2HG
MLEC	MND1	MID2	MIR21
MLF1	MNDA	MIDN	MIR210HG
MLKL	MNS1	MILR1	MIR22HG
MLLT11	MOB3B	MIPOL1	MIR23A
MLLT4	MOCOS	MIR103A2	MIR24-2
MLPH	MOK	MIR1249	MIR26B
MLXIPL	MORC4	MIR155HG	MIR27A
MMAB	MORN4	MIR181A1HG	MIR29B2
MMACHC	MPDZ	MIR181A2HG	MIR29C
MMD	MPEG1	MIR21	MIR3064
MME	MPO	MIR210HG	MIR4257
MMEL1	MPP2	MIR221	MIR4324
MMP11	MPP3	MIR22HG	MIR4420
MMP12	MPP6	MIR23A	MIR4639
MMP13	MPP7	MIR24-2	MIR4645
MMP14	MRC1	MIR27A	MIR4648
MMP15	MRC2	MIR29B2	MIR4742
MMP17	MREG	MIR29C	MIR503
MMP2	MRO	MIR34A	MIR503HG
MMP7	MS4A14	MIR4420	MIR568
MMP9	MS4A2	MIR4639	MIR590
MMRN1	MS4A4A	MIR4648	MIR593
MMRN2	MSANTD3	MIR4742	MIR600HG
MN1	MSH2	MIR503	MIR628
MND1	MSL3P1	MIR503HG	MIR642A
MNDA	MSMO1	MIR568	MIR6514
MNS1	MSRB3	MIR600HG	MIR6717
MOB3B	MSX2	MIR612	MIR6738
MOCOS	MSX2P1	MIR628	MIR6750
MOK	MT1E	MIR642A	MIR6753
MORC2-AS1	MT1F	MIR6717	MIR6766
MORC4	MT2A	MIR6750	MIR6864
MORN4	MTA3	MIR6766	MIR6883
MPDZ	MTCL1	MIR6883	MIR6884
MPEG1	MTERFD3	MIR6884	MIR7-1
MPO	MTFMT	MIR7-1	MIR7152
MPP3	MTFR2	MIR7152	MIR8085
MPP6	MTHFD1L	MIR8061	MIRLET7BHG
MPP7	MTMR11	MIR8064	MIRLET7D
MRC1	MTMR9LP	MIR8085	MKI67
MRC2	MTR	MIRLET7BHG	MLEC
MREG	MTUS1	MKI67	MLF1
[truncated: 1,548 more rows]
