# Supplementary material for: Development and validation of a simplified method to generate human microglia from pluripotent stem cells
Source: Mol Neurodegener. 2018 Dec 22;13:67. doi: 10.1186/s13024-018-0297-x (PMC6303871; doi:10.1186/s13024-018-0297-x)
Supplement: Supplementary file 4 — Table S3. Differential expression analysis of iPS-HPC versus iPS-HPC2.0. (XLSX 11 kb) [file 13024_2018_297_MOESM4_ESM.xlsx]

## Sheet: Sheet1
id	source	species	log_fc_value	prob_field	log_prob_value	prob_value	log_prob_finite_value	gene_symbol
IFI27	UCSC	Homo sapiens	-3.62534	fdr	7.40229	3.96016e-08	7.40229	IFI27
IRF2BPL	UCSC	Homo sapiens	0.431331	fdr	7.40229	3.96016e-08	7.40229	IRF2BPL
B4GALT6	UCSC	Homo sapiens	-1.41041	fdr	6.89711	1.26734e-07	6.89711	B4GALT6
LY6E	UCSC	Homo sapiens	-1.76823	fdr	6.89711	1.26734e-07	6.89711	LY6E
CTSW	UCSC	Homo sapiens	2.2429	fdr	6.89037	1.28714e-07	6.89037	CTSW
ENPP4	UCSC	Homo sapiens	-3.68332	fdr	6.00108	9.97525e-07	6.00108	ENPP4
LOC440311	UCSC	Homo sapiens	2.8136	fdr	6.00108	9.97525e-07	6.00108	LOC440311
MPO	UCSC	Homo sapiens	6.36546	fdr	6.00108	9.97525e-07	6.00108	MPO
AOC1	UCSC	Homo sapiens	2.9622	fdr	5.79562	1.60095e-06	5.79562	AOC1
CD99	UCSC	Homo sapiens	-3.33572	fdr	5.45294	3.52419e-06	5.45294	CD99
IFI44L	UCSC	Homo sapiens	-3.56834	fdr	5.38443	4.12642e-06	5.38443	IFI44L
NT5C3A	UCSC	Homo sapiens	-0.369539	fdr	5.35729	4.39249e-06	5.35729	NT5C3A
ZNF319	UCSC	Homo sapiens	0.352192	fdr	5.35729	4.39249e-06	5.35729	ZNF319
DIO2	UCSC	Homo sapiens	3.88828	fdr	5.24178	5.73089e-06	5.24178	DIO2
CBS	UCSC	Homo sapiens	-2.61935	fdr	5.2032	6.26322e-06	5.2032	CBS
TUBB1	UCSC	Homo sapiens	4.53338	fdr	4.82721	1.48863e-05	4.82721	TUBB1
MX1	UCSC	Homo sapiens	-1.45347	fdr	4.56375	2.73054e-05	4.56375	MX1
OAS2	UCSC	Homo sapiens	-2.29303	fdr	4.56375	2.73054e-05	4.56375	OAS2
STK33	UCSC	Homo sapiens	-5.15581	fdr	4.56375	2.73054e-05	4.56375	STK33
C16orf54	UCSC	Homo sapiens	0.644619	fdr	4.52579	2.97997e-05	4.52579	C16orf54
SYVN1	UCSC	Homo sapiens	0.219183	fdr	4.28781	5.15451e-05	4.28781	SYVN1
HOXB6	UCSC	Homo sapiens	3.00715	fdr	4.21668	6.0718e-05	4.21668	HOXB6
IPW	UCSC	Homo sapiens	-0.521645	fdr	4.00805	9.81641e-05	4.00805	IPW
LSP1P3	UCSC	Homo sapiens	6.02351	fdr	4.00805	9.81641e-05	4.00805	LSP1P3
RPEL1	UCSC	Homo sapiens	1.46093	fdr	4.00805	9.81641e-05	4.00805	RPEL1
DBN1	UCSC	Homo sapiens	-1.86402	fdr	3.91822	0.000120719	3.91822	DBN1
LRRC41	UCSC	Homo sapiens	0.339644	fdr	3.86745	0.00013569	3.86745	LRRC41
SELP	UCSC	Homo sapiens	5.87859	fdr	3.86745	0.00013569	3.86745	SELP
LGALS2	UCSC	Homo sapiens	2.89203	fdr	3.82054	0.000151169	3.82054	LGALS2
LOC441081	UCSC	Homo sapiens	0.897453	fdr	3.81021	0.000154806	3.81021	LOC441081
CCDC113	UCSC	Homo sapiens	-2.11993	fdr	3.79649	0.000159774	3.79649	CCDC113
WNT9B	UCSC	Homo sapiens	2.93435	fdr	3.79649	0.000159774	3.79649	WNT9B
ZNF710	UCSC	Homo sapiens	0.514559	fdr	3.7719	0.000169081	3.7719	ZNF710
CCL5	UCSC	Homo sapiens	-3.14586	fdr	3.74489	0.000179931	3.74489	CCL5
CHPF2	UCSC	Homo sapiens	0.296538	fdr	3.74489	0.000179931	3.74489	CHPF2
LIMS2	UCSC	Homo sapiens	3.67571	fdr	3.74489	0.000179931	3.74489	LIMS2
SAMD9L	UCSC	Homo sapiens	-1.17098	fdr	3.74489	0.000179931	3.74489	SAMD9L
CXCL10	UCSC	Homo sapiens	-3.0107	fdr	3.6576	0.000219986	3.6576	CXCL10
PGBD5	UCSC	Homo sapiens	0.566556	fdr	3.6576	0.000219986	3.6576	PGBD5
PRKRIR	UCSC	Homo sapiens	-0.264916	fdr	3.6576	0.000219986	3.6576	PRKRIR
STEAP1B	UCSC	Homo sapiens	-3.14478	fdr	3.6576	0.000219986	3.6576	STEAP1B
SV2A	UCSC	Homo sapiens	-2.05445	fdr	3.6576	0.000219986	3.6576	SV2A
SYT15	UCSC	Homo sapiens	2.1378	fdr	3.6576	0.000219986	3.6576	SYT15
RANBP17	UCSC	Homo sapiens	-1.37555	fdr	3.55555	0.000278257	3.55555	RANBP17
S1PR1	UCSC	Homo sapiens	-3.51069	fdr	3.50583	0.000312014	3.50583	S1PR1
MAP9	UCSC	Homo sapiens	-1.88101	fdr	3.4716	0.000337598	3.4716	MAP9
KLHL26	UCSC	Homo sapiens	0.350489	fdr	3.44959	0.000355151	3.44959	KLHL26
PTPRG-AS1	UCSC	Homo sapiens	-0.858663	fdr	3.44959	0.000355151	3.44959	PTPRG-AS1
INF2	UCSC	Homo sapiens	0.423114	fdr	3.44191	0.000361483	3.44191	INF2
PNRC2	UCSC	Homo sapiens	-0.429196	fdr	3.44191	0.000361483	3.44191	PNRC2
SNCAIP	UCSC	Homo sapiens	1.42732	fdr	3.44191	0.000361483	3.44191	SNCAIP
LOC101926963	UCSC	Homo sapiens	-1.43408	fdr	3.41587	0.00038382	3.41587	LOC101926963
CPNE7	UCSC	Homo sapiens	-2.50313	fdr	3.39066	0.000406758	3.39066	CPNE7
ABHD10	UCSC	Homo sapiens	-0.324714	fdr	3.37836	0.000418449	3.37836	ABHD10
FAM127C	UCSC	Homo sapiens	0.587016	fdr	3.37522	0.000421484	3.37522	FAM127C
MCTS1	UCSC	Homo sapiens	-0.287026	fdr	3.37516	0.000421539	3.37516	MCTS1
SALL1	UCSC	Homo sapiens	-6.52775	fdr	3.37516	0.000421539	3.37516	SALL1
HSP90B2P	UCSC	Homo sapiens	1.92633	fdr	3.35602	0.00044053	3.35602	HSP90B2P
SELPLG	UCSC	Homo sapiens	0.597551	fdr	3.35602	0.00044053	3.35602	SELPLG
TDO2	UCSC	Homo sapiens	-3.02461	fdr	3.35602	0.00044053	3.35602	TDO2
ZNF90	UCSC	Homo sapiens	-2.1101	fdr	3.35602	0.00044053	3.35602	ZNF90
TFE3	UCSC	Homo sapiens	0.4366	fdr	3.35411	0.00044248	3.35411	TFE3
CHTF8	UCSC	Homo sapiens	0.297479	fdr	3.3515	0.000445146	3.3515	CHTF8
GTPBP6	UCSC	Homo sapiens	-2.75109	fdr	3.34391	0.000452993	3.34391	GTPBP6
MMP15	UCSC	Homo sapiens	1.20448	fdr	3.33487	0.000462521	3.33487	MMP15
DDAH1	UCSC	Homo sapiens	-3.65667	fdr	3.30996	0.000489821	3.30996	DDAH1
MYLK2	UCSC	Homo sapiens	-1.62518	fdr	3.30996	0.000489821	3.30996	MYLK2
SUMO2	UCSC	Homo sapiens	-0.26004	fdr	3.30996	0.000489821	3.30996	SUMO2
TEX9	UCSC	Homo sapiens	-1.82387	fdr	3.30996	0.000489821	3.30996	TEX9
PDE5A	UCSC	Homo sapiens	3.39403	fdr	3.30893	0.000490987	3.30893	PDE5A
SSB	UCSC	Homo sapiens	-0.359269	fdr	3.30893	0.000490987	3.30893	SSB
BMP10	UCSC	Homo sapiens	3.80508	fdr	3.28917	0.000513842	3.28917	BMP10
TOM1L2	UCSC	Homo sapiens	0.45629	fdr	3.277	0.000528449	3.277	TOM1L2
RASGRP1	UCSC	Homo sapiens	-1.96787	fdr	3.26788	0.000539658	3.26788	RASGRP1
GCH1	UCSC	Homo sapiens	-1.02538	fdr	3.25894	0.000550883	3.25894	GCH1
C11orf58	UCSC	Homo sapiens	-0.192951	fdr	3.25806	0.000551999	3.25806	C11orf58
EFHC2	UCSC	Homo sapiens	2.2611	fdr	3.25806	0.000551999	3.25806	EFHC2
EIF1AX	UCSC	Homo sapiens	-0.551821	fdr	3.25806	0.000551999	3.25806	EIF1AX
FAM76A	UCSC	Homo sapiens	-0.28702	fdr	3.25806	0.000551999	3.25806	FAM76A
IGBP1P1	UCSC	Homo sapiens	3.68312	fdr	3.25806	0.000551999	3.25806	IGBP1P1
SLC35B3	UCSC	Homo sapiens	-0.2168	fdr	3.25806	0.000551999	3.25806	SLC35B3
XAF1	UCSC	Homo sapiens	-1.18333	fdr	3.25806	0.000551999	3.25806	XAF1
RAPGEF4	UCSC	Homo sapiens	2.3539	fdr	3.25603	0.000554582	3.25603	RAPGEF4
ANKRD18DP	UCSC	Homo sapiens	-1.12289	fdr	3.25143	0.000560493	3.25143	ANKRD18DP
PRUNE	UCSC	Homo sapiens	0.206492	fdr	3.25143	0.000560493	3.25143	PRUNE
STAP1	UCSC	Homo sapiens	-1.6107	fdr	3.25143	0.000560493	3.25143	STAP1
TRPC6	UCSC	Homo sapiens	3.58535	fdr	3.25143	0.000560493	3.25143	TRPC6
MARK4	UCSC	Homo sapiens	0.512571	fdr	3.24785	0.000565127	3.24785	MARK4
C6orf25	UCSC	Homo sapiens	4.09989	fdr	3.23457	0.000582676	3.23457	C6orf25
CD4	UCSC	Homo sapiens	0.792436	fdr	3.23457	0.000582676	3.23457	CD4
KCNAB1	UCSC	Homo sapiens	-3.61447	fdr	3.23457	0.000582676	3.23457	KCNAB1
PPFIA2	UCSC	Homo sapiens	3.2309	fdr	3.23457	0.000582676	3.23457	PPFIA2
RAB5B	UCSC	Homo sapiens	0.297598	fdr	3.23457	0.000582676	3.23457	RAB5B
SLC17A7	UCSC	Homo sapiens	1.12264	fdr	3.23457	0.000582676	3.23457	SLC17A7
CACNA1G	UCSC	Homo sapiens	3.64846	fdr	3.2303	0.000588438	3.2303	CACNA1G
COL27A1	UCSC	Homo sapiens	-3.83528	fdr	3.21596	0.000608187	3.21596	COL27A1
GTF2IP1	UCSC	Homo sapiens	2.18808	fdr	3.20414	0.000624978	3.20414	GTF2IP1
PRR12	UCSC	Homo sapiens	0.335275	fdr	3.20414	0.000624978	3.20414	PRR12
SBF1	UCSC	Homo sapiens	0.232466	fdr	3.20414	0.000624978	3.20414	SBF1
FAM53B	UCSC	Homo sapiens	0.460787	fdr	3.19154	0.000643374	3.19154	FAM53B
PNMA2	UCSC	Homo sapiens	-4.34943	fdr	3.19109	0.000644042	3.19109	PNMA2
FZD1	UCSC	Homo sapiens	1.47767	fdr	3.18985	0.000645879	3.18985	FZD1
AGAP2	UCSC	Homo sapiens	0.538804	fdr	3.17967	0.000661194	3.17967	AGAP2
ATF6B	UCSC	Homo sapiens	0.290166	fdr	3.17967	0.000661194	3.17967	ATF6B
C3orf14	UCSC	Homo sapiens	-0.389717	fdr	3.17967	0.000661194	3.17967	C3orf14
MYO1D	UCSC	Homo sapiens	0.663195	fdr	3.17967	0.000661194	3.17967	MYO1D
PTENP1	UCSC	Homo sapiens	1.01583	fdr	3.17967	0.000661194	3.17967	PTENP1
SNRPB2	UCSC	Homo sapiens	-0.233591	fdr	3.17527	0.000667934	3.17527	SNRPB2
XYLT2	UCSC	Homo sapiens	0.314786	fdr	3.17277	0.000671777	3.17277	XYLT2
PF4	UCSC	Homo sapiens	6.10541	fdr	3.16718	0.00068048	3.16718	PF4
H3F3C	UCSC	Homo sapiens	1.19297	fdr	3.14294	0.000719541	3.14294	H3F3C
MAP3K11	UCSC	Homo sapiens	0.329633	fdr	3.11708	0.000763691	3.11708	MAP3K11
JADE2	UCSC	Homo sapiens	0.355288	fdr	3.1016	0.00079141	3.1016	JADE2
MAN2B1	UCSC	Homo sapiens	0.431006	fdr	3.1016	0.00079141	3.1016	MAN2B1
SCAND1	UCSC	Homo sapiens	0.426257	fdr	3.1016	0.00079141	3.1016	SCAND1
CSF2RA	UCSC	Homo sapiens	-1.6555	fdr	3.09524	0.000803078	3.09524	CSF2RA
GADD45G	UCSC	Homo sapiens	1.52108	fdr	3.09524	0.000803078	3.09524	GADD45G
ZNF626	UCSC	Homo sapiens	-1.00842	fdr	3.08046	0.000830878	3.08046	ZNF626
LZTR1	UCSC	Homo sapiens	0.230469	fdr	3.0736	0.000844106	3.0736	LZTR1
EBPL	UCSC	Homo sapiens	-0.503175	fdr	3.07141	0.000848373	3.07141	EBPL
IFI44	UCSC	Homo sapiens	-2.15655	fdr	3.07141	0.000848373	3.07141	IFI44
ZNF138	UCSC	Homo sapiens	-0.291921	fdr	3.07141	0.000848373	3.07141	ZNF138
EHMT1	UCSC	Homo sapiens	0.226611	fdr	3.059	0.00087298	3.059	EHMT1
MOCS1	UCSC	Homo sapiens	-1.03562	fdr	3.059	0.00087298	3.059	MOCS1
PEG10	UCSC	Homo sapiens	-2.15983	fdr	3.059	0.00087298	3.059	PEG10
WDR75	UCSC	Homo sapiens	-0.331264	fdr	3.059	0.00087298	3.059	WDR75
TMEM161B	UCSC	Homo sapiens	-0.324475	fdr	3.05403	0.000883026	3.05403	TMEM161B
AADAT	UCSC	Homo sapiens	-2.54748	fdr	3.04076	0.000910424	3.04076	AADAT
GLUD2	UCSC	Homo sapiens	1.52778	fdr	3.04076	0.000910424	3.04076	GLUD2
SKP1P2	UCSC	Homo sapiens	1.35712	fdr	3.04076	0.000910424	3.04076	SKP1P2
FAM167A	UCSC	Homo sapiens	2.2884	fdr	3.03724	0.000917822	3.03724	FAM167A
WHAMMP3	UCSC	Homo sapiens	-1.20993	fdr	3.03548	0.000921552	3.03548	WHAMMP3
OAS3	UCSC	Homo sapiens	-0.948565	fdr	3.03202	0.000928914	3.03202	OAS3
AFP	UCSC	Homo sapiens	4.44981	fdr	3.02678	0.0009402	3.02678	AFP
USP18	UCSC	Homo sapiens	-1.92671	fdr	3.02678	0.0009402	3.02678	USP18
ZNF385A	UCSC	Homo sapiens	0.530105	fdr	3.02678	0.0009402	3.02678	ZNF385A
CSNK1A1L	UCSC	Homo sapiens	3.90319	fdr	3.02266	0.000949166	3.02266	CSNK1A1L
ZNF747	UCSC	Homo sapiens	0.378464	fdr	3.02266	0.000949166	3.02266	ZNF747
LTBP1	UCSC	Homo sapiens	3.02662	fdr	3.01576	0.000964367	3.01576	LTBP1
CAMK2B	UCSC	Homo sapiens	-2.27654	fdr	3.01449	0.000967184	3.01449	CAMK2B
CASP5	UCSC	Homo sapiens	-1.25482	fdr	3.01449	0.000967184	3.01449	CASP5
CNNM4	UCSC	Homo sapiens	0.376905	fdr	3.01449	0.000967184	3.01449	CNNM4
NYNRIN	UCSC	Homo sapiens	2.4846	fdr	3.01449	0.000967184	3.01449	NYNRIN
PIP5K1C	UCSC	Homo sapiens	0.321131	fdr	3.01449	0.000967184	3.01449	PIP5K1C
RPS15	UCSC	Homo sapiens	0.315251	fdr	3.01268	0.000971235	3.01268	RPS15
ADAT2	UCSC	Homo sapiens	-0.772534	fdr	3.01215	0.000972412	3.01215	ADAT2
RBM45	UCSC	Homo sapiens	-0.230258	fdr	3.00147	0.000996629	3.00147	RBM45
AP3S1	UCSC	Homo sapiens	-0.249571	fdr	2.98847	0.00102691	2.98847	AP3S1
CHAD	UCSC	Homo sapiens	4.17208	fdr	2.96987	0.00107185	2.96987	CHAD
PLTP	UCSC	Homo sapiens	2.5144	fdr	2.96835	0.00107561	2.96835	PLTP
TNF	UCSC	Homo sapiens	1.90649	fdr	2.94364	0.00113858	2.94364	TNF
IFI6	UCSC	Homo sapiens	-1.10863	fdr	2.93614	0.00115842	2.93614	IFI6
ANP32C	UCSC	Homo sapiens	1.82979	fdr	2.91386	0.00121938	2.91386	ANP32C
FAM81A	UCSC	Homo sapiens	-2.29164	fdr	2.91386	0.00121938	2.91386	FAM81A
MGST1	UCSC	Homo sapiens	-2.04695	fdr	2.9131	0.00122152	2.9131	MGST1
SEC24C	UCSC	Homo sapiens	0.1368	fdr	2.9131	0.00122152	2.9131	SEC24C
BSDC1	UCSC	Homo sapiens	0.223876	fdr	2.87731	0.00132646	2.87731	BSDC1
DNAJC2	UCSC	Homo sapiens	-0.33502	fdr	2.87354	0.00133802	2.87354	DNAJC2
METTL15	UCSC	Homo sapiens	-0.39676	fdr	2.87354	0.00133802	2.87354	METTL15
PSMC6	UCSC	Homo sapiens	-0.301843	fdr	2.87354	0.00133802	2.87354	PSMC6
SRP9	UCSC	Homo sapiens	-0.341969	fdr	2.87354	0.00133802	2.87354	SRP9
APBA2	UCSC	Homo sapiens	-1.60028	fdr	2.87252	0.00134115	2.87252	APBA2
SNORA18	UCSC	Homo sapiens	-0.933229	fdr	2.86918	0.00135152	2.86918	SNORA18
YBX3P1	UCSC	Homo sapiens	1.44085	fdr	2.86918	0.00135152	2.86918	YBX3P1
COCH	UCSC	Homo sapiens	-1.86006	fdr	2.86096	0.00137735	2.86096	COCH
COX18	UCSC	Homo sapiens	-0.263742	fdr	2.86096	0.00137735	2.86096	COX18
ENG	UCSC	Homo sapiens	0.400105	fdr	2.86096	0.00137735	2.86096	ENG
NAMPT	UCSC	Homo sapiens	-0.526376	fdr	2.86096	0.00137735	2.86096	NAMPT
RMDN1	UCSC	Homo sapiens	-0.249991	fdr	2.86096	0.00137735	2.86096	RMDN1
SOCS2	UCSC	Homo sapiens	1.14433	fdr	2.86096	0.00137735	2.86096	SOCS2
TUSC3	UCSC	Homo sapiens	-2.2283	fdr	2.86096	0.00137735	2.86096	TUSC3
MRPS10	UCSC	Homo sapiens	-0.34016	fdr	2.8565	0.00139155	2.8565	MRPS10
PSKH1	UCSC	Homo sapiens	0.30385	fdr	2.83961	0.00144674	2.83961	PSKH1
HNRNPC	UCSC	Homo sapiens	-0.208382	fdr	2.8289	0.00148285	2.8289	HNRNPC
TRMT10A	UCSC	Homo sapiens	-0.369589	fdr	2.8289	0.00148285	2.8289	TRMT10A
SLC12A7	UCSC	Homo sapiens	0.585548	fdr	2.82862	0.00148383	2.82862	SLC12A7
GFI1B	UCSC	Homo sapiens	3.17722	fdr	2.82178	0.00150738	2.82178	GFI1B
WWP2	UCSC	Homo sapiens	0.22041	fdr	2.81818	0.00151991	2.81818	WWP2
CLGN	UCSC	Homo sapiens	-4.34023	fdr	2.81756	0.00152209	2.81756	CLGN
ANKH	UCSC	Homo sapiens	0.577895	fdr	2.81439	0.00153323	2.81439	ANKH
TPM4	UCSC	Homo sapiens	-0.409631	fdr	2.81265	0.00153939	2.81265	TPM4
FABP5	UCSC	Homo sapiens	-0.724269	fdr	2.80795	0.00155615	2.80795	FABP5
UCHL1	UCSC	Homo sapiens	-3.37959	fdr	2.80658	0.00156107	2.80658	UCHL1
CLK2P	UCSC	Homo sapiens	1.4455	fdr	2.80022	0.00158408	2.80022	CLK2P
RGS12	UCSC	Homo sapiens	0.427845	fdr	2.79435	0.00160564	2.79435	RGS12
C4orf33	UCSC	Homo sapiens	-0.475591	fdr	2.77584	0.00167555	2.77584	C4orf33
AMOTL1	UCSC	Homo sapiens	-3.20818	fdr	2.77251	0.00168845	2.77251	AMOTL1
CIC	UCSC	Homo sapiens	0.240328	fdr	2.75967	0.00173914	2.75967	CIC
C17orf89	UCSC	Homo sapiens	-0.777747	fdr	2.74641	0.00179303	2.74641	C17orf89
RIMS3	UCSC	Homo sapiens	0.931068	fdr	2.73845	0.00182621	2.73845	RIMS3
OASL	UCSC	Homo sapiens	-1.20857	fdr	2.72811	0.00187021	2.72811	OASL
NR1D1	UCSC	Homo sapiens	0.909508	fdr	2.71601	0.00192305	2.71601	NR1D1
PDGFB	UCSC	Homo sapiens	1.22011	fdr	2.71461	0.00192926	2.71461	PDGFB
APBB1	UCSC	Homo sapiens	-0.846918	fdr	2.69762	0.00200621	2.69762	APBB1
SLC43A1	UCSC	Homo sapiens	-1.75406	fdr	2.69762	0.00200621	2.69762	SLC43A1
THBS1	UCSC	Homo sapiens	2.94091	fdr	2.69762	0.00200621	2.69762	THBS1
BRMS1L	UCSC	Homo sapiens	-0.37497	fdr	2.68578	0.00206168	2.68578	BRMS1L
RFX4	UCSC	Homo sapiens	-3.89817	fdr	2.68578	0.00206168	2.68578	RFX4
PPP1R9B	UCSC	Homo sapiens	0.378807	fdr	2.68314	0.00207426	2.68314	PPP1R9B
CDYL2	UCSC	Homo sapiens	-3.92079	fdr	2.68151	0.00208205	2.68151	CDYL2
PPBP	UCSC	Homo sapiens	5.04439	fdr	2.68151	0.00208205	2.68151	PPBP
HMGN2	UCSC	Homo sapiens	-0.702947	fdr	2.68057	0.00208654	2.68057	HMGN2
NACA2	UCSC	Homo sapiens	1.79828	fdr	2.67985	0.00209002	2.67985	NACA2
NUCB2	UCSC	Homo sapiens	0.475292	fdr	2.67985	0.00209002	2.67985	NUCB2
PRMT9	UCSC	Homo sapiens	-0.301928	fdr	2.6741	0.00211788	2.6741	PRMT9
PIM3	UCSC	Homo sapiens	0.42927	fdr	2.65416	0.00221738	2.65416	PIM3
DYNC1I2	UCSC	Homo sapiens	-0.198366	fdr	2.64226	0.002279	2.64226	DYNC1I2
TPST2	UCSC	Homo sapiens	0.359825	fdr	2.64226	0.002279	2.64226	TPST2
ANXA2P1	UCSC	Homo sapiens	1.63289	fdr	2.59854	0.00252036	2.59854	ANXA2P1
BCAM	UCSC	Homo sapiens	1.10544	fdr	2.59854	0.00252036	2.59854	BCAM
BCAR1	UCSC	Homo sapiens	-2.93366	fdr	2.59854	0.00252036	2.59854	BCAR1
DCAF11	UCSC	Homo sapiens	0.209471	fdr	2.59854	0.00252036	2.59854	DCAF11
MFNG	UCSC	Homo sapiens	0.497724	fdr	2.59854	0.00252036	2.59854	MFNG
MUL1	UCSC	Homo sapiens	0.260254	fdr	2.59854	0.00252036	2.59854	MUL1
WDTC1	UCSC	Homo sapiens	0.529937	fdr	2.59854	0.00252036	2.59854	WDTC1
ACADVL	UCSC	Homo sapiens	0.388024	fdr	2.59728	0.00252768	2.59728	ACADVL
LONRF3	UCSC	Homo sapiens	-1.48126	fdr	2.59728	0.00252768	2.59728	LONRF3
PMS1	UCSC	Homo sapiens	-0.492095	fdr	2.59728	0.00252768	2.59728	PMS1
THOC1	UCSC	Homo sapiens	-0.303369	fdr	2.59728	0.00252768	2.59728	THOC1
SNX8	UCSC	Homo sapiens	0.497324	fdr	2.59539	0.00253869	2.59539	SNX8
CEP70	UCSC	Homo sapiens	-2.23188	fdr	2.58835	0.00258017	2.58835	CEP70
TBC1D9B	UCSC	Homo sapiens	0.228054	fdr	2.58835	0.00258017	2.58835	TBC1D9B
TSC2	UCSC	Homo sapiens	0.243338	fdr	2.58076	0.00262568	2.58076	TSC2
DPP9	UCSC	Homo sapiens	0.28172	fdr	2.57909	0.0026358	2.57909	DPP9
ZC3H8	UCSC	Homo sapiens	-0.348048	fdr	2.57878	0.00263769	2.57878	ZC3H8
LOC641367	UCSC	Homo sapiens	2.27277	fdr	2.57289	0.00267371	2.57289	LOC641367
LPPR3	UCSC	Homo sapiens	2.43646	fdr	2.57289	0.00267371	2.57289	LPPR3
IGHMBP2	UCSC	Homo sapiens	0.266192	fdr	2.57184	0.00268018	2.57184	IGHMBP2
GNPDA2	UCSC	Homo sapiens	-0.405183	fdr	2.56306	0.00273486	2.56306	GNPDA2
CPE	UCSC	Homo sapiens	-2.33184	fdr	2.56009	0.00275366	2.56009	CPE
PRTN3	UCSC	Homo sapiens	4.07359	fdr	2.55951	0.00275737	2.55951	PRTN3
AKT2	UCSC	Homo sapiens	0.178349	fdr	2.55709	0.00277276	2.55709	AKT2
SMIM10	UCSC	Homo sapiens	-2.22351	fdr	2.54687	0.00283878	2.54687	SMIM10
LAMB2	UCSC	Homo sapiens	1.07475	fdr	2.54045	0.00288107	2.54045	LAMB2
GKN2	UCSC	Homo sapiens	2.7997	fdr	2.5399	0.00288467	2.5399	GKN2
HMGN1	UCSC	Homo sapiens	-0.354517	fdr	2.53815	0.00289634	2.53815	HMGN1
LAMB3	UCSC	Homo sapiens	-1.5673	fdr	2.53815	0.00289634	2.53815	LAMB3
ZMYM3	UCSC	Homo sapiens	0.157453	fdr	2.53815	0.00289634	2.53815	ZMYM3
LINC00467	UCSC	Homo sapiens	-0.554892	fdr	2.53434	0.00292185	2.53434	LINC00467
CPT1A	UCSC	Homo sapiens	1.31144	fdr	2.53367	0.00292639	2.53367	CPT1A
GCSAM	UCSC	Homo sapiens	1.97692	fdr	2.53195	0.00293796	2.53195	GCSAM
LEPREL2	UCSC	Homo sapiens	0.901012	fdr	2.52893	0.00295851	2.52893	LEPREL2
MIR155HG	UCSC	Homo sapiens	-0.95187	fdr	2.5281	0.00296418	2.5281	MIR155HG
NUDT12	UCSC	Homo sapiens	-0.674186	fdr	2.51788	0.00303472	2.51788	NUDT12
NMT1	UCSC	Homo sapiens	0.194476	fdr	2.5125	0.00307259	2.5125	NMT1
PHTF2	UCSC	Homo sapiens	-0.430111	fdr	2.5125	0.00307259	2.5125	PHTF2
SLC35E2	UCSC	Homo sapiens	0.87613	fdr	2.49767	0.00317927	2.49767	SLC35E2
SPARC	UCSC	Homo sapiens	2.68505	fdr	2.49248	0.00321752	2.49248	SPARC
MX2	UCSC	Homo sapiens	-1.31606	fdr	2.48775	0.00325273	2.48775	MX2
NAA35	UCSC	Homo sapiens	-0.318655	fdr	2.48495	0.00327376	2.48495	NAA35
DTX1	UCSC	Homo sapiens	-2.37621	fdr	2.47965	0.00331395	2.47965	DTX1
TRMT13	UCSC	Homo sapiens	-0.536082	fdr	2.47796	0.0033269	2.47796	TRMT13
TNFSF13	UCSC	Homo sapiens	0.466862	fdr	2.47646	0.00333837	2.47646	TNFSF13
NDUFAF6	UCSC	Homo sapiens	-0.441985	fdr	2.47407	0.00335683	2.47407	NDUFAF6
NUMBL	UCSC	Homo sapiens	0.541019	fdr	2.47407	0.00335683	2.47407	NUMBL
HMGN3	UCSC	Homo sapiens	-0.31245	fdr	2.45509	0.00350679	2.45509	HMGN3
ZFP91	UCSC	Homo sapiens	-0.247557	fdr	2.45509	0.00350679	2.45509	ZFP91
LINC00094	UCSC	Homo sapiens	0.319676	fdr	2.44853	0.00356014	2.44853	LINC00094
TMA16	UCSC	Homo sapiens	-0.429472	fdr	2.44853	0.00356014	2.44853	TMA16
COQ7	UCSC	Homo sapiens	-0.302279	fdr	2.44681	0.00357433	2.44681	COQ7
FBXO18	UCSC	Homo sapiens	0.170227	fdr	2.4452	0.00358754	2.4452	FBXO18
CLEC16A	UCSC	Homo sapiens	0.188692	fdr	2.44372	0.00359984	2.44372	CLEC16A
CMTM5	UCSC	Homo sapiens	4.30279	fdr	2.44372	0.00359984	2.44372	CMTM5
SBDSP1	UCSC	Homo sapiens	-0.49445	fdr	2.44372	0.00359984	2.44372	SBDSP1
CTTN	UCSC	Homo sapiens	-1.01484	fdr	2.43016	0.003714	2.43016	CTTN
CAMP	UCSC	Homo sapiens	1.64907	fdr	2.42935	0.0037209	2.42935	CAMP
GRAMD1A	UCSC	Homo sapiens	0.470891	fdr	2.42935	0.0037209	2.42935	GRAMD1A
F2RL2	UCSC	Homo sapiens	3.41915	fdr	2.42909	0.00372314	2.42909	F2RL2
FAM198A	UCSC	Homo sapiens	0.515854	fdr	2.42909	0.00372314	2.42909	FAM198A
PLEKHF1	UCSC	Homo sapiens	0.655033	fdr	2.42867	0.00372671	2.42867	PLEKHF1
CASKIN1	UCSC	Homo sapiens	0.891078	fdr	2.42751	0.00373675	2.42751	CASKIN1
CETN3	UCSC	Homo sapiens	-0.401109	fdr	2.42751	0.00373675	2.42751	CETN3
SRD5A1P1	UCSC	Homo sapiens	3.04079	fdr	2.42751	0.00373675	2.42751	SRD5A1P1
EFCAB4B	UCSC	Homo sapiens	-1.37771	fdr	2.42539	0.00375498	2.42539	EFCAB4B
VPS26B	UCSC	Homo sapiens	0.234627	fdr	2.42539	0.00375498	2.42539	VPS26B
GUSBP1	UCSC	Homo sapiens	-0.597765	fdr	2.41837	0.00381616	2.41837	GUSBP1
H1FX	UCSC	Homo sapiens	0.600539	fdr	2.41837	0.00381616	2.41837	H1FX
USP20	UCSC	Homo sapiens	0.345671	fdr	2.41524	0.00384381	2.41524	USP20
SPINT2	UCSC	Homo sapiens	0.556875	fdr	2.41107	0.0038809	2.41107	SPINT2
SLAIN1	UCSC	Homo sapiens	-2.65143	fdr	2.40742	0.00391361	2.40742	SLAIN1
SP2	UCSC	Homo sapiens	0.253107	fdr	2.40562	0.00392993	2.40562	SP2
GSTM2P1	UCSC	Homo sapiens	1.82562	fdr	2.39559	0.00402169	2.39559	GSTM2P1
LSR	UCSC	Homo sapiens	2.63865	fdr	2.39559	0.00402169	2.39559	LSR
CC2D1A	UCSC	Homo sapiens	0.209161	fdr	2.3927	0.00404852	2.3927	CC2D1A
BZW1	UCSC	Homo sapiens	-0.390699	fdr	2.38731	0.00409912	2.38731	BZW1
CD59	UCSC	Homo sapiens	0.486809	fdr	2.38105	0.00415865	2.38105	CD59
ORMDL3	UCSC	Homo sapiens	0.542599	fdr	2.37865	0.00418165	2.37865	ORMDL3
PITPNB	UCSC	Homo sapiens	-0.244	fdr	2.36488	0.00431642	2.36488	PITPNB
CCDC82	UCSC	Homo sapiens	-0.361549	fdr	2.36473	0.00431788	2.36473	CCDC82
HSPG2	UCSC	Homo sapiens	0.960665	fdr	2.36341	0.00433104	2.36341	HSPG2
FASTKD3	UCSC	Homo sapiens	-0.236745	fdr	2.36313	0.00433382	2.36313	FASTKD3
YWHAZ	UCSC	Homo sapiens	-0.271421	fdr	2.36313	0.00433382	2.36313	YWHAZ
SHKBP1	UCSC	Homo sapiens	0.323909	fdr	2.35797	0.00438559	2.35797	SHKBP1
JAKMIP2	UCSC	Homo sapiens	-2.79371	fdr	2.35718	0.00439364	2.35718	JAKMIP2
SOCS3	UCSC	Homo sapiens	1.37252	fdr	2.35224	0.00444389	2.35224	SOCS3
ERMARD	UCSC	Homo sapiens	-0.198215	fdr	2.3491	0.00447609	2.3491	ERMARD
G0S2	UCSC	Homo sapiens	-1.36329	fdr	2.3491	0.00447609	2.3491	G0S2
MRRF	UCSC	Homo sapiens	-0.230734	fdr	2.34798	0.00448766	2.34798	MRRF
PARP9	UCSC	Homo sapiens	-0.411821	fdr	2.34798	0.00448766	2.34798	PARP9
NPTX2	UCSC	Homo sapiens	3.1549	fdr	2.33771	0.00459509	2.33771	NPTX2
CD5L	UCSC	Homo sapiens	2.65617	fdr	2.33743	0.00459803	2.33743	CD5L
PGGT1B	UCSC	Homo sapiens	-0.336656	fdr	2.33743	0.00459803	2.33743	PGGT1B
CABIN1	UCSC	Homo sapiens	0.203341	fdr	2.33312	0.00464384	2.33312	CABIN1
FAM184A	UCSC	Homo sapiens	-3.03447	fdr	2.33312	0.00464384	2.33312	FAM184A
NAA60	UCSC	Homo sapiens	0.323363	fdr	2.32328	0.00475025	2.32328	NAA60
GNG12	UCSC	Homo sapiens	-1.71931	fdr	2.32328	0.00475033	2.32328	GNG12
HIGD1A	UCSC	Homo sapiens	-0.374833	fdr	2.32328	0.00475033	2.32328	HIGD1A
MRPL42	UCSC	Homo sapiens	-0.33291	fdr	2.32328	0.00475033	2.32328	MRPL42
RHAG	UCSC	Homo sapiens	4.68165	fdr	2.32328	0.00475033	2.32328	RHAG
TAF1B	UCSC	Homo sapiens	-0.659671	fdr	2.32328	0.00475033	2.32328	TAF1B
TCEB1	UCSC	Homo sapiens	-0.334442	fdr	2.32328	0.00475033	2.32328	TCEB1
TMBIM6	UCSC	Homo sapiens	0.34368	fdr	2.32328	0.00475033	2.32328	TMBIM6
TMX1	UCSC	Homo sapiens	-0.273487	fdr	2.32328	0.00475033	2.32328	TMX1
TNFAIP2	UCSC	Homo sapiens	0.388664	fdr	2.32328	0.00475033	2.32328	TNFAIP2
ULBP1	UCSC	Homo sapiens	-2.33248	fdr	2.32328	0.00475033	2.32328	ULBP1
CYB561A3	UCSC	Homo sapiens	0.849357	fdr	2.31592	0.00483144	2.31592	CYB561A3
RBM25	UCSC	Homo sapiens	-0.529436	fdr	2.31592	0.00483144	2.31592	RBM25
GUCY1B3	UCSC	Homo sapiens	0.989584	fdr	2.31546	0.00483657	2.31546	GUCY1B3
MCM3AP	UCSC	Homo sapiens	0.195823	fdr	2.31546	0.00483657	2.31546	MCM3AP
ZFYVE27	UCSC	Homo sapiens	0.274921	fdr	2.31546	0.00483657	2.31546	ZFYVE27
SLMO2	UCSC	Homo sapiens	-0.313987	fdr	2.31112	0.00488517	2.31112	SLMO2
ZER1	UCSC	Homo sapiens	0.424076	fdr	2.31027	0.00489469	2.31027	ZER1
TRAF7	UCSC	Homo sapiens	0.210831	fdr	2.30767	0.00492414	2.30767	TRAF7
MMP12	UCSC	Homo sapiens	2.15375	fdr	2.3075	0.00492604	2.3075	MMP12
SLC22A23	UCSC	Homo sapiens	1.69394	fdr	2.3075	0.00492604	2.3075	SLC22A23
RMRP	UCSC	Homo sapiens	1.44005	fdr	2.30038	0.00500753	2.30038	RMRP
GUCY2D	UCSC	Homo sapiens	1.33438	fdr	2.29983	0.00501383	2.29983	GUCY2D
IGFBP6	UCSC	Homo sapiens	1.26557	fdr	2.29922	0.00502089	2.29922	IGFBP6
CCAR1	UCSC	Homo sapiens	-0.348078	fdr	2.28496	0.00518849	2.28496	CCAR1
LINC01272	UCSC	Homo sapiens	-0.767753	fdr	2.27842	0.00526724	2.27842	LINC01272
CCDC120	UCSC	Homo sapiens	0.424838	fdr	2.27777	0.0052751	2.27777	CCDC120
NOTUM	UCSC	Homo sapiens	0.914145	fdr	2.27743	0.00527921	2.27743	NOTUM
KIAA0513	UCSC	Homo sapiens	0.502887	fdr	2.27382	0.00532331	2.27382	KIAA0513
LRP10	UCSC	Homo sapiens	0.324829	fdr	2.27215	0.00534385	2.27215	LRP10
NSUN6	UCSC	Homo sapiens	-0.472722	fdr	2.27215	0.00534385	2.27215	NSUN6
MFI2	UCSC	Homo sapiens	-2.14689	fdr	2.27032	0.00536632	2.27032	MFI2
TWISTNB	UCSC	Homo sapiens	-0.390919	fdr	2.26849	0.00538907	2.26849	TWISTNB
ESYT1	UCSC	Homo sapiens	0.275164	fdr	2.26621	0.00541733	2.26621	ESYT1
KCNN4	UCSC	Homo sapiens	-1.20114	fdr	2.26621	0.00541733	2.26621	KCNN4
TPK1	UCSC	Homo sapiens	-0.38468	fdr	2.26511	0.00543108	2.26511	TPK1
MIOS	UCSC	Homo sapiens	-0.376902	fdr	2.26431	0.00544118	2.26431	MIOS
EIF5AL1	UCSC	Homo sapiens	-0.584201	fdr	2.26205	0.00546956	2.26205	EIF5AL1
GSK3A	UCSC	Homo sapiens	0.225694	fdr	2.25999	0.00549553	2.25999	GSK3A
SEPN1	UCSC	Homo sapiens	0.343673	fdr	2.25181	0.00559999	2.25181	SEPN1
HMGB1	UCSC	Homo sapiens	-0.4704	fdr	2.24746	0.00565635	2.24746	HMGB1
EXD2	UCSC	Homo sapiens	0.194681	fdr	2.24538	0.00568354	2.24538	EXD2
COX20	UCSC	Homo sapiens	-0.537853	fdr	2.24247	0.00572174	2.24247	COX20
C5orf22	UCSC	Homo sapiens	-0.4084	fdr	2.24129	0.00573738	2.24129	C5orf22
EFCC1	UCSC	Homo sapiens	3.79244	fdr	2.24069	0.00574521	2.24069	EFCC1
TIAL1	UCSC	Homo sapiens	-0.217311	fdr	2.24069	0.00574521	2.24069	TIAL1
ZNF764	UCSC	Homo sapiens	0.348351	fdr	2.24069	0.00574521	2.24069	ZNF764
CEP95	UCSC	Homo sapiens	-0.254062	fdr	2.23644	0.00580173	2.23644	CEP95
ZNF675	UCSC	Homo sapiens	-0.331526	fdr	2.23644	0.00580173	2.23644	ZNF675
ORC5	UCSC	Homo sapiens	-0.248164	fdr	2.233	0.00584792	2.233	ORC5
TRPM2	UCSC	Homo sapiens	0.322321	fdr	2.23289	0.00584936	2.23289	TRPM2
GP6	UCSC	Homo sapiens	3.06166	fdr	2.23087	0.0058767	2.23087	GP6
PPP1R3F	UCSC	Homo sapiens	0.508	fdr	2.22935	0.00589724	2.22935	PPP1R3F
C8orf88	UCSC	Homo sapiens	-1.09182	fdr	2.22375	0.00597383	2.22375	C8orf88
CSNK1A1P1	UCSC	Homo sapiens	4.00332	fdr	2.22375	0.00597383	2.22375	CSNK1A1P1
EXTL3	UCSC	Homo sapiens	0.278249	fdr	2.22375	0.00597383	2.22375	EXTL3
RBM15B	UCSC	Homo sapiens	0.190442	fdr	2.22375	0.00597383	2.22375	RBM15B
RTP4	UCSC	Homo sapiens	-1.0915	fdr	2.22375	0.00597383	2.22375	RTP4
ACAN	UCSC	Homo sapiens	-4.95067	fdr	2.22331	0.00597984	2.22331	ACAN
ARL13B	UCSC	Homo sapiens	-0.448413	fdr	2.22331	0.00597984	2.22331	ARL13B
BIN2	UCSC	Homo sapiens	0.393153	fdr	2.22331	0.00597984	2.22331	BIN2
MOGS	UCSC	Homo sapiens	0.212604	fdr	2.22331	0.00597984	2.22331	MOGS
PGA5	UCSC	Homo sapiens	1.74125	fdr	2.22331	0.00597984	2.22331	PGA5
PNN	UCSC	Homo sapiens	-0.326096	fdr	2.22331	0.00597984	2.22331	PNN
SLC38A5	UCSC	Homo sapiens	-1.60178	fdr	2.22331	0.00597984	2.22331	SLC38A5
ZNF282	UCSC	Homo sapiens	0.245198	fdr	2.22331	0.00597984	2.22331	ZNF282
CCDC25	UCSC	Homo sapiens	-0.247926	fdr	2.22277	0.00598724	2.22277	CCDC25
ATG12	UCSC	Homo sapiens	-0.276929	fdr	2.22046	0.00601923	2.22046	ATG12
ERLIN2	UCSC	Homo sapiens	-0.485114	fdr	2.21975	0.00602901	2.21975	ERLIN2
FAM76B	UCSC	Homo sapiens	-0.479862	fdr	2.21465	0.00610033	2.21465	FAM76B
RPL23P8	UCSC	Homo sapiens	1.17867	fdr	2.21465	0.00610033	2.21465	RPL23P8
CLDN1	UCSC	Homo sapiens	1.61291	fdr	2.21267	0.00612814	2.21267	CLDN1
MKRN9P	UCSC	Homo sapiens	3.01554	fdr	2.21085	0.00615389	2.21085	MKRN9P
ACADS	UCSC	Homo sapiens	0.663409	fdr	2.20582	0.00622562	2.20582	ACADS
ARHGEF10	UCSC	Homo sapiens	-1.6683	fdr	2.20364	0.00625693	2.20364	ARHGEF10
MT1X	UCSC	Homo sapiens	-0.929304	fdr	2.20364	0.00625693	2.20364	MT1X
BAG6	UCSC	Homo sapiens	0.185608	fdr	2.20185	0.00628278	2.20185	BAG6
ZSCAN23	UCSC	Homo sapiens	-3.39683	fdr	2.20185	0.00628278	2.20185	ZSCAN23
ABCC3	UCSC	Homo sapiens	1.28959	fdr	2.20155	0.00628712	2.20155	ABCC3
ASB2	UCSC	Homo sapiens	-0.70141	fdr	2.20155	0.00628712	2.20155	ASB2
GGTA1P	UCSC	Homo sapiens	1.79622	fdr	2.20155	0.00628712	2.20155	GGTA1P
PLCD1	UCSC	Homo sapiens	0.414344	fdr	2.20076	0.00629851	2.20076	PLCD1
MTERF	UCSC	Homo sapiens	-0.17634	fdr	2.20029	0.0063054	2.20029	MTERF
PPP1R26	UCSC	Homo sapiens	0.299051	fdr	2.20029	0.0063054	2.20029	PPP1R26
RTKN2	UCSC	Homo sapiens	-1.63977	fdr	2.20029	0.0063054	2.20029	RTKN2
ANXA11	UCSC	Homo sapiens	0.410926	fdr	2.1997	0.00631394	2.1997	ANXA11
PRMT3	UCSC	Homo sapiens	-0.337411	fdr	2.1997	0.00631394	2.1997	PRMT3
TESK2	UCSC	Homo sapiens	0.89125	fdr	2.19954	0.00631631	2.19954	TESK2
GCSH	UCSC	Homo sapiens	-0.949572	fdr	2.19805	0.00633794	2.19805	GCSH
TRIM31	UCSC	Homo sapiens	-2.29247	fdr	2.19805	0.00633794	2.19805	TRIM31
ARHGAP28	UCSC	Homo sapiens	-4.03048	fdr	2.19512	0.00638086	2.19512	ARHGAP28
CNIH4	UCSC	Homo sapiens	-0.31966	fdr	2.19512	0.00638086	2.19512	CNIH4
UBXN11	UCSC	Homo sapiens	-0.593961	fdr	2.19258	0.00641831	2.19258	UBXN11
TAB1	UCSC	Homo sapiens	0.289284	fdr	2.18776	0.00648996	2.18776	TAB1
SNORA40	UCSC	Homo sapiens	-0.820515	fdr	2.1848	0.00653439	2.1848	SNORA40
PARP15	UCSC	Homo sapiens	-1.51133	fdr	2.18416	0.00654397	2.18416	PARP15
IRF9	UCSC	Homo sapiens	-0.299437	fdr	2.18063	0.0065974	2.18063	IRF9
TXNDC9	UCSC	Homo sapiens	-0.293996	fdr	2.17738	0.00664691	2.17738	TXNDC9
EVI5L	UCSC	Homo sapiens	0.346519	fdr	2.17197	0.00673018	2.17197	EVI5L
SLC4A2	UCSC	Homo sapiens	0.186595	fdr	2.17158	0.0067363	2.17158	SLC4A2
GRIP2	UCSC	Homo sapiens	1.29622	fdr	2.16938	0.00677044	2.16938	GRIP2
RFK	UCSC	Homo sapiens	-0.37787	fdr	2.16666	0.00681306	2.16666	RFK
CERS4	UCSC	Homo sapiens	0.48403	fdr	2.16657	0.00681438	2.16657	CERS4
MICU2	UCSC	Homo sapiens	-0.285527	fdr	2.16467	0.00684438	2.16467	MICU2
TSPAN7	UCSC	Homo sapiens	-2.21912	fdr	2.16467	0.00684438	2.16467	TSPAN7
CPQ	UCSC	Homo sapiens	0.65017	fdr	2.15882	0.00693719	2.15882	CPQ
TNFRSF9	UCSC	Homo sapiens	2.00171	fdr	2.15838	0.00694423	2.15838	TNFRSF9
P2RY8	UCSC	Homo sapiens	-3.74323	fdr	2.15808	0.006949	2.15808	P2RY8
NAPG	UCSC	Homo sapiens	-0.319994	fdr	2.15554	0.00698965	2.15554	NAPG
THUMPD3-AS1	UCSC	Homo sapiens	-0.553637	fdr	2.15554	0.00698965	2.15554	THUMPD3-AS1
LRRC37BP1	UCSC	Homo sapiens	-0.214305	fdr	2.14606	0.00714392	2.14606	LRRC37BP1
ALKBH7	UCSC	Homo sapiens	0.457591	fdr	2.14569	0.00715005	2.14569	ALKBH7
SHF	UCSC	Homo sapiens	1.00465	fdr	2.13951	0.00725253	2.13951	SHF
ZNF738	UCSC	Homo sapiens	-0.303961	fdr	2.13613	0.00730917	2.13613	ZNF738
DPYSL3	UCSC	Homo sapiens	-1.59058	fdr	2.13513	0.00732612	2.13513	DPYSL3
PNPT1	UCSC	Homo sapiens	-0.526804	fdr	2.13388	0.00734713	2.13388	PNPT1
SNORD31	UCSC	Homo sapiens	-0.572089	fdr	2.12835	0.00744132	2.12835	SNORD31
CCT6P3	UCSC	Homo sapiens	-0.546007	fdr	2.12704	0.00746376	2.12704	CCT6P3
GIT1	UCSC	Homo sapiens	0.191896	fdr	2.12703	0.00746399	2.12703	GIT1
SNORD102	UCSC	Homo sapiens	-0.919214	fdr	2.12308	0.00753214	2.12308	SNORD102
BRD4	UCSC	Homo sapiens	0.219961	fdr	2.12039	0.00757891	2.12039	BRD4
TEX10	UCSC	Homo sapiens	-0.316081	fdr	2.12039	0.00757891	2.12039	TEX10
ITGB2	UCSC	Homo sapiens	0.206829	fdr	2.11257	0.00771661	2.11257	ITGB2
TCN2	UCSC	Homo sapiens	1.30633	fdr	2.10945	0.00777229	2.10945	TCN2
DUOX1	UCSC	Homo sapiens	3.37177	fdr	2.10687	0.00781858	2.10687	DUOX1
EHBP1L1	UCSC	Homo sapiens	0.224427	fdr	2.10687	0.00781858	2.10687	EHBP1L1
ANP32A	UCSC	Homo sapiens	-0.227517	fdr	2.09614	0.00801426	2.09614	ANP32A
CIZ1	UCSC	Homo sapiens	0.202842	fdr	2.09614	0.00801426	2.09614	CIZ1
IL10RB-AS1	UCSC	Homo sapiens	-0.444876	fdr	2.09279	0.00807634	2.09279	IL10RB-AS1
NAGPA	UCSC	Homo sapiens	0.410733	fdr	2.09279	0.00807634	2.09279	NAGPA
FRMD8	UCSC	Homo sapiens	0.268022	fdr	2.09093	0.00811093	2.09093	FRMD8
SENP8	UCSC	Homo sapiens	-0.281191	fdr	2.09093	0.00811093	2.09093	SENP8
MOCS2	UCSC	Homo sapiens	-0.345389	fdr	2.08447	0.00823249	2.08447	MOCS2
DEDD2	UCSC	Homo sapiens	0.347034	fdr	2.08043	0.00830934	2.08043	DEDD2
ZNF117	UCSC	Homo sapiens	-0.667941	fdr	2.08043	0.00830934	2.08043	ZNF117
FAM213B	UCSC	Homo sapiens	0.518313	fdr	2.07838	0.00834875	2.07838	FAM213B
PALM	UCSC	Homo sapiens	1.41244	fdr	2.07838	0.00834875	2.07838	PALM
PBDC1	UCSC	Homo sapiens	-0.45105	fdr	2.07838	0.00834875	2.07838	PBDC1
OBSCN	UCSC	Homo sapiens	0.634811	fdr	2.07604	0.00839376	2.07604	OBSCN
PHF14	UCSC	Homo sapiens	-0.203025	fdr	2.07604	0.00839376	2.07604	PHF14
RELA	UCSC	Homo sapiens	0.214424	fdr	2.07477	0.00841838	2.07477	RELA
CYP26B1	UCSC	Homo sapiens	2.947	fdr	2.06827	0.00854527	2.06827	CYP26B1
TRMT11	UCSC	Homo sapiens	-0.331804	fdr	2.06813	0.00854813	2.06813	TRMT11
MMP7	UCSC	Homo sapiens	-2.64562	fdr	2.06623	0.00858559	2.06623	MMP7
CCNJ	UCSC	Homo sapiens	-0.367759	fdr	2.06231	0.00866338	2.06231	CCNJ
C6orf47	UCSC	Homo sapiens	0.247874	fdr	2.06088	0.00869192	2.06088	C6orf47
PRKCQ-AS1	UCSC	Homo sapiens	-1.18149	fdr	2.06088	0.00869192	2.06088	PRKCQ-AS1
S100A1	UCSC	Homo sapiens	-2.62885	fdr	2.06088	0.00869192	2.06088	S100A1
ZNF646	UCSC	Homo sapiens	0.30772	fdr	2.06088	0.00869192	2.06088	ZNF646
MVB12B	UCSC	Homo sapiens	0.788942	fdr	2.05645	0.00878102	2.05645	MVB12B
PTPRG	UCSC	Homo sapiens	-2.2586	fdr	2.05645	0.00878102	2.05645	PTPRG
C4orf27	UCSC	Homo sapiens	-0.346683	fdr	2.05365	0.00883793	2.05365	C4orf27
MID1	UCSC	Homo sapiens	-1.08862	fdr	2.05365	0.00883793	2.05365	MID1
PRKAA1	UCSC	Homo sapiens	-0.420853	fdr	2.05365	0.00883793	2.05365	PRKAA1
CXCR1	UCSC	Homo sapiens	2.20688	fdr	2.04941	0.00892459	2.04941	CXCR1
EXOG	UCSC	Homo sapiens	-0.437649	fdr	2.04905	0.0089321	2.04905	EXOG
SUFU	UCSC	Homo sapiens	0.290052	fdr	2.04905	0.0089321	2.04905	SUFU
ERV3-1	UCSC	Homo sapiens	-0.751569	fdr	2.04836	0.00894629	2.04836	ERV3-1
TNFRSF1A	UCSC	Homo sapiens	0.257097	fdr	2.04501	0.00901551	2.04501	TNFRSF1A
DCAF13	UCSC	Homo sapiens	-0.306766	fdr	2.04316	0.00905395	2.04316	DCAF13
ETAA1	UCSC	Homo sapiens	-0.241435	fdr	2.0407	0.00910535	2.0407	ETAA1
FAM72B	UCSC	Homo sapiens	-0.935141	fdr	2.03999	0.00912032	2.03999	FAM72B
ZNF574	UCSC	Homo sapiens	0.21251	fdr	2.0336	0.00925549	2.0336	ZNF574
HCRTR2	UCSC	Homo sapiens	2.89827	fdr	2.02846	0.00936565	2.02846	HCRTR2
MGAT5	UCSC	Homo sapiens	0.266339	fdr	2.02707	0.00939577	2.02707	MGAT5
ZBP1	UCSC	Homo sapiens	-1.04058	fdr	2.02606	0.0094177	2.02606	ZBP1
DZIP1	UCSC	Homo sapiens	-2.86542	fdr	2.02538	0.00943228	2.02538	DZIP1
GALNS	UCSC	Homo sapiens	0.417078	fdr	2.02538	0.00943228	2.02538	GALNS
KIAA1257	UCSC	Homo sapiens	3.35071	fdr	2.02538	0.00943228	2.02538	KIAA1257
LBR	UCSC	Homo sapiens	-0.373663	fdr	2.02538	0.00943228	2.02538	LBR
ZC3H3	UCSC	Homo sapiens	0.31798	fdr	2.02538	0.00943228	2.02538	ZC3H3
GPRC5B	UCSC	Homo sapiens	1.71948	fdr	2.02427	0.00945648	2.02427	GPRC5B
LY6G6F	UCSC	Homo sapiens	3.42373	fdr	2.02427	0.00945648	2.02427	LY6G6F
MBTPS1	UCSC	Homo sapiens	0.18752	fdr	2.02427	0.00945648	2.02427	MBTPS1
PCDH18	UCSC	Homo sapiens	-2.99357	fdr	2.02427	0.00945648	2.02427	PCDH18
ZNF890P	UCSC	Homo sapiens	0.710234	fdr	2.02397	0.00946301	2.02397	ZNF890P
GLMN	UCSC	Homo sapiens	-0.446951	fdr	2.01755	0.009604	2.01755	GLMN
GTF3C1	UCSC	Homo sapiens	0.2469	fdr	2.01755	0.009604	2.01755	GTF3C1
TPI1P3	UCSC	Homo sapiens	2.90845	fdr	2.01633	0.00963102	2.01633	TPI1P3
PFN2	UCSC	Homo sapiens	-0.923293	fdr	2.01371	0.00968916	2.01371	PFN2
FBXO42	UCSC	Homo sapiens	0.201192	fdr	2.00444	0.00989825	2.00444	FBXO42
PPAT	UCSC	Homo sapiens	-0.682306	fdr	2.00444	0.00989825	2.00444	PPAT
CTNNA1	UCSC	Homo sapiens	0.127445	fdr	2.00305	0.00993008	2.00305	CTNNA1
DLG4	UCSC	Homo sapiens	0.471648	fdr	2.00292	0.00993307	2.00292	DLG4
RSG1	UCSC	Homo sapiens	0.397815	fdr	2.00292	0.00993307	2.00292	RSG1
ZNF812	UCSC	Homo sapiens	-3.90812	fdr	2.00292	0.00993307	2.00292	ZNF812
MAP3K15	UCSC	Homo sapiens	-2.21767	fdr	1.9916	0.0101954	1.9916	MAP3K15
DBNDD1	UCSC	Homo sapiens	1.82856	fdr	1.98638	0.0103185	1.98638	DBNDD1
HTR6	UCSC	Homo sapiens	3.27	fdr	1.98638	0.0103185	1.98638	HTR6
BET1L	UCSC	Homo sapiens	0.210863	fdr	1.98135	0.0104387	1.98135	BET1L
CCDC14	UCSC	Homo sapiens	-0.527044	fdr	1.98135	0.0104387	1.98135	CCDC14
FGFBP3	UCSC	Homo sapiens	-0.971568	fdr	1.98135	0.0104387	1.98135	FGFBP3
IRF2BP1	UCSC	Homo sapiens	0.414988	fdr	1.98135	0.0104387	1.98135	IRF2BP1
JUNB	UCSC	Homo sapiens	1.16653	fdr	1.98135	0.0104387	1.98135	JUNB
C18orf54	UCSC	Homo sapiens	-0.861112	fdr	1.97829	0.0105127	1.97829	C18orf54
HS3ST1	UCSC	Homo sapiens	1.72112	fdr	1.97829	0.0105127	1.97829	HS3ST1
PTGFRN	UCSC	Homo sapiens	0.272854	fdr	1.96627	0.0108076	1.96627	PTGFRN
CAPN15	UCSC	Homo sapiens	0.304681	fdr	1.96292	0.0108914	1.96292	CAPN15
IFT80	UCSC	Homo sapiens	-0.450315	fdr	1.96292	0.0108914	1.96292	IFT80
CSF1R	UCSC	Homo sapiens	0.398786	fdr	1.96263	0.0108985	1.96263	CSF1R
ADCY1	UCSC	Homo sapiens	-2.33834	fdr	1.952	0.0111686	1.952	ADCY1
AHDC1	UCSC	Homo sapiens	0.512654	fdr	1.952	0.0111686	1.952	AHDC1
ERGIC2	UCSC	Homo sapiens	-0.281174	fdr	1.952	0.0111686	1.952	ERGIC2
KCTD9	UCSC	Homo sapiens	-0.510114	fdr	1.952	0.0111686	1.952	KCTD9
WASF2	UCSC	Homo sapiens	0.197836	fdr	1.952	0.0111686	1.952	WASF2
WSB1	UCSC	Homo sapiens	-0.490699	fdr	1.952	0.0111686	1.952	WSB1
DOCK2	UCSC	Homo sapiens	0.226422	fdr	1.95154	0.0111805	1.95154	DOCK2
LIPG	UCSC	Homo sapiens	-2.10867	fdr	1.95154	0.0111805	1.95154	LIPG
NAP1L5	UCSC	Homo sapiens	-0.711277	fdr	1.95154	0.0111805	1.95154	NAP1L5
SNHG1	UCSC	Homo sapiens	-0.328292	fdr	1.95154	0.0111805	1.95154	SNHG1
CLEC1B	UCSC	Homo sapiens	3.09999	fdr	1.94238	0.0114188	1.94238	CLEC1B
C14orf132	UCSC	Homo sapiens	2.01107	fdr	1.94194	0.0114305	1.94194	C14orf132
CD1A	UCSC	Homo sapiens	2.50891	fdr	1.94183	0.0114332	1.94183	CD1A
GBP2	UCSC	Homo sapiens	-2.22671	fdr	1.94122	0.0114494	1.94122	GBP2
NAA16	UCSC	Homo sapiens	-0.382885	fdr	1.94122	0.0114494	1.94122	NAA16
NKRF	UCSC	Homo sapiens	-0.303553	fdr	1.94122	0.0114494	1.94122	NKRF
PDGFA	UCSC	Homo sapiens	-1.75763	fdr	1.94122	0.0114494	1.94122	PDGFA
POLR3G	UCSC	Homo sapiens	-0.945791	fdr	1.94122	0.0114494	1.94122	POLR3G
SET	UCSC	Homo sapiens	-0.27394	fdr	1.94122	0.0114494	1.94122	SET
MLEC	UCSC	Homo sapiens	0.232731	fdr	1.93954	0.0114938	1.93954	MLEC
ANK2	UCSC	Homo sapiens	-2.20235	fdr	1.93876	0.0115143	1.93876	ANK2
IFITM1	UCSC	Homo sapiens	-1.06178	fdr	1.93634	0.0115787	1.93634	IFITM1
PDE6D	UCSC	Homo sapiens	0.474387	fdr	1.93524	0.0116082	1.93524	PDE6D
WDFY4	UCSC	Homo sapiens	0.28947	fdr	1.93433	0.0116324	1.93433	WDFY4
LOC100506469	UCSC	Homo sapiens	-0.415847	fdr	1.93387	0.0116447	1.93387	LOC100506469
SLCO2B1	UCSC	Homo sapiens	0.623633	fdr	1.93387	0.0116447	1.93387	SLCO2B1
ZNF682	UCSC	Homo sapiens	-0.977651	fdr	1.93387	0.0116447	1.93387	ZNF682
CCDC58	UCSC	Homo sapiens	-0.518519	fdr	1.93284	0.0116723	1.93284	CCDC58
CD38	UCSC	Homo sapiens	-1.99946	fdr	1.93284	0.0116723	1.93284	CD38
ULBP2	UCSC	Homo sapiens	-3.6155	fdr	1.93147	0.0117094	1.93147	ULBP2
ACSF2	UCSC	Homo sapiens	0.611624	fdr	1.9299	0.0117517	1.9299	ACSF2
HOPX	UCSC	Homo sapiens	2.07492	fdr	1.92864	0.0117857	1.92864	HOPX
GPR35	UCSC	Homo sapiens	0.828466	fdr	1.92293	0.0119417	1.92293	GPR35
NES	UCSC	Homo sapiens	-1.76166	fdr	1.92293	0.0119417	1.92293	NES
PCGF2	UCSC	Homo sapiens	-0.862556	fdr	1.92293	0.0119417	1.92293	PCGF2
PRLR	UCSC	Homo sapiens	-3.88307	fdr	1.92293	0.0119417	1.92293	PRLR
TIPRL	UCSC	Homo sapiens	-0.23728	fdr	1.92293	0.0119417	1.92293	TIPRL
ARHGEF26	UCSC	Homo sapiens	-2.37389	fdr	1.91838	0.0120677	1.91838	ARHGEF26
CPSF6	UCSC	Homo sapiens	-0.197718	fdr	1.91838	0.0120677	1.91838	CPSF6
GAREML	UCSC	Homo sapiens	1.02721	fdr	1.91838	0.0120677	1.91838	GAREML
JPH1	UCSC	Homo sapiens	-3.25108	fdr	1.91838	0.0120677	1.91838	JPH1
MFSD8	UCSC	Homo sapiens	-0.303578	fdr	1.91838	0.0120677	1.91838	MFSD8
TMEM67	UCSC	Homo sapiens	-0.526547	fdr	1.91838	0.0120677	1.91838	TMEM67
CD300LG	UCSC	Homo sapiens	1.36184	fdr	1.91437	0.0121796	1.91437	CD300LG
GJC1	UCSC	Homo sapiens	-1.83698	fdr	1.91437	0.0121796	1.91437	GJC1
IL17RB	UCSC	Homo sapiens	-1.45508	fdr	1.91437	0.0121796	1.91437	IL17RB
MIR3064	UCSC	Homo sapiens	-0.957615	fdr	1.91437	0.0121796	1.91437	MIR3064
SCN8A	UCSC	Homo sapiens	-1.4729	fdr	1.91437	0.0121796	1.91437	SCN8A
SCYL1	UCSC	Homo sapiens	0.236876	fdr	1.91437	0.0121796	1.91437	SCYL1
ZNF274	UCSC	Homo sapiens	0.295222	fdr	1.91437	0.0121796	1.91437	ZNF274
ZSCAN12P1	UCSC	Homo sapiens	-1.20307	fdr	1.91437	0.0121796	1.91437	ZSCAN12P1
CHMP7	UCSC	Homo sapiens	0.158867	fdr	1.91207	0.0122441	1.91207	CHMP7
ETF1	UCSC	Homo sapiens	-0.192897	fdr	1.91207	0.0122441	1.91207	ETF1
IQCE	UCSC	Homo sapiens	0.550825	fdr	1.91207	0.0122441	1.91207	IQCE
KIAA2022	UCSC	Homo sapiens	0.854645	fdr	1.91207	0.0122441	1.91207	KIAA2022
LOC100132077	UCSC	Homo sapiens	-2.34455	fdr	1.91207	0.0122441	1.91207	LOC100132077
MPV17L	UCSC	Homo sapiens	-2.27619	fdr	1.91207	0.0122441	1.91207	MPV17L
RPL19P12	UCSC	Homo sapiens	1.13224	fdr	1.91207	0.0122441	1.91207	RPL19P12
DHX36	UCSC	Homo sapiens	-0.248613	fdr	1.91168	0.0122551	1.91168	DHX36
MTRNR2L10	UCSC	Homo sapiens	-4.74026	fdr	1.91168	0.0122551	1.91168	MTRNR2L10
OXCT1	UCSC	Homo sapiens	-0.553361	fdr	1.91168	0.0122551	1.91168	OXCT1
ALAD	UCSC	Homo sapiens	0.320255	fdr	1.90888	0.0123344	1.90888	ALAD
ARL4C	UCSC	Homo sapiens	1.33558	fdr	1.90888	0.0123344	1.90888	ARL4C
CCDC150	UCSC	Homo sapiens	-0.685188	fdr	1.90888	0.0123344	1.90888	CCDC150
CPNE9	UCSC	Homo sapiens	1.59895	fdr	1.90888	0.0123344	1.90888	CPNE9
CTNS	UCSC	Homo sapiens	0.261838	fdr	1.90888	0.0123344	1.90888	CTNS
GORASP2	UCSC	Homo sapiens	0.130314	fdr	1.90888	0.0123344	1.90888	GORASP2
SLC2A1	UCSC	Homo sapiens	1.22948	fdr	1.90888	0.0123344	1.90888	SLC2A1
TRAFD1	UCSC	Homo sapiens	0.439514	fdr	1.90888	0.0123344	1.90888	TRAFD1
TVP23B	UCSC	Homo sapiens	-0.240714	fdr	1.90888	0.0123344	1.90888	TVP23B
YTHDF1	UCSC	Homo sapiens	-0.11147	fdr	1.90888	0.0123344	1.90888	YTHDF1
PIK3R6	UCSC	Homo sapiens	1.07676	fdr	1.90777	0.0123659	1.90777	PIK3R6
FAM134C	UCSC	Homo sapiens	0.261029	fdr	1.9076	0.0123708	1.9076	FAM134C
PCGF6	UCSC	Homo sapiens	-0.305377	fdr	1.9068	0.0123936	1.9068	PCGF6
SERINC2	UCSC	Homo sapiens	-0.969489	fdr	1.9068	0.0123936	1.9068	SERINC2
TRAPPC12	UCSC	Homo sapiens	0.263564	fdr	1.9068	0.0123936	1.9068	TRAPPC12
MTO1	UCSC	Homo sapiens	-0.144471	fdr	1.90554	0.0124297	1.90554	MTO1
SNORD60	UCSC	Homo sapiens	-0.826532	fdr	1.90532	0.0124359	1.90532	SNORD60
PLEKHM1	UCSC	Homo sapiens	0.351594	fdr	1.90471	0.0124536	1.90471	PLEKHM1
FBXO36	UCSC	Homo sapiens	-0.487746	fdr	1.90174	0.0125388	1.90174	FBXO36
IL2RG	UCSC	Homo sapiens	1.60761	fdr	1.90174	0.0125388	1.90174	IL2RG
GUCY1A3	UCSC	Homo sapiens	1.48778	fdr	1.89981	0.0125947	1.89981	GUCY1A3
NOL11	UCSC	Homo sapiens	-0.409151	fdr	1.89981	0.0125947	1.89981	NOL11
TRPM3	UCSC	Homo sapiens	3.52702	fdr	1.89981	0.0125947	1.89981	TRPM3
ZFAND3	UCSC	Homo sapiens	0.385882	fdr	1.89981	0.0125947	1.89981	ZFAND3
FBRSL1	UCSC	Homo sapiens	0.348052	fdr	1.89791	0.0126501	1.89791	FBRSL1
SLC43A3	UCSC	Homo sapiens	-0.987236	fdr	1.89791	0.0126501	1.89791	SLC43A3
EIF2AK2	UCSC	Homo sapiens	-0.612496	fdr	1.89419	0.0127589	1.89419	EIF2AK2
SNHG3	UCSC	Homo sapiens	-0.430344	fdr	1.89419	0.0127589	1.89419	SNHG3
GLRB	UCSC	Homo sapiens	-3.77273	fdr	1.8909	0.0128558	1.8909	GLRB
CTDP1	UCSC	Homo sapiens	0.298511	fdr	1.8895	0.0128973	1.8895	CTDP1
IER2	UCSC	Homo sapiens	1.41181	fdr	1.8895	0.0128973	1.8895	IER2
MARVELD3	UCSC	Homo sapiens	1.63983	fdr	1.8895	0.0128973	1.8895	MARVELD3
PODXL2	UCSC	Homo sapiens	-1.17532	fdr	1.88827	0.0129338	1.88827	PODXL2
C2orf69	UCSC	Homo sapiens	-0.499991	fdr	1.88343	0.0130789	1.88343	C2orf69
TMEM87A	UCSC	Homo sapiens	-0.215377	fdr	1.88343	0.0130789	1.88343	TMEM87A
LAPTM4B	UCSC	Homo sapiens	-0.667521	fdr	1.87855	0.0132267	1.87855	LAPTM4B
ZNHIT6	UCSC	Homo sapiens	-0.292156	fdr	1.87676	0.0132814	1.87676	ZNHIT6
ME3	UCSC	Homo sapiens	-3.27813	fdr	1.87607	0.0133024	1.87607	ME3
FAM35A	UCSC	Homo sapiens	-0.473442	fdr	1.87532	0.0133255	1.87532	FAM35A
SUOX	UCSC	Homo sapiens	0.33541	fdr	1.87532	0.0133255	1.87532	SUOX
GCNT3	UCSC	Homo sapiens	-1.7264	fdr	1.87477	0.0133422	1.87477	GCNT3
LLPH	UCSC	Homo sapiens	-0.24652	fdr	1.87357	0.0133792	1.87357	LLPH
PLCXD1	UCSC	Homo sapiens	-1.21192	fdr	1.87357	0.0133792	1.87357	PLCXD1
DOK5	UCSC	Homo sapiens	1.86283	fdr	1.8716	0.0134401	1.8716	DOK5
HLA-DQB2	UCSC	Homo sapiens	2.48364	fdr	1.8716	0.0134401	1.8716	HLA-DQB2
SPP1	UCSC	Homo sapiens	-1.27435	fdr	1.8716	0.0134401	1.8716	SPP1
TRAPPC9	UCSC	Homo sapiens	0.352407	fdr	1.87132	0.0134488	1.87132	TRAPPC9
CBR4	UCSC	Homo sapiens	-0.243241	fdr	1.87123	0.0134513	1.87123	CBR4
ZNF324	UCSC	Homo sapiens	0.223292	fdr	1.87113	0.0134546	1.87113	ZNF324
LLGL1	UCSC	Homo sapiens	0.189272	fdr	1.87098	0.0134593	1.87098	LLGL1
RNF216	UCSC	Homo sapiens	0.209588	fdr	1.87098	0.0134593	1.87098	RNF216
ARL4A	UCSC	Homo sapiens	-0.380442	fdr	1.8701	0.0134864	1.8701	ARL4A
CACNA1G-AS1	UCSC	Homo sapiens	2.78452	fdr	1.86697	0.013584	1.86697	CACNA1G-AS1
HUS1	UCSC	Homo sapiens	-0.171413	fdr	1.86697	0.013584	1.86697	HUS1
FERMT2	UCSC	Homo sapiens	-2.5062	fdr	1.86417	0.0136719	1.86417	FERMT2
ADAM22	UCSC	Homo sapiens	-1.71526	fdr	1.86307	0.0137067	1.86307	ADAM22
KLRAP1	UCSC	Homo sapiens	-0.681656	fdr	1.86307	0.0137067	1.86307	KLRAP1
RASAL3	UCSC	Homo sapiens	0.246342	fdr	1.86307	0.0137067	1.86307	RASAL3
ELL	UCSC	Homo sapiens	0.219919	fdr	1.86287	0.0137129	1.86287	ELL
EDNRB	UCSC	Homo sapiens	-1.84197	fdr	1.86249	0.013725	1.86249	EDNRB
FCGRT	UCSC	Homo sapiens	0.522409	fdr	1.86195	0.0137421	1.86195	FCGRT
RELT	UCSC	Homo sapiens	0.381062	fdr	1.86195	0.0137421	1.86195	RELT
GADD45B	UCSC	Homo sapiens	1.31745	fdr	1.85861	0.013848	1.85861	GADD45B
MT2A	UCSC	Homo sapiens	-1.00864	fdr	1.85861	0.013848	1.85861	MT2A
ZNF826P	UCSC	Homo sapiens	-1.09327	fdr	1.85718	0.0138939	1.85718	ZNF826P
RPS19	UCSC	Homo sapiens	0.355841	fdr	1.85531	0.0139538	1.85531	RPS19
CDKN2B-AS1	UCSC	Homo sapiens	-0.470634	fdr	1.85429	0.0139866	1.85429	CDKN2B-AS1
SNORD80	UCSC	Homo sapiens	-0.70624	fdr	1.85429	0.0139866	1.85429	SNORD80
JUN	UCSC	Homo sapiens	0.754504	fdr	1.85341	0.0140148	1.85341	JUN
DMTN	UCSC	Homo sapiens	1.4663	fdr	1.85329	0.0140186	1.85329	DMTN
VPS26A	UCSC	Homo sapiens	-0.251222	fdr	1.85111	0.0140892	1.85111	VPS26A
ANKRD6	UCSC	Homo sapiens	-0.712941	fdr	1.85022	0.0141181	1.85022	ANKRD6
RUFY4	UCSC	Homo sapiens	2.3868	fdr	1.85022	0.0141181	1.85022	RUFY4
TMEM176A	UCSC	Homo sapiens	2.33026	fdr	1.85022	0.0141181	1.85022	TMEM176A
C5orf15	UCSC	Homo sapiens	-0.255225	fdr	1.84728	0.0142141	1.84728	C5orf15
FASTKD1	UCSC	Homo sapiens	-0.251893	fdr	1.84624	0.0142481	1.84624	FASTKD1
COIL	UCSC	Homo sapiens	-0.2321	fdr	1.84602	0.0142556	1.84602	COIL
C17orf58	UCSC	Homo sapiens	-0.415916	fdr	1.84518	0.0142832	1.84518	C17orf58
BAIAP2-AS1	UCSC	Homo sapiens	0.549261	fdr	1.84506	0.0142868	1.84506	BAIAP2-AS1
CSPP1	UCSC	Homo sapiens	-0.390757	fdr	1.84506	0.0142868	1.84506	CSPP1
SEC14L5	UCSC	Homo sapiens	2.37559	fdr	1.84425	0.0143137	1.84425	SEC14L5
DHFR	UCSC	Homo sapiens	-0.865856	fdr	1.8415	0.0144046	1.8415	DHFR
GBP5	UCSC	Homo sapiens	-1.80292	fdr	1.8415	0.0144046	1.8415	GBP5
MLF2	UCSC	Homo sapiens	0.31161	fdr	1.8415	0.0144046	1.8415	MLF2
PHLDA2	UCSC	Homo sapiens	1.45358	fdr	1.8415	0.0144046	1.8415	PHLDA2
RPSAP9	UCSC	Homo sapiens	-0.717115	fdr	1.8415	0.0144046	1.8415	RPSAP9
DPY19L2P2	UCSC	Homo sapiens	-3.28621	fdr	1.83658	0.0145686	1.83658	DPY19L2P2
ZNF133	UCSC	Homo sapiens	0.247581	fdr	1.83658	0.0145686	1.83658	ZNF133
LOC101928103	UCSC	Homo sapiens	-0.988063	fdr	1.83564	0.0146004	1.83564	LOC101928103
ARHGEF40	UCSC	Homo sapiens	0.328809	fdr	1.83451	0.0146383	1.83451	ARHGEF40
NFKBIA	UCSC	Homo sapiens	0.556947	fdr	1.83102	0.0147565	1.83102	NFKBIA
DAPK1	UCSC	Homo sapiens	0.648592	fdr	1.83088	0.0147613	1.83088	DAPK1
SLC29A1	UCSC	Homo sapiens	0.618127	fdr	1.83088	0.0147613	1.83088	SLC29A1
BCL11A	UCSC	Homo sapiens	-0.835611	fdr	1.83072	0.0147666	1.83072	BCL11A
KRR1	UCSC	Homo sapiens	-0.308819	fdr	1.82802	0.0148587	1.82802	KRR1
C6orf106	UCSC	Homo sapiens	0.310872	fdr	1.82689	0.0148974	1.82689	C6orf106
ZCCHC10	UCSC	Homo sapiens	-0.250028	fdr	1.82689	0.0148974	1.82689	ZCCHC10
HACE1	UCSC	Homo sapiens	-0.363527	fdr	1.8259	0.0149314	1.8259	HACE1
RALGAPA2	UCSC	Homo sapiens	0.356148	fdr	1.8259	0.0149314	1.8259	RALGAPA2
ITGB5	UCSC	Homo sapiens	0.328618	fdr	1.82473	0.0149717	1.82473	ITGB5
NCOR2	UCSC	Homo sapiens	0.288027	fdr	1.82473	0.0149717	1.82473	NCOR2
C7orf25	UCSC	Homo sapiens	0.155044	fdr	1.82433	0.0149853	1.82433	C7orf25
PPIC	UCSC	Homo sapiens	-1.29849	fdr	1.82251	0.0150483	1.82251	PPIC
AKAP5	UCSC	Homo sapiens	-1.80105	fdr	1.82101	0.0151003	1.82101	AKAP5
CPS1	UCSC	Homo sapiens	-1.43824	fdr	1.82101	0.0151003	1.82101	CPS1
CXCL12	UCSC	Homo sapiens	1.64828	fdr	1.82101	0.0151003	1.82101	CXCL12
NECAP2	UCSC	Homo sapiens	0.386759	fdr	1.82101	0.0151003	1.82101	NECAP2
OS9	UCSC	Homo sapiens	0.335867	fdr	1.82101	0.0151003	1.82101	OS9
PLCXD3	UCSC	Homo sapiens	-5.34362	fdr	1.82101	0.0151003	1.82101	PLCXD3
2018-09-11	UCSC	Homo sapiens	-0.820376	fdr	1.82101	0.0151003	1.82101	2018-09-11
SLC27A6	UCSC	Homo sapiens	3.97073	fdr	1.82101	0.0151003	1.82101	SLC27A6
SNORD6	UCSC	Homo sapiens	-1.05952	fdr	1.82101	0.0151003	1.82101	SNORD6
PBXIP1	UCSC	Homo sapiens	0.529458	fdr	1.82072	0.0151106	1.82072	PBXIP1
APBA3	UCSC	Homo sapiens	0.4001	fdr	1.82036	0.0151232	1.82036	APBA3
NAIF1	UCSC	Homo sapiens	0.346645	fdr	1.82017	0.0151296	1.82017	NAIF1
ZFHX2	UCSC	Homo sapiens	0.482118	fdr	1.81745	0.0152248	1.81745	ZFHX2
ZDHHC6	UCSC	Homo sapiens	-0.263219	fdr	1.81485	0.015316	1.81485	ZDHHC6
ZNF746	UCSC	Homo sapiens	0.300502	fdr	1.81392	0.0153489	1.81392	ZNF746
BHLHB9	UCSC	Homo sapiens	-0.952218	fdr	1.81037	0.0154748	1.81037	BHLHB9
BICC1	UCSC	Homo sapiens	-1.92211	fdr	1.81037	0.0154748	1.81037	BICC1
CARD11	UCSC	Homo sapiens	0.65945	fdr	1.81037	0.0154748	1.81037	CARD11
ERLIN1	UCSC	Homo sapiens	-0.39624	fdr	1.81037	0.0154748	1.81037	ERLIN1
IER5	UCSC	Homo sapiens	0.656015	fdr	1.81037	0.0154748	1.81037	IER5
LOC101928710	UCSC	Homo sapiens	0.820698	fdr	1.81037	0.0154748	1.81037	LOC101928710
MYL9	UCSC	Homo sapiens	-0.637253	fdr	1.81037	0.0154748	1.81037	MYL9
SNAPC5	UCSC	Homo sapiens	-0.281111	fdr	1.81037	0.0154748	1.81037	SNAPC5
CNOT3	UCSC	Homo sapiens	0.237805	fdr	1.80814	0.0155546	1.80814	CNOT3
MAK16	UCSC	Homo sapiens	-0.409284	fdr	1.80711	0.0155915	1.80711	MAK16
RPSAP58	UCSC	Homo sapiens	-1.14297	fdr	1.80564	0.0156445	1.80564	RPSAP58
SEMA4A	UCSC	Homo sapiens	0.651949	fdr	1.80539	0.0156534	1.80539	SEMA4A
LGALSL	UCSC	Homo sapiens	1.01128	fdr	1.80427	0.0156939	1.80427	LGALSL
SASS6	UCSC	Homo sapiens	-0.616008	fdr	1.80427	0.0156939	1.80427	SASS6
THUMPD2	UCSC	Homo sapiens	-0.232843	fdr	1.79661	0.0159731	1.79661	THUMPD2
ABCE1	UCSC	Homo sapiens	-0.467423	fdr	1.796	0.0159957	1.796	ABCE1
RPL22L1	UCSC	Homo sapiens	-0.613088	fdr	1.79291	0.0161097	1.79291	RPL22L1
RPLP0P2	UCSC	Homo sapiens	3.10122	fdr	1.79291	0.0161097	1.79291	RPLP0P2
RBPMS	UCSC	Homo sapiens	1.78031	fdr	1.79194	0.0161459	1.79194	RBPMS
CTNNB1	UCSC	Homo sapiens	-0.214158	fdr	1.786	0.016368	1.786	CTNNB1
ANKRD28	UCSC	Homo sapiens	-0.707327	fdr	1.78161	0.0165343	1.78161	ANKRD28
ADORA2B	UCSC	Homo sapiens	1.47991	fdr	1.78028	0.0165853	1.78028	ADORA2B
REC8	UCSC	Homo sapiens	-0.402079	fdr	1.77855	0.0166514	1.77855	REC8
RFC3	UCSC	Homo sapiens	-0.771632	fdr	1.77855	0.0166514	1.77855	RFC3
VAV2	UCSC	Homo sapiens	0.287978	fdr	1.77855	0.0166514	1.77855	VAV2
LSM12	UCSC	Homo sapiens	-0.297259	fdr	1.77527	0.0167776	1.77527	LSM12
GID4	UCSC	Homo sapiens	0.168085	fdr	1.77496	0.0167895	1.77496	GID4
C15orf62	UCSC	Homo sapiens	0.634647	fdr	1.77346	0.0168475	1.77346	C15orf62
NDRG4	UCSC	Homo sapiens	1.30751	fdr	1.7721	0.0169004	1.7721	NDRG4
OCIAD1	UCSC	Homo sapiens	-0.117331	fdr	1.7721	0.0169004	1.7721	OCIAD1
CCDC97	UCSC	Homo sapiens	0.210833	fdr	1.76991	0.0169858	1.76991	CCDC97
ZNF629	UCSC	Homo sapiens	0.105406	fdr	1.76991	0.0169858	1.76991	ZNF629
FAM3C	UCSC	Homo sapiens	-0.38508	fdr	1.76755	0.0170787	1.76755	FAM3C
RPL13P5	UCSC	Homo sapiens	0.430618	fdr	1.76755	0.0170787	1.76755	RPL13P5
SCML2	UCSC	Homo sapiens	-1.14251	fdr	1.76755	0.0170787	1.76755	SCML2
AGAP6	UCSC	Homo sapiens	-0.365202	fdr	1.7675	0.0170803	1.7675	AGAP6
ENPP2	UCSC	Homo sapiens	1.51749	fdr	1.75894	0.0174204	1.75894	ENPP2
CYCS	UCSC	Homo sapiens	-0.53445	fdr	1.75762	0.0174734	1.75762	CYCS
FOXO3B	UCSC	Homo sapiens	0.49216	fdr	1.75762	0.0174734	1.75762	FOXO3B
SULT1C2	UCSC	Homo sapiens	-1.79511	fdr	1.75762	0.0174734	1.75762	SULT1C2
TOR4A	UCSC	Homo sapiens	0.285861	fdr	1.75762	0.0174734	1.75762	TOR4A
TMEM165	UCSC	Homo sapiens	-0.234923	fdr	1.75696	0.0174999	1.75696	TMEM165
TMEM87B	UCSC	Homo sapiens	-0.485172	fdr	1.75696	0.0174999	1.75696	TMEM87B
VAPA	UCSC	Homo sapiens	-0.126957	fdr	1.75696	0.0174999	1.75696	VAPA
MNS1	UCSC	Homo sapiens	-1.19894	fdr	1.75406	0.0176173	1.75406	MNS1
C3orf62	UCSC	Homo sapiens	-0.302841	fdr	1.75104	0.0177402	1.75104	C3orf62
AKAP12	UCSC	Homo sapiens	-1.03115	fdr	1.74838	0.0178492	1.74838	AKAP12
GMEB2	UCSC	Homo sapiens	0.255494	fdr	1.74808	0.0178616	1.74808	GMEB2
NUFIP1	UCSC	Homo sapiens	-0.353678	fdr	1.7475	0.0178856	1.7475	NUFIP1
MIR7107	UCSC	Homo sapiens	1.60852	fdr	1.74689	0.0179105	1.74689	MIR7107
RHOJ	UCSC	Homo sapiens	3.0292	fdr	1.74689	0.0179105	1.74689	RHOJ
FCGBP	UCSC	Homo sapiens	1.12932	fdr	1.74664	0.0179209	1.74664	FCGBP
TMEM127	UCSC	Homo sapiens	0.320282	fdr	1.7454	0.017972	1.7454	TMEM127
TIAM2	UCSC	Homo sapiens	1.67495	fdr	1.74523	0.0179792	1.74523	TIAM2
CEP57L1	UCSC	Homo sapiens	-0.515824	fdr	1.74487	0.0179941	1.74487	CEP57L1
FKBP3	UCSC	Homo sapiens	-0.358406	fdr	1.74485	0.0179949	1.74485	FKBP3
TFAM	UCSC	Homo sapiens	-0.357707	fdr	1.7434	0.018055	1.7434	TFAM
HPS6	UCSC	Homo sapiens	0.267221	fdr	1.74066	0.0181692	1.74066	HPS6
DGCR2	UCSC	Homo sapiens	0.200437	fdr	1.74044	0.0181785	1.74044	DGCR2
GRN	UCSC	Homo sapiens	0.388356	fdr	1.74044	0.0181785	1.74044	GRN
TMEM163	UCSC	Homo sapiens	1.09055	fdr	1.74044	0.0181785	1.74044	TMEM163
ZNF792	UCSC	Homo sapiens	0.197278	fdr	1.74044	0.0181785	1.74044	ZNF792
BTD	UCSC	Homo sapiens	0.316439	fdr	1.7395	0.0182182	1.7395	BTD
MRC2	UCSC	Homo sapiens	0.361034	fdr	1.73234	0.018521	1.73234	MRC2
RWDD4	UCSC	Homo sapiens	-0.24302	fdr	1.72946	0.0186439	1.72946	RWDD4
DPM1	UCSC	Homo sapiens	-0.213237	fdr	1.72641	0.0187755	1.72641	DPM1
FBXL7	UCSC	Homo sapiens	-1.64657	fdr	1.72415	0.0188735	1.72415	FBXL7
LAP3	UCSC	Homo sapiens	-0.400414	fdr	1.72372	0.0188919	1.72372	LAP3
CYP2R1	UCSC	Homo sapiens	-0.291708	fdr	1.72338	0.0189071	1.72338	CYP2R1
FAM210A	UCSC	Homo sapiens	-0.415781	fdr	1.72242	0.0189486	1.72242	FAM210A
KDELC2	UCSC	Homo sapiens	-0.835027	fdr	1.72202	0.0189662	1.72202	KDELC2
SNORD24	UCSC	Homo sapiens	-0.853827	fdr	1.72202	0.0189662	1.72202	SNORD24
MAPRE3	UCSC	Homo sapiens	0.637598	fdr	1.72183	0.0189746	1.72183	MAPRE3
MYO1B	UCSC	Homo sapiens	-0.99036	fdr	1.71618	0.019223	1.71618	MYO1B
INTU	UCSC	Homo sapiens	-0.905323	fdr	1.71551	0.0192525	1.71551	INTU
KLHL21	UCSC	Homo sapiens	0.338244	fdr	1.71551	0.0192525	1.71551	KLHL21
TTC26	UCSC	Homo sapiens	-0.824779	fdr	1.71397	0.0193209	1.71397	TTC26
MRPS35	UCSC	Homo sapiens	-0.302369	fdr	1.7114	0.0194357	1.7114	MRPS35
UNC50	UCSC	Homo sapiens	-0.187306	fdr	1.7114	0.0194357	1.7114	UNC50
MYRF	UCSC	Homo sapiens	1.41097	fdr	1.71134	0.0194385	1.71134	MYRF
RBM3	UCSC	Homo sapiens	-0.35103	fdr	1.71086	0.0194598	1.71086	RBM3
STRN4	UCSC	Homo sapiens	0.201531	fdr	1.70833	0.0195737	1.70833	STRN4
LIMS1	UCSC	Homo sapiens	-0.497076	fdr	1.70719	0.0196251	1.70719	LIMS1
CPNE5	UCSC	Homo sapiens	2.12164	fdr	1.70451	0.0197464	1.70451	CPNE5
PCIF1	UCSC	Homo sapiens	0.234089	fdr	1.70003	0.0199512	1.70003	PCIF1
MIR339	UCSC	Homo sapiens	-1.36031	fdr	1.69871	0.0200121	1.69871	MIR339
MIR8072	UCSC	Homo sapiens	0.733052	fdr	1.69773	0.0200574	1.69773	MIR8072
GEN1	UCSC	Homo sapiens	-0.610675	fdr	1.69735	0.0200745	1.69735	GEN1
CLLU1OS	UCSC	Homo sapiens	4.03436	fdr	1.6971	0.0200861	1.6971	CLLU1OS
DNAL4	UCSC	Homo sapiens	0.376791	fdr	1.69657	0.0201108	1.69657	DNAL4
SIPA1	UCSC	Homo sapiens	0.289633	fdr	1.69657	0.0201108	1.69657	SIPA1
TNFAIP6	UCSC	Homo sapiens	-1.13566	fdr	1.69657	0.0201108	1.69657	TNFAIP6
AIMP1	UCSC	Homo sapiens	-0.192921	fdr	1.69371	0.0202437	1.69371	AIMP1
AHI1	UCSC	Homo sapiens	-0.571445	fdr	1.69222	0.0203133	1.69222	AHI1
AGAP3	UCSC	Homo sapiens	0.356076	fdr	1.68921	0.0204546	1.68921	AGAP3
ATAD1	UCSC	Homo sapiens	-0.274176	fdr	1.68818	0.0205033	1.68818	ATAD1
IMPDH1	UCSC	Homo sapiens	0.354798	fdr	1.68818	0.0205033	1.68818	IMPDH1
RPF2	UCSC	Homo sapiens	-0.482794	fdr	1.68818	0.0205033	1.68818	RPF2
RPP30	UCSC	Homo sapiens	-0.211878	fdr	1.68818	0.0205033	1.68818	RPP30
DVL1	UCSC	Homo sapiens	0.316511	fdr	1.68804	0.0205095	1.68804	DVL1
USP2	UCSC	Homo sapiens	-1.58213	fdr	1.68804	0.0205095	1.68804	USP2
AZIN1	UCSC	Homo sapiens	-0.223028	fdr	1.68744	0.0205382	1.68744	AZIN1
DEPTOR	UCSC	Homo sapiens	0.85052	fdr	1.68726	0.0205465	1.68726	DEPTOR
TNFSF14	UCSC	Homo sapiens	1.25029	fdr	1.68521	0.0206439	1.68521	TNFSF14
MAPKAP1	UCSC	Homo sapiens	0.216714	fdr	1.68473	0.0206668	1.68473	MAPKAP1
CD5	UCSC	Homo sapiens	1.33322	fdr	1.68122	0.0208344	1.68122	CD5
SIRT2	UCSC	Homo sapiens	0.443253	fdr	1.68095	0.0208471	1.68095	SIRT2
BCS1L	UCSC	Homo sapiens	-0.293389	fdr	1.67768	0.0210051	1.67768	BCS1L
ATG2A	UCSC	Homo sapiens	0.281922	fdr	1.67763	0.0210072	1.67763	ATG2A
TIGD5	UCSC	Homo sapiens	0.329205	fdr	1.67763	0.0210072	1.67763	TIGD5
KCTD21-AS1	UCSC	Homo sapiens	-0.688065	fdr	1.67746	0.0210155	1.67746	KCTD21-AS1
RPGRIP1L	UCSC	Homo sapiens	-0.568271	fdr	1.67746	0.0210155	1.67746	RPGRIP1L
ARHGEF2	UCSC	Homo sapiens	0.158871	fdr	1.67677	0.0210489	1.67677	ARHGEF2
EIF4E	UCSC	Homo sapiens	-0.351237	fdr	1.67677	0.0210489	1.67677	EIF4E
EML5	UCSC	Homo sapiens	-1.15052	fdr	1.67677	0.0210489	1.67677	EML5
FHL1	UCSC	Homo sapiens	1.28728	fdr	1.67677	0.0210489	1.67677	FHL1
MIAT	UCSC	Homo sapiens	-1.27794	fdr	1.67677	0.0210489	1.67677	MIAT
RNF121	UCSC	Homo sapiens	0.283091	fdr	1.67677	0.0210489	1.67677	RNF121
RPS6KA1	UCSC	Homo sapiens	0.216762	fdr	1.67677	0.0210489	1.67677	RPS6KA1
SRPX	UCSC	Homo sapiens	1.48159	fdr	1.67677	0.0210489	1.67677	SRPX
ZCCHC9	UCSC	Homo sapiens	-0.153513	fdr	1.67677	0.0210489	1.67677	ZCCHC9
ZFYVE1	UCSC	Homo sapiens	0.223348	fdr	1.67677	0.0210489	1.67677	ZFYVE1
CELSR2	UCSC	Homo sapiens	0.667915	fdr	1.67657	0.0210584	1.67657	CELSR2
EIF5B	UCSC	Homo sapiens	-0.309148	fdr	1.67444	0.021162	1.67444	EIF5B
TYROBP	UCSC	Homo sapiens	0.41454	fdr	1.67444	0.021162	1.67444	TYROBP
PIGL	UCSC	Homo sapiens	-0.360745	fdr	1.67235	0.0212641	1.67235	PIGL
MADD	UCSC	Homo sapiens	0.211145	fdr	1.67176	0.0212934	1.67176	MADD
WIPF3	UCSC	Homo sapiens	-1.8683	fdr	1.67142	0.0213099	1.67142	WIPF3
BACE2	UCSC	Homo sapiens	-1.76422	fdr	1.6698	0.0213896	1.6698	BACE2
DNAJC27	UCSC	Homo sapiens	-0.375664	fdr	1.6698	0.0213896	1.6698	DNAJC27
HSPD1	UCSC	Homo sapiens	-0.554889	fdr	1.6698	0.0213896	1.6698	HSPD1
LRRC75A-AS1	UCSC	Homo sapiens	-0.233621	fdr	1.6698	0.0213896	1.6698	LRRC75A-AS1
FAM46B	UCSC	Homo sapiens	0.73441	fdr	1.66967	0.021396	1.66967	FAM46B
PFKFB3	UCSC	Homo sapiens	0.437224	fdr	1.66965	0.0213966	1.66965	PFKFB3
C14orf37	UCSC	Homo sapiens	-1.75186	fdr	1.66864	0.0214467	1.66864	C14orf37
HGF	UCSC	Homo sapiens	-1.87978	fdr	1.66864	0.0214467	1.66864	HGF
MIRLET7D	UCSC	Homo sapiens	-1.00575	fdr	1.66864	0.0214467	1.66864	MIRLET7D
USP32P2	UCSC	Homo sapiens	1.31405	fdr	1.66864	0.0214467	1.66864	USP32P2
SND1	UCSC	Homo sapiens	0.357338	fdr	1.66811	0.021473	1.66811	SND1
SNORD54	UCSC	Homo sapiens	-0.795489	fdr	1.66811	0.021473	1.66811	SNORD54
TMBIM4	UCSC	Homo sapiens	-0.234186	fdr	1.66587	0.0215839	1.66587	TMBIM4
SORBS3	UCSC	Homo sapiens	1.52545	fdr	1.6658	0.0215872	1.6658	SORBS3
KCNQ1	UCSC	Homo sapiens	0.483558	fdr	1.6658	0.0215876	1.6658	KCNQ1
LASP1	UCSC	Homo sapiens	0.237671	fdr	1.66386	0.0216839	1.66386	LASP1
PELI3	UCSC	Homo sapiens	0.443174	fdr	1.66386	0.0216839	1.66386	PELI3
SDAD1	UCSC	Homo sapiens	-0.201574	fdr	1.66304	0.0217252	1.66304	SDAD1
RAVER2	UCSC	Homo sapiens	-0.630572	fdr	1.66246	0.021754	1.66246	RAVER2
PRPF3	UCSC	Homo sapiens	-0.225653	fdr	1.65849	0.0219539	1.65849	PRPF3
FKBP9P1	UCSC	Homo sapiens	0.693346	fdr	1.65799	0.0219793	1.65799	FKBP9P1
GPAM	UCSC	Homo sapiens	-0.260578	fdr	1.65799	0.0219793	1.65799	GPAM
PIGZ	UCSC	Homo sapiens	0.633861	fdr	1.65799	0.0219793	1.65799	PIGZ
SRGAP2D	UCSC	Homo sapiens	-0.58106	fdr	1.65799	0.0219793	1.65799	SRGAP2D
LOC728024	UCSC	Homo sapiens	0.848925	fdr	1.65762	0.0219979	1.65762	LOC728024
PDK4	UCSC	Homo sapiens	1.62286	fdr	1.6575	0.0220038	1.6575	PDK4
C2orf42	UCSC	Homo sapiens	0.178569	fdr	1.65652	0.0220538	1.65652	C2orf42
LENG1	UCSC	Homo sapiens	0.36047	fdr	1.65652	0.0220538	1.65652	LENG1
OTOF	UCSC	Homo sapiens	-3.94476	fdr	1.65458	0.0221522	1.65458	OTOF
WLS	UCSC	Homo sapiens	-1.98693	fdr	1.65458	0.0221522	1.65458	WLS
UBXN8	UCSC	Homo sapiens	-0.350753	fdr	1.65442	0.0221607	1.65442	UBXN8
C9orf129	UCSC	Homo sapiens	0.8916	fdr	1.6541	0.0221767	1.6541	C9orf129
UBA5	UCSC	Homo sapiens	-0.284531	fdr	1.65343	0.0222111	1.65343	UBA5
AKR1B1	UCSC	Homo sapiens	0.488561	fdr	1.65264	0.0222518	1.65264	AKR1B1
GCC1	UCSC	Homo sapiens	0.152442	fdr	1.65264	0.0222518	1.65264	GCC1
RBMX	UCSC	Homo sapiens	-0.224343	fdr	1.65264	0.0222518	1.65264	RBMX
SDPR	UCSC	Homo sapiens	2.12987	fdr	1.65264	0.0222518	1.65264	SDPR
LHFP	UCSC	Homo sapiens	-2.17234	fdr	1.65225	0.0222717	1.65225	LHFP
CHD3	UCSC	Homo sapiens	0.318488	fdr	1.65002	0.0223861	1.65002	CHD3
PRCP	UCSC	Homo sapiens	0.504277	fdr	1.65002	0.0223861	1.65002	PRCP
LRRC46	UCSC	Homo sapiens	-0.468636	fdr	1.64999	0.0223878	1.64999	LRRC46
PSMF1	UCSC	Homo sapiens	0.122225	fdr	1.64999	0.0223878	1.64999	PSMF1
RAD1	UCSC	Homo sapiens	-0.350609	fdr	1.64999	0.0223878	1.64999	RAD1
OLIG1	UCSC	Homo sapiens	1.70201	fdr	1.64936	0.0224202	1.64936	OLIG1
CXorf57	UCSC	Homo sapiens	-2.06417	fdr	1.64894	0.0224421	1.64894	CXorf57
GBP4	UCSC	Homo sapiens	-1.7431	fdr	1.64894	0.0224421	1.64894	GBP4
G2E3	UCSC	Homo sapiens	-0.463783	fdr	1.64883	0.0224476	1.64883	G2E3
ADAP1	UCSC	Homo sapiens	0.468142	fdr	1.64803	0.0224892	1.64803	ADAP1
PAPSS1	UCSC	Homo sapiens	-0.285011	fdr	1.64544	0.0226237	1.64544	PAPSS1
ECM1	UCSC	Homo sapiens	-1.68348	fdr	1.64373	0.0227126	1.64373	ECM1
TERF1	UCSC	Homo sapiens	-0.191453	fdr	1.64373	0.0227126	1.64373	TERF1
NANP	UCSC	Homo sapiens	-0.324118	fdr	1.64185	0.0228113	1.64185	NANP
PI4K2B	UCSC	Homo sapiens	-0.461339	fdr	1.64	0.0229088	1.64	PI4K2B
OSBPL2	UCSC	Homo sapiens	0.24233	fdr	1.63977	0.0229206	1.63977	OSBPL2
NEURL3	UCSC	Homo sapiens	1.78913	fdr	1.63936	0.0229424	1.63936	NEURL3
FCGR2B	UCSC	Homo sapiens	1.59072	fdr	1.63924	0.0229489	1.63924	FCGR2B
SLC6A7	UCSC	Homo sapiens	-2.23878	fdr	1.63924	0.0229489	1.63924	SLC6A7
TNRC18	UCSC	Homo sapiens	0.262171	fdr	1.63671	0.0230827	1.63671	TNRC18
SBNO2	UCSC	Homo sapiens	0.464006	fdr	1.63662	0.0230878	1.63662	SBNO2
TARBP1	UCSC	Homo sapiens	-0.36238	fdr	1.63635	0.0231021	1.63635	TARBP1
ITGA4	UCSC	Homo sapiens	-0.468155	fdr	1.63515	0.0231657	1.63515	ITGA4
C16orf45	UCSC	Homo sapiens	-1.1713	fdr	1.63366	0.0232453	1.63366	C16orf45
LINC00998	UCSC	Homo sapiens	-0.296006	fdr	1.63354	0.0232517	1.63354	LINC00998
MANSC4	UCSC	Homo sapiens	3.70269	fdr	1.63354	0.0232517	1.63354	MANSC4
OPA1	UCSC	Homo sapiens	-0.290014	fdr	1.63354	0.0232517	1.63354	OPA1
SFR1	UCSC	Homo sapiens	-0.38798	fdr	1.63354	0.0232517	1.63354	SFR1
TATDN1	UCSC	Homo sapiens	-0.23445	fdr	1.63163	0.0233545	1.63163	TATDN1
ARHGEF18	UCSC	Homo sapiens	0.355155	fdr	1.63161	0.0233553	1.63161	ARHGEF18
C1QC	UCSC	Homo sapiens	0.465055	fdr	1.63022	0.0234303	1.63022	C1QC
TRIB3	UCSC	Homo sapiens	-1.20601	fdr	1.63015	0.0234342	1.63015	TRIB3
CCDC15	UCSC	Homo sapiens	-0.656137	fdr	1.62845	0.0235259	1.62845	CCDC15
2018-09-08	UCSC	Homo sapiens	-0.833524	fdr	1.62844	0.0235267	1.62844	2018-09-08
LEPREL4	UCSC	Homo sapiens	0.813857	fdr	1.62714	0.0235972	1.62714	LEPREL4
NCKAP5L	UCSC	Homo sapiens	0.36044	fdr	1.62713	0.023598	1.62713	NCKAP5L
SAP30L	UCSC	Homo sapiens	0.303975	fdr	1.6227	0.0238395	1.6227	SAP30L
ESF1	UCSC	Homo sapiens	-0.318168	fdr	1.62266	0.023842	1.62266	ESF1
GALNT6	UCSC	Homo sapiens	0.244096	fdr	1.62243	0.0238546	1.62243	GALNT6
GTPBP10	UCSC	Homo sapiens	-0.258084	fdr	1.62243	0.0238546	1.62243	GTPBP10
TSNAX	UCSC	Homo sapiens	-0.284028	fdr	1.62243	0.0238546	1.62243	TSNAX
CCT6A	UCSC	Homo sapiens	-0.275518	fdr	1.62217	0.0238686	1.62217	CCT6A
ADARB1	UCSC	Homo sapiens	-0.98588	fdr	1.62194	0.0238811	1.62194	ADARB1
AGPAT3	UCSC	Homo sapiens	0.276307	fdr	1.62194	0.0238811	1.62194	AGPAT3
ICA1L	UCSC	Homo sapiens	-0.630889	fdr	1.62194	0.0238811	1.62194	ICA1L
LMBRD2	UCSC	Homo sapiens	-0.645693	fdr	1.62194	0.0238811	1.62194	LMBRD2
MPDZ	UCSC	Homo sapiens	-1.95831	fdr	1.62194	0.0238811	1.62194	MPDZ
POLR2J3	UCSC	Homo sapiens	-0.539952	fdr	1.62194	0.0238811	1.62194	POLR2J3
PRDM5	UCSC	Homo sapiens	-1.99437	fdr	1.62194	0.0238811	1.62194	PRDM5
SDC3	UCSC	Homo sapiens	1.32575	fdr	1.62194	0.0238811	1.62194	SDC3
SLC25A6	UCSC	Homo sapiens	-1.20898	fdr	1.62194	0.0238811	1.62194	SLC25A6
TCEA1	UCSC	Homo sapiens	-0.243817	fdr	1.62194	0.0238811	1.62194	TCEA1
GTF2H3	UCSC	Homo sapiens	-0.325382	fdr	1.61937	0.024023	1.61937	GTF2H3
XKR8	UCSC	Homo sapiens	0.291085	fdr	1.61937	0.024023	1.61937	XKR8
ZNF16	UCSC	Homo sapiens	0.289509	fdr	1.61937	0.024023	1.61937	ZNF16
MBOAT7	UCSC	Homo sapiens	0.359316	fdr	1.61895	0.0240464	1.61895	MBOAT7
CYP27B1	UCSC	Homo sapiens	-0.508322	fdr	1.61841	0.0240765	1.61841	CYP27B1
BRCC3	UCSC	Homo sapiens	-0.305997	fdr	1.61838	0.0240779	1.61838	BRCC3
LINC00996	UCSC	Homo sapiens	0.995328	fdr	1.61488	0.0242731	1.61488	LINC00996
PSMC1	UCSC	Homo sapiens	-0.325884	fdr	1.61399	0.0243226	1.61399	PSMC1
B3GALNT1	UCSC	Homo sapiens	-0.448942	fdr	1.61302	0.0243769	1.61302	B3GALNT1
POLG2	UCSC	Homo sapiens	-0.401369	fdr	1.61302	0.0243769	1.61302	POLG2
NPTN	UCSC	Homo sapiens	-0.162544	fdr	1.61248	0.0244073	1.61248	NPTN
MBD4	UCSC	Homo sapiens	-0.391564	fdr	1.61232	0.0244165	1.61232	MBD4
LRRC40	UCSC	Homo sapiens	-0.336932	fdr	1.61134	0.0244712	1.61134	LRRC40
HELZ2	UCSC	Homo sapiens	-0.660289	fdr	1.61017	0.0245375	1.61017	HELZ2
MIR3682	UCSC	Homo sapiens	-0.920735	fdr	1.60958	0.0245708	1.60958	MIR3682
RASAL1	UCSC	Homo sapiens	0.733007	fdr	1.60788	0.0246675	1.60788	RASAL1
PIGF	UCSC	Homo sapiens	-0.234461	fdr	1.60316	0.0249369	1.60316	PIGF
RNFT1	UCSC	Homo sapiens	-0.186466	fdr	1.60316	0.0249369	1.60316	RNFT1
FAM86FP	UCSC	Homo sapiens	1.14391	fdr	1.60236	0.0249827	1.60236	FAM86FP
RPL36A	UCSC	Homo sapiens	-0.669643	fdr	1.60236	0.0249828	1.60236	RPL36A
MTX3	UCSC	Homo sapiens	-0.393154	fdr	1.60046	0.0250921	1.60046	MTX3
SUZ12	UCSC	Homo sapiens	-0.393578	fdr	1.59734	0.0252731	1.59734	SUZ12
HTR7	UCSC	Homo sapiens	0.589738	fdr	1.59618	0.0253409	1.59618	HTR7
SCMH1	UCSC	Homo sapiens	0.266137	fdr	1.59618	0.0253409	1.59618	SCMH1
SGCE	UCSC	Homo sapiens	-2.64066	fdr	1.59618	0.0253409	1.59618	SGCE
RAB29	UCSC	Homo sapiens	-0.176266	fdr	1.5937	0.0254858	1.5937	RAB29
TMEM128	UCSC	Homo sapiens	-0.170555	fdr	1.5933	0.0255091	1.5933	TMEM128
C17orf103	UCSC	Homo sapiens	0.753601	fdr	1.59201	0.025585	1.59201	C17orf103
F8	UCSC	Homo sapiens	0.551666	fdr	1.59201	0.025585	1.59201	F8
LTB	UCSC	Homo sapiens	1.50944	fdr	1.59201	0.025585	1.59201	LTB
SPATA5	UCSC	Homo sapiens	-0.60058	fdr	1.59201	0.025585	1.59201	SPATA5
ZNF768	UCSC	Homo sapiens	0.288418	fdr	1.59201	0.025585	1.59201	ZNF768
SLC45A4	UCSC	Homo sapiens	0.865916	fdr	1.59117	0.025635	1.59117	SLC45A4
ZCCHC4	UCSC	Homo sapiens	-0.291451	fdr	1.59075	0.0256595	1.59075	ZCCHC4
CST6	UCSC	Homo sapiens	1.30011	fdr	1.59017	0.0256937	1.59017	CST6
CSRP2	UCSC	Homo sapiens	1.90742	fdr	1.5898	0.025716	1.5898	CSRP2
BOC	UCSC	Homo sapiens	1.85522	fdr	1.58924	0.025749	1.58924	BOC
TRAPPC13	UCSC	Homo sapiens	-0.185673	fdr	1.58924	0.025749	1.58924	TRAPPC13
ITGB3BP	UCSC	Homo sapiens	-0.644598	fdr	1.58777	0.0258361	1.58777	ITGB3BP
GGACT	UCSC	Homo sapiens	-0.446829	fdr	1.58731	0.0258636	1.58731	GGACT
PHF7	UCSC	Homo sapiens	-0.345048	fdr	1.58693	0.0258864	1.58693	PHF7
KRBA1	UCSC	Homo sapiens	0.335887	fdr	1.58686	0.0258903	1.58686	KRBA1
BRD7	UCSC	Homo sapiens	-0.156039	fdr	1.58393	0.0260658	1.58393	BRD7
UCHL5	UCSC	Homo sapiens	-0.366457	fdr	1.58393	0.0260658	1.58393	UCHL5
NSUN5P1	UCSC	Homo sapiens	-0.502892	fdr	1.58147	0.0262135	1.58147	NSUN5P1
TSC22D4	UCSC	Homo sapiens	0.305569	fdr	1.58147	0.0262135	1.58147	TSC22D4
PDCD10	UCSC	Homo sapiens	-0.20284	fdr	1.57982	0.0263139	1.57982	PDCD10
PVRL2	UCSC	Homo sapiens	0.374315	fdr	1.57982	0.0263139	1.57982	PVRL2
MIR663A	UCSC	Homo sapiens	-2.11931	fdr	1.57966	0.0263234	1.57966	MIR663A
RARS	UCSC	Homo sapiens	-0.298509	fdr	1.57966	0.0263234	1.57966	RARS
TRDMT1	UCSC	Homo sapiens	-0.32188	fdr	1.57966	0.0263234	1.57966	TRDMT1
IP6K1	UCSC	Homo sapiens	0.172277	fdr	1.57937	0.0263411	1.57937	IP6K1
SLC6A8	UCSC	Homo sapiens	0.773337	fdr	1.57838	0.0264011	1.57838	SLC6A8
SLC35C1	UCSC	Homo sapiens	0.207523	fdr	1.57829	0.0264067	1.57829	SLC35C1
SEMA4G	UCSC	Homo sapiens	1.29065	fdr	1.57759	0.0264493	1.57759	SEMA4G
TMC4	UCSC	Homo sapiens	1.31686	fdr	1.57304	0.0267274	1.57304	TMC4
ZSWIM8	UCSC	Homo sapiens	0.266549	fdr	1.57045	0.0268873	1.57045	ZSWIM8
EGFR	UCSC	Homo sapiens	-2.36895	fdr	1.56939	0.0269529	1.56939	EGFR
PKIA	UCSC	Homo sapiens	-3.42839	fdr	1.56939	0.0269529	1.56939	PKIA
SCAP	UCSC	Homo sapiens	0.216831	fdr	1.56939	0.0269529	1.56939	SCAP
DNAJC25	UCSC	Homo sapiens	-0.254728	fdr	1.56928	0.0269602	1.56928	DNAJC25
GPR157	UCSC	Homo sapiens	0.845547	fdr	1.56928	0.0269602	1.56928	GPR157
KAT2A	UCSC	Homo sapiens	-0.296048	fdr	1.56928	0.0269602	1.56928	KAT2A
ATG13	UCSC	Homo sapiens	0.259	fdr	1.56897	0.0269794	1.56897	ATG13
PTMS	UCSC	Homo sapiens	0.494282	fdr	1.56672	0.0271193	1.56672	PTMS
SMG1P2	UCSC	Homo sapiens	-0.605016	fdr	1.56672	0.0271193	1.56672	SMG1P2
REPIN1	UCSC	Homo sapiens	0.355678	fdr	1.56545	0.0271988	1.56545	REPIN1
NLRP6	UCSC	Homo sapiens	1.56886	fdr	1.56523	0.0272126	1.56523	NLRP6
CTSH	UCSC	Homo sapiens	0.497792	fdr	1.56354	0.0273185	1.56354	CTSH
C17orf75	UCSC	Homo sapiens	-0.309462	fdr	1.56075	0.0274947	1.56075	C17orf75
EMILIN3	UCSC	Homo sapiens	-1.56192	fdr	1.55871	0.027624	1.55871	EMILIN3
PRKCSH	UCSC	Homo sapiens	0.2455	fdr	1.55871	0.027624	1.55871	PRKCSH
SLC25A20	UCSC	Homo sapiens	0.767642	fdr	1.55871	0.027624	1.55871	SLC25A20
LINC00671	UCSC	Homo sapiens	-1.42435	fdr	1.55771	0.0276877	1.55771	LINC00671
UGGT2	UCSC	Homo sapiens	-0.410607	fdr	1.55771	0.0276877	1.55771	UGGT2
MSTO2P	UCSC	Homo sapiens	-0.526025	fdr	1.55699	0.027734	1.55699	MSTO2P
FBRS	UCSC	Homo sapiens	0.240865	fdr	1.55576	0.0278125	1.55576	FBRS
FARSB	UCSC	Homo sapiens	-0.722449	fdr	1.55547	0.0278309	1.55547	FARSB
ABHD15	UCSC	Homo sapiens	0.33718	fdr	1.55514	0.027852	1.55514	ABHD15
EML1	UCSC	Homo sapiens	0.725477	fdr	1.55258	0.0280167	1.55258	EML1
HSP90AA1	UCSC	Homo sapiens	-0.546936	fdr	1.55258	0.0280167	1.55258	HSP90AA1
SC5D	UCSC	Homo sapiens	-0.495793	fdr	1.55138	0.0280943	1.55138	SC5D
TXLNB	UCSC	Homo sapiens	1.17815	fdr	1.55138	0.0280943	1.55138	TXLNB
FBXL13	UCSC	Homo sapiens	-1.13714	fdr	1.54993	0.0281881	1.54993	FBXL13
FAM126A	UCSC	Homo sapiens	-0.46908	fdr	1.54911	0.0282414	1.54911	FAM126A
METTL3	UCSC	Homo sapiens	-0.209907	fdr	1.54911	0.0282414	1.54911	METTL3
CUL5	UCSC	Homo sapiens	-0.343305	fdr	1.54834	0.0282919	1.54834	CUL5
FAM175B	UCSC	Homo sapiens	-0.21865	fdr	1.54834	0.0282919	1.54834	FAM175B
FAM178A	UCSC	Homo sapiens	-0.411908	fdr	1.54834	0.0282919	1.54834	FAM178A
DDX52	UCSC	Homo sapiens	-0.194747	fdr	1.54678	0.0283933	1.54678	DDX52
PTMA	UCSC	Homo sapiens	-0.238667	fdr	1.54678	0.0283933	1.54678	PTMA
RBMS1	UCSC	Homo sapiens	-0.267743	fdr	1.54678	0.0283933	1.54678	RBMS1
ZNF672	UCSC	Homo sapiens	0.334574	fdr	1.54678	0.0283933	1.54678	ZNF672
CEP104	UCSC	Homo sapiens	0.188064	fdr	1.54376	0.0285918	1.54376	CEP104
FAM65A	UCSC	Homo sapiens	0.316967	fdr	1.54376	0.0285918	1.54376	FAM65A
FBXO4	UCSC	Homo sapiens	-0.337694	fdr	1.54376	0.0285918	1.54376	FBXO4
NDUFAF7	UCSC	Homo sapiens	-0.202046	fdr	1.54376	0.0285918	1.54376	NDUFAF7
SNORD28	UCSC	Homo sapiens	-0.873003	fdr	1.54376	0.0285918	1.54376	SNORD28
ZNF213	UCSC	Homo sapiens	0.376108	fdr	1.54376	0.0285918	1.54376	ZNF213
ZNF480	UCSC	Homo sapiens	-0.168699	fdr	1.54376	0.0285918	1.54376	ZNF480
RINT1	UCSC	Homo sapiens	-0.33447	fdr	1.54228	0.0286893	1.54228	RINT1
TSPAN31	UCSC	Homo sapiens	0.305295	fdr	1.54098	0.0287755	1.54098	TSPAN31
MTPAP	UCSC	Homo sapiens	-0.223456	fdr	1.54061	0.0288	1.54061	MTPAP
GATA1	UCSC	Homo sapiens	3.4123	fdr	1.54022	0.028826	1.54022	GATA1
ZNF174	UCSC	Homo sapiens	0.241065	fdr	1.54022	0.028826	1.54022	ZNF174
TMEM9	UCSC	Homo sapiens	0.327772	fdr	1.54013	0.028832	1.54013	TMEM9
SNORA8	UCSC	Homo sapiens	-0.636439	fdr	1.53927	0.0288889	1.53927	SNORA8
SPECC1L	UCSC	Homo sapiens	0.23314	fdr	1.53927	0.0288889	1.53927	SPECC1L
GLG1	UCSC	Homo sapiens	0.242178	fdr	1.53764	0.0289978	1.53764	GLG1
RAPGEF5	UCSC	Homo sapiens	-2.90784	fdr	1.53764	0.0289978	1.53764	RAPGEF5
SNAI1	UCSC	Homo sapiens	0.806152	fdr	1.53734	0.0290174	1.53734	SNAI1
PSMD12	UCSC	Homo sapiens	-0.324044	fdr	1.53532	0.0291528	1.53532	PSMD12
MIR3192	UCSC	Homo sapiens	-1.75329	fdr	1.53515	0.0291642	1.53515	MIR3192
COL9A2	UCSC	Homo sapiens	0.83646	fdr	1.5351	0.0291675	1.5351	COL9A2
SH2D2A	UCSC	Homo sapiens	-0.705918	fdr	1.53422	0.0292269	1.53422	SH2D2A
NLGN2	UCSC	Homo sapiens	0.43114	fdr	1.53382	0.0292534	1.53382	NLGN2
UFSP2	UCSC	Homo sapiens	-0.22883	fdr	1.53358	0.0292698	1.53358	UFSP2
PSPC1	UCSC	Homo sapiens	-0.203408	fdr	1.53301	0.0293084	1.53301	PSPC1
RECQL5	UCSC	Homo sapiens	0.186788	fdr	1.53198	0.0293775	1.53198	RECQL5
SLC22A16	UCSC	Homo sapiens	-1.99519	fdr	1.53172	0.0293951	1.53172	SLC22A16
LOC101927136	UCSC	Homo sapiens	2.03752	fdr	1.53094	0.0294484	1.53094	LOC101927136
LTBR	UCSC	Homo sapiens	0.36931	fdr	1.53094	0.0294484	1.53094	LTBR
RAB5C	UCSC	Homo sapiens	0.188705	fdr	1.53048	0.0294793	1.53048	RAB5C
CYB5R3	UCSC	Homo sapiens	0.268826	fdr	1.53031	0.0294907	1.53031	CYB5R3
CCDC40	UCSC	Homo sapiens	0.56566	fdr	1.52877	0.0295959	1.52877	CCDC40
ZDHHC21	UCSC	Homo sapiens	-0.384748	fdr	1.52862	0.0296058	1.52862	ZDHHC21
CLSTN1	UCSC	Homo sapiens	0.249857	fdr	1.52617	0.0297735	1.52617	CLSTN1
MT1E	UCSC	Homo sapiens	-2.14005	fdr	1.52617	0.0297735	1.52617	MT1E
NPPA-AS1	UCSC	Homo sapiens	-0.617186	fdr	1.52617	0.0297735	1.52617	NPPA-AS1
SKAP2	UCSC	Homo sapiens	-0.245407	fdr	1.52579	0.0297998	1.52579	SKAP2
SLC22A5	UCSC	Homo sapiens	0.426068	fdr	1.52579	0.0297998	1.52579	SLC22A5
RPS6KA2	UCSC	Homo sapiens	0.677554	fdr	1.52537	0.0298283	1.52537	RPS6KA2
NECAB2	UCSC	Homo sapiens	-1.94619	fdr	1.52137	0.0301042	1.52137	NECAB2
MAP7D2	UCSC	Homo sapiens	-1.52359	fdr	1.52103	0.0301278	1.52103	MAP7D2
SNORD68	UCSC	Homo sapiens	0.473124	fdr	1.52049	0.0301654	1.52049	SNORD68
DYNC1LI2	UCSC	Homo sapiens	-0.355357	fdr	1.51762	0.0303657	1.51762	DYNC1LI2
METAP1D	UCSC	Homo sapiens	-0.791804	fdr	1.51692	0.0304145	1.51692	METAP1D
ZBED1	UCSC	Homo sapiens	-1.39012	fdr	1.51692	0.0304145	1.51692	ZBED1
EHMT2	UCSC	Homo sapiens	0.162151	fdr	1.51687	0.0304183	1.51687	EHMT2
PLCL1	UCSC	Homo sapiens	1.04439	fdr	1.51687	0.0304183	1.51687	PLCL1
SPTSSA	UCSC	Homo sapiens	-0.231808	fdr	1.51687	0.0304183	1.51687	SPTSSA
DAO	UCSC	Homo sapiens	2.00568	fdr	1.51684	0.0304204	1.51684	DAO
KIF27	UCSC	Homo sapiens	-0.384715	fdr	1.516	0.0304786	1.516	KIF27
PACS2	UCSC	Homo sapiens	0.211446	fdr	1.516	0.0304786	1.516	PACS2
RPPH1	UCSC	Homo sapiens	1.04276	fdr	1.516	0.0304786	1.516	RPPH1
SLC38A10	UCSC	Homo sapiens	0.193302	fdr	1.516	0.0304786	1.516	SLC38A10
SMCO4	UCSC	Homo sapiens	0.556357	fdr	1.516	0.0304786	1.516	SMCO4
SNRPE	UCSC	Homo sapiens	-0.323362	fdr	1.516	0.0304786	1.516	SNRPE
ZNF788	UCSC	Homo sapiens	-1.25507	fdr	1.516	0.0304786	1.516	ZNF788
MIR3685	UCSC	Homo sapiens	-0.998997	fdr	1.51591	0.0304855	1.51591	MIR3685
LINC00638	UCSC	Homo sapiens	0.651197	fdr	1.51405	0.0306163	1.51405	LINC00638
PTP4A1	UCSC	Homo sapiens	-0.197834	fdr	1.51371	0.0306399	1.51371	PTP4A1
NDFIP2	UCSC	Homo sapiens	-1.07976	fdr	1.5114	0.0308031	1.5114	NDFIP2
FAM131A	UCSC	Homo sapiens	0.304054	fdr	1.5108	0.030846	1.5108	FAM131A
SLC27A1	UCSC	Homo sapiens	0.494901	fdr	1.5107	0.0308533	1.5107	SLC27A1
PKHD1L1	UCSC	Homo sapiens	3.27768	fdr	1.50757	0.0310762	1.50757	PKHD1L1
AHCYL1	UCSC	Homo sapiens	0.257631	fdr	1.50725	0.0310995	1.50725	AHCYL1
FAM92A1	UCSC	Homo sapiens	-1.11859	fdr	1.50725	0.0310995	1.50725	FAM92A1
SEH1L	UCSC	Homo sapiens	-0.453783	fdr	1.50725	0.0310995	1.50725	SEH1L
SFXN1	UCSC	Homo sapiens	-0.576267	fdr	1.50725	0.0310995	1.50725	SFXN1
SNORA25	UCSC	Homo sapiens	-0.719117	fdr	1.50689	0.0311248	1.50689	SNORA25
CHMP1A	UCSC	Homo sapiens	0.213618	fdr	1.50654	0.0311498	1.50654	CHMP1A
MIR4292	UCSC	Homo sapiens	-0.578369	fdr	1.50546	0.0312274	1.50546	MIR4292
STON2	UCSC	Homo sapiens	1.05661	fdr	1.50546	0.0312274	1.50546	STON2
UNC45A	UCSC	Homo sapiens	0.22797	fdr	1.50546	0.0312274	1.50546	UNC45A
SNORD52	UCSC	Homo sapiens	-0.521831	fdr	1.50488	0.0312696	1.50488	SNORD52
LINC00698	UCSC	Homo sapiens	-2.59007	fdr	1.50278	0.031421	1.50278	LINC00698
TRMT6	UCSC	Homo sapiens	-0.325182	fdr	1.50278	0.031421	1.50278	TRMT6
FAM21A	UCSC	Homo sapiens	-0.726806	fdr	1.50219	0.0314639	1.50219	FAM21A
LRPAP1	UCSC	Homo sapiens	0.620496	fdr	1.5012	0.0315354	1.5012	LRPAP1
FURIN	UCSC	Homo sapiens	0.411211	fdr	1.50109	0.0315432	1.50109	FURIN
SLCO3A1	UCSC	Homo sapiens	0.598675	fdr	1.50049	0.0315868	1.50049	SLCO3A1
SLC6A12	UCSC	Homo sapiens	1.19449	fdr	1.49909	0.0316895	1.49909	SLC6A12
SLC25A24	UCSC	Homo sapiens	-0.361271	fdr	1.49872	0.0317159	1.49872	SLC25A24
SOCS2-AS1	UCSC	Homo sapiens	1.23274	fdr	1.49757	0.0317999	1.49757	SOCS2-AS1
VDAC1	UCSC	Homo sapiens	-0.281935	fdr	1.49685	0.0318528	1.49685	VDAC1
EXOC7	UCSC	Homo sapiens	0.131767	fdr	1.49375	0.0320809	1.49375	EXOC7
CD40	UCSC	Homo sapiens	0.300935	fdr	1.49231	0.032188	1.49231	CD40
ORC3	UCSC	Homo sapiens	-0.360743	fdr	1.49231	0.032188	1.49231	ORC3
CTNNBIP1	UCSC	Homo sapiens	0.409685	fdr	1.49142	0.0322534	1.49142	CTNNBIP1
FAM49A	UCSC	Homo sapiens	0.643691	fdr	1.49106	0.0322806	1.49106	FAM49A
CDC37L1	UCSC	Homo sapiens	-0.206857	fdr	1.49058	0.0323158	1.49058	CDC37L1
INPPL1	UCSC	Homo sapiens	0.173451	fdr	1.48967	0.0323837	1.48967	INPPL1
ZGPAT	UCSC	Homo sapiens	0.285361	fdr	1.48967	0.0323837	1.48967	ZGPAT
CDADC1	UCSC	Homo sapiens	-0.241403	fdr	1.4886	0.0324639	1.4886	CDADC1
STXBP4	UCSC	Homo sapiens	-0.573124	fdr	1.48773	0.0325291	1.48773	STXBP4
ZNF273	UCSC	Homo sapiens	-0.419063	fdr	1.48773	0.0325291	1.48773	ZNF273
SDHD	UCSC	Homo sapiens	-0.143401	fdr	1.4873	0.0325608	1.4873	SDHD
FXR2	UCSC	Homo sapiens	0.187021	fdr	1.4869	0.0325908	1.4869	FXR2
FBXL19	UCSC	Homo sapiens	0.211952	fdr	1.48652	0.0326194	1.48652	FBXL19
IFT88	UCSC	Homo sapiens	-0.317158	fdr	1.48652	0.0326194	1.48652	IFT88
SIDT2	UCSC	Homo sapiens	0.569988	fdr	1.48652	0.0326194	1.48652	SIDT2
CCDC43	UCSC	Homo sapiens	-0.232213	fdr	1.48629	0.0326373	1.48629	CCDC43
ORMDL1	UCSC	Homo sapiens	-0.228691	fdr	1.48629	0.0326373	1.48629	ORMDL1
WDR17	UCSC	Homo sapiens	-2.97026	fdr	1.48533	0.0327091	1.48533	WDR17
CDC27	UCSC	Homo sapiens	-0.398777	fdr	1.48529	0.0327124	1.48529	CDC27
FLYWCH1	UCSC	Homo sapiens	0.234741	fdr	1.48529	0.0327124	1.48529	FLYWCH1
L2HGDH	UCSC	Homo sapiens	-0.56412	fdr	1.48529	0.0327124	1.48529	L2HGDH
PRDX3	UCSC	Homo sapiens	-0.279292	fdr	1.48529	0.0327124	1.48529	PRDX3
SLC39A8	UCSC	Homo sapiens	-0.711607	fdr	1.48529	0.0327124	1.48529	SLC39A8
TAF6	UCSC	Homo sapiens	0.229874	fdr	1.48529	0.0327124	1.48529	TAF6
TYW5	UCSC	Homo sapiens	-0.224817	fdr	1.48529	0.0327124	1.48529	TYW5
HERC6	UCSC	Homo sapiens	-0.282044	fdr	1.48436	0.0327827	1.48436	HERC6
CNTLN	UCSC	Homo sapiens	-0.354432	fdr	1.48403	0.0328074	1.48403	CNTLN
LOC101928823	UCSC	Homo sapiens	2.8435	fdr	1.48403	0.0328074	1.48403	LOC101928823
FAM57B	UCSC	Homo sapiens	-1.39889	fdr	1.48296	0.0328885	1.48296	FAM57B
ADIPOR1	UCSC	Homo sapiens	0.264969	fdr	1.48151	0.0329979	1.48151	ADIPOR1
U2SURP	UCSC	Homo sapiens	-0.242025	fdr	1.48018	0.0330992	1.48018	U2SURP
GUF1	UCSC	Homo sapiens	-0.374017	fdr	1.47995	0.0331168	1.47995	GUF1
ADCK4	UCSC	Homo sapiens	0.282909	fdr	1.47973	0.033134	1.47973	ADCK4
CXCR2P1	UCSC	Homo sapiens	1.16633	fdr	1.47973	0.033134	1.47973	CXCR2P1
TMEM115	UCSC	Homo sapiens	0.304614	fdr	1.47973	0.033134	1.47973	TMEM115
AFG3L1P	UCSC	Homo sapiens	-0.263577	fdr	1.47828	0.0332444	1.47828	AFG3L1P
DNAJC24	UCSC	Homo sapiens	-0.333276	fdr	1.47828	0.0332444	1.47828	DNAJC24
FKTN	UCSC	Homo sapiens	-0.428684	fdr	1.47828	0.0332444	1.47828	FKTN
GFM1	UCSC	Homo sapiens	-0.342062	fdr	1.47828	0.0332444	1.47828	GFM1
NIPAL3	UCSC	Homo sapiens	0.379896	fdr	1.47828	0.0332444	1.47828	NIPAL3
LAMA2	UCSC	Homo sapiens	-1.39959	fdr	1.47656	0.0333762	1.47656	LAMA2
AGAP5	UCSC	Homo sapiens	-0.511929	fdr	1.47546	0.0334611	1.47546	AGAP5
DNM3	UCSC	Homo sapiens	0.79534	fdr	1.47546	0.0334611	1.47546	DNM3
FGD1	UCSC	Homo sapiens	1.28429	fdr	1.47415	0.0335618	1.47415	FGD1
N4BP1	UCSC	Homo sapiens	0.199598	fdr	1.47415	0.0335618	1.47415	N4BP1
TTC39C	UCSC	Homo sapiens	-0.26093	fdr	1.47266	0.0336774	1.47266	TTC39C
CD99L2	UCSC	Homo sapiens	0.472936	fdr	1.4713	0.0337833	1.4713	CD99L2
HOMEZ	UCSC	Homo sapiens	0.205056	fdr	1.4713	0.0337833	1.4713	HOMEZ
ZNF587B	UCSC	Homo sapiens	-0.388459	fdr	1.46917	0.0339496	1.46917	ZNF587B
UPF3B	UCSC	Homo sapiens	-0.257572	fdr	1.46872	0.0339842	1.46872	UPF3B
VRK2	UCSC	Homo sapiens	-0.300653	fdr	1.46872	0.0339842	1.46872	VRK2
NEURL1B	UCSC	Homo sapiens	1.01629	fdr	1.46763	0.03407	1.46763	NEURL1B
SLC36A4	UCSC	Homo sapiens	-0.374749	fdr	1.46763	0.03407	1.46763	SLC36A4
USP19	UCSC	Homo sapiens	0.200312	fdr	1.46763	0.03407	1.46763	USP19
CRABP2	UCSC	Homo sapiens	-1.01253	fdr	1.46225	0.0344945	1.46225	CRABP2
FRA10AC1	UCSC	Homo sapiens	-0.260172	fdr	1.46225	0.0344945	1.46225	FRA10AC1
TXNL4B	UCSC	Homo sapiens	-0.193717	fdr	1.46225	0.0344945	1.46225	TXNL4B
UVRAG	UCSC	Homo sapiens	0.323018	fdr	1.46225	0.0344945	1.46225	UVRAG
ALDH1A3	UCSC	Homo sapiens	-1.46052	fdr	1.46159	0.0345473	1.46159	ALDH1A3
HNRNPH1	UCSC	Homo sapiens	-0.367735	fdr	1.46159	0.0345473	1.46159	HNRNPH1
KLHL29	UCSC	Homo sapiens	1.14722	fdr	1.46159	0.0345473	1.46159	KLHL29
ZNF71	UCSC	Homo sapiens	0.26665	fdr	1.46159	0.0345473	1.46159	ZNF71
MRPS25	UCSC	Homo sapiens	-0.333301	fdr	1.45926	0.0347326	1.45926	MRPS25
IKZF2	UCSC	Homo sapiens	-0.951638	fdr	1.45908	0.0347471	1.45908	IKZF2
CENPC	UCSC	Homo sapiens	-0.254764	fdr	1.45788	0.0348433	1.45788	CENPC
PABPC3	UCSC	Homo sapiens	0.816977	fdr	1.45788	0.0348433	1.45788	PABPC3
TRAM1L1	UCSC	Homo sapiens	-2.49591	fdr	1.45788	0.0348433	1.45788	TRAM1L1
ZNF711	UCSC	Homo sapiens	-1.1673	fdr	1.45767	0.0348602	1.45767	ZNF711
C4orf46	UCSC	Homo sapiens	-0.493294	fdr	1.45744	0.0348791	1.45744	C4orf46
CCT6P1	UCSC	Homo sapiens	-0.420076	fdr	1.45744	0.0348791	1.45744	CCT6P1
POTEJ	UCSC	Homo sapiens	2.3705	fdr	1.45744	0.0348791	1.45744	POTEJ
DEK	UCSC	Homo sapiens	-0.404256	fdr	1.45673	0.0349359	1.45673	DEK
LHX2	UCSC	Homo sapiens	-1.56832	fdr	1.45673	0.0349359	1.45673	LHX2
KDM4B	UCSC	Homo sapiens	0.349472	fdr	1.45581	0.0350098	1.45581	KDM4B
PPIAL4G	UCSC	Homo sapiens	1.54919	fdr	1.45555	0.0350312	1.45555	PPIAL4G
SKIV2L	UCSC	Homo sapiens	0.171537	fdr	1.4553	0.0350507	1.4553	SKIV2L
POLG	UCSC	Homo sapiens	0.222947	fdr	1.45522	0.0350571	1.45522	POLG
SKP2	UCSC	Homo sapiens	-0.324061	fdr	1.45483	0.035089	1.45483	SKP2
AK6	UCSC	Homo sapiens	-0.265567	fdr	1.45403	0.0351539	1.45403	AK6
BEND6	UCSC	Homo sapiens	0.814903	fdr	1.45403	0.0351539	1.45403	BEND6
NPIPA1	UCSC	Homo sapiens	-0.652819	fdr	1.45403	0.0351539	1.45403	NPIPA1
TAS2R20	UCSC	Homo sapiens	-0.490565	fdr	1.45311	0.0352283	1.45311	TAS2R20
CCDC57	UCSC	Homo sapiens	-0.252005	fdr	1.45151	0.0353584	1.45151	CCDC57
BCAP29	UCSC	Homo sapiens	-0.222188	fdr	1.45093	0.0354056	1.45093	BCAP29
ARMC7	UCSC	Homo sapiens	0.510496	fdr	1.45024	0.0354619	1.45024	ARMC7
GNAI3	UCSC	Homo sapiens	-0.219568	fdr	1.44982	0.0354964	1.44982	GNAI3
MYSM1	UCSC	Homo sapiens	-0.477147	fdr	1.44951	0.0355215	1.44951	MYSM1
SNORA32	UCSC	Homo sapiens	-0.730196	fdr	1.44897	0.035566	1.44897	SNORA32
C12orf29	UCSC	Homo sapiens	-0.332659	fdr	1.44883	0.0355772	1.44883	C12orf29
CISD1	UCSC	Homo sapiens	-0.235482	fdr	1.4482	0.0356288	1.4482	CISD1
NOC3L	UCSC	Homo sapiens	-0.375892	fdr	1.4482	0.0356288	1.4482	NOC3L
HLA-DRB1	UCSC	Homo sapiens	0.830615	fdr	1.44788	0.035655	1.44788	HLA-DRB1
BBS7	UCSC	Homo sapiens	-0.324158	fdr	1.4478	0.0356616	1.4478	BBS7
DNA2	UCSC	Homo sapiens	-0.922918	fdr	1.4478	0.0356616	1.4478	DNA2
TCERG1	UCSC	Homo sapiens	-0.409774	fdr	1.4478	0.0356616	1.4478	TCERG1
WDR55	UCSC	Homo sapiens	-0.279917	fdr	1.44706	0.0357227	1.44706	WDR55
URGCP	UCSC	Homo sapiens	0.152586	fdr	1.44636	0.0357803	1.44636	URGCP
LRCH4	UCSC	Homo sapiens	0.25129	fdr	1.44625	0.0357888	1.44625	LRCH4
RTFDC1	UCSC	Homo sapiens	0.251475	fdr	1.44625	0.0357888	1.44625	RTFDC1
PHAX	UCSC	Homo sapiens	-0.161583	fdr	1.44554	0.035848	1.44554	PHAX
EIF1AD	UCSC	Homo sapiens	-0.265343	fdr	1.44521	0.0358744	1.44521	EIF1AD
FAM217B	UCSC	Homo sapiens	-0.312468	fdr	1.44521	0.0358744	1.44521	FAM217B
GP1BA	UCSC	Homo sapiens	1.22699	fdr	1.44378	0.0359932	1.44378	GP1BA
PDK2	UCSC	Homo sapiens	0.444069	fdr	1.44378	0.0359932	1.44378	PDK2
RPL41	UCSC	Homo sapiens	-0.435482	fdr	1.44378	0.0359932	1.44378	RPL41
USP14	UCSC	Homo sapiens	-0.379659	fdr	1.44378	0.0359932	1.44378	USP14
WARS2	UCSC	Homo sapiens	-0.244111	fdr	1.44237	0.0361099	1.44237	WARS2
ELMO1	UCSC	Homo sapiens	0.357545	fdr	1.44204	0.036138	1.44204	ELMO1
MLLT1	UCSC	Homo sapiens	0.12335	fdr	1.44204	0.036138	1.44204	MLLT1
NBPF15	UCSC	Homo sapiens	-0.340733	fdr	1.44204	0.036138	1.44204	NBPF15
RRP15	UCSC	Homo sapiens	-0.403115	fdr	1.44204	0.036138	1.44204	RRP15
SMC5	UCSC	Homo sapiens	-0.397301	fdr	1.44204	0.036138	1.44204	SMC5
TSPAN14	UCSC	Homo sapiens	0.323959	fdr	1.44204	0.036138	1.44204	TSPAN14
RNF41	UCSC	Homo sapiens	0.30515	fdr	1.44157	0.0361765	1.44157	RNF41
PI4KB	UCSC	Homo sapiens	0.157291	fdr	1.44106	0.0362193	1.44106	PI4KB
DLC1	UCSC	Homo sapiens	-0.994623	fdr	1.44071	0.0362486	1.44071	DLC1
MLPH	UCSC	Homo sapiens	-1.88142	fdr	1.44031	0.0362821	1.44031	MLPH
MICALL1	UCSC	Homo sapiens	0.222083	fdr	1.44017	0.0362938	1.44017	MICALL1
NSRP1	UCSC	Homo sapiens	-0.198278	fdr	1.44017	0.0362938	1.44017	NSRP1
ZNF563	UCSC	Homo sapiens	-1.48073	fdr	1.44017	0.0362938	1.44017	ZNF563
RBM17	UCSC	Homo sapiens	-0.199809	fdr	1.44016	0.0362946	1.44016	RBM17
IDO2	UCSC	Homo sapiens	3.15454	fdr	1.44006	0.0363027	1.44006	IDO2
TTC32	UCSC	Homo sapiens	-0.296791	fdr	1.44006	0.0363027	1.44006	TTC32
ZNF93	UCSC	Homo sapiens	-0.917438	fdr	1.44006	0.0363027	1.44006	ZNF93
INPP5J	UCSC	Homo sapiens	0.934968	fdr	1.43945	0.0363541	1.43945	INPP5J
CCNI	UCSC	Homo sapiens	0.244421	fdr	1.43892	0.0363982	1.43892	CCNI
PSTK	UCSC	Homo sapiens	-0.237607	fdr	1.437	0.0365596	1.437	PSTK
RBM26	UCSC	Homo sapiens	-0.277356	fdr	1.43692	0.0365665	1.43692	RBM26
ORAI2	UCSC	Homo sapiens	0.344908	fdr	1.43686	0.0365712	1.43686	ORAI2
SLC10A7	UCSC	Homo sapiens	-0.296068	fdr	1.43685	0.036572	1.43685	SLC10A7
TMEM54	UCSC	Homo sapiens	-2.14732	fdr	1.43641	0.0366089	1.43641	TMEM54
FAM20B	UCSC	Homo sapiens	-0.256302	fdr	1.43519	0.0367118	1.43519	FAM20B
SNX20	UCSC	Homo sapiens	0.635058	fdr	1.43432	0.0367854	1.43432	SNX20
TXNDC15	UCSC	Homo sapiens	0.135703	fdr	1.43432	0.0367854	1.43432	TXNDC15
LOC341056	UCSC	Homo sapiens	2.45511	fdr	1.43249	0.0369411	1.43249	LOC341056
APOOP5	UCSC	Homo sapiens	2.26917	fdr	1.43187	0.0369942	1.43187	APOOP5
C1orf226	UCSC	Homo sapiens	1.28272	fdr	1.43187	0.0369942	1.43187	C1orf226
KRIT1	UCSC	Homo sapiens	-0.253841	fdr	1.43187	0.0369942	1.43187	KRIT1
THAP10	UCSC	Homo sapiens	-0.835399	fdr	1.43187	0.0369942	1.43187	THAP10
LINC00847	UCSC	Homo sapiens	0.812934	fdr	1.43068	0.037095	1.43068	LINC00847
TMEM41B	UCSC	Homo sapiens	-0.339709	fdr	1.43022	0.0371346	1.43022	TMEM41B
BAIAP2L1	UCSC	Homo sapiens	1.86531	fdr	1.42853	0.0372797	1.42853	BAIAP2L1
MLLT11	UCSC	Homo sapiens	-0.867949	fdr	1.42853	0.0372797	1.42853	MLLT11
ANAPC2	UCSC	Homo sapiens	0.163789	fdr	1.42768	0.0373529	1.42768	ANAPC2
SNORD96A	UCSC	Homo sapiens	-0.515232	fdr	1.42763	0.0373565	1.42763	SNORD96A
TSACC	UCSC	Homo sapiens	-1.19915	fdr	1.42683	0.0374255	1.42683	TSACC
DNAJC21	UCSC	Homo sapiens	-0.18732	fdr	1.42628	0.0374731	1.42628	DNAJC21
XIST	UCSC	Homo sapiens	-4.33775	fdr	1.42587	0.0375085	1.42587	XIST
PTCD3	UCSC	Homo sapiens	-0.281054	fdr	1.42465	0.0376136	1.42465	PTCD3
IGF2BP1	UCSC	Homo sapiens	-0.443656	fdr	1.42447	0.03763	1.42447	IGF2BP1
CNOT7	UCSC	Homo sapiens	-0.199252	fdr	1.42418	0.0376545	1.42418	CNOT7
EPN1	UCSC	Homo sapiens	0.3613	fdr	1.42418	0.0376545	1.42418	EPN1
SNORD30	UCSC	Homo sapiens	-0.738352	fdr	1.42166	0.0378739	1.42166	SNORD30
SRSF2	UCSC	Homo sapiens	-0.345313	fdr	1.42144	0.0378935	1.42144	SRSF2
DNAJC9	UCSC	Homo sapiens	-0.547876	fdr	1.42104	0.0379279	1.42104	DNAJC9
GNB1L	UCSC	Homo sapiens	0.425092	fdr	1.42104	0.0379279	1.42104	GNB1L
LPL	UCSC	Homo sapiens	-1.08988	fdr	1.42104	0.0379279	1.42104	LPL
MAN2B2	UCSC	Homo sapiens	0.312437	fdr	1.42096	0.0379349	1.42096	MAN2B2
PPFIBP2	UCSC	Homo sapiens	0.546654	fdr	1.42015	0.0380056	1.42015	PPFIBP2
ADD1	UCSC	Homo sapiens	0.184323	fdr	1.41873	0.03813	1.41873	ADD1
CMTM6	UCSC	Homo sapiens	-0.237069	fdr	1.41873	0.03813	1.41873	CMTM6
PAICS	UCSC	Homo sapiens	-0.762572	fdr	1.41851	0.0381492	1.41851	PAICS
AXIN1	UCSC	Homo sapiens	0.150889	fdr	1.41828	0.0381696	1.41828	AXIN1
FAM45B	UCSC	Homo sapiens	-0.445296	fdr	1.41828	0.0381696	1.41828	FAM45B
GPKOW	UCSC	Homo sapiens	0.311575	fdr	1.41828	0.0381696	1.41828	GPKOW
LRFN3	UCSC	Homo sapiens	0.357438	fdr	1.41828	0.0381696	1.41828	LRFN3
2018-03-08	UCSC	Homo sapiens	0.403276	fdr	1.41828	0.0381696	1.41828	2018-03-08
SECTM1	UCSC	Homo sapiens	0.89304	fdr	1.41828	0.0381696	1.41828	SECTM1
ZNF774	UCSC	Homo sapiens	0.654593	fdr	1.41828	0.0381696	1.41828	ZNF774
ALOX5	UCSC	Homo sapiens	0.317289	fdr	1.41705	0.038278	1.41705	ALOX5
ENDOD1	UCSC	Homo sapiens	-0.619128	fdr	1.41655	0.0383223	1.41655	ENDOD1
ASNSD1	UCSC	Homo sapiens	-0.115517	fdr	1.4132	0.0386189	1.4132	ASNSD1
ZBTB46	UCSC	Homo sapiens	0.532859	fdr	1.41314	0.038624	1.41314	ZBTB46
CCL20	UCSC	Homo sapiens	-0.507371	fdr	1.41271	0.0386625	1.41271	CCL20
NFAM1	UCSC	Homo sapiens	0.500094	fdr	1.41192	0.0387326	1.41192	NFAM1
SLC25A32	UCSC	Homo sapiens	-0.236984	fdr	1.41179	0.0387449	1.41179	SLC25A32
FANCB	UCSC	Homo sapiens	-0.870851	fdr	1.41149	0.0387712	1.41149	FANCB
MIEF2	UCSC	Homo sapiens	0.234142	fdr	1.41068	0.0388438	1.41068	MIEF2
TAPSAR1	UCSC	Homo sapiens	-0.63884	fdr	1.41037	0.0388714	1.41037	TAPSAR1
SLC19A2	UCSC	Homo sapiens	-0.355812	fdr	1.40939	0.0389589	1.40939	SLC19A2
PACS1	UCSC	Homo sapiens	0.28148	fdr	1.409	0.0389946	1.409	PACS1
SNORD58C	UCSC	Homo sapiens	-0.609893	fdr	1.409	0.0389946	1.409	SNORD58C
ZNF681	UCSC	Homo sapiens	-1.19727	fdr	1.409	0.0389946	1.409	ZNF681
ABHD8	UCSC	Homo sapiens	0.34091	fdr	1.4062	0.0392468	1.4062	ABHD8
SMC6	UCSC	Homo sapiens	-0.29194	fdr	1.40463	0.0393887	1.40463	SMC6
ALG8	UCSC	Homo sapiens	-0.418621	fdr	1.4046	0.0393909	1.4046	ALG8
RAB11A	UCSC	Homo sapiens	-0.127761	fdr	1.40345	0.039496	1.40345	RAB11A
C19orf68	UCSC	Homo sapiens	0.273744	fdr	1.40228	0.039602	1.40228	C19orf68
CSPG4	UCSC	Homo sapiens	-0.977711	fdr	1.40228	0.039602	1.40228	CSPG4
HLTF	UCSC	Homo sapiens	-0.369271	fdr	1.40228	0.039602	1.40228	HLTF
RAB35	UCSC	Homo sapiens	0.295133	fdr	1.40213	0.0396158	1.40213	RAB35
TRPC4AP	UCSC	Homo sapiens	0.236312	fdr	1.40213	0.0396158	1.40213	TRPC4AP
C1orf106	UCSC	Homo sapiens	-0.896346	fdr	1.39896	0.0399066	1.39896	C1orf106
DCBLD2	UCSC	Homo sapiens	-0.595837	fdr	1.39896	0.0399066	1.39896	DCBLD2
PPIL3	UCSC	Homo sapiens	-0.282875	fdr	1.39896	0.0399066	1.39896	PPIL3
ZGRF1	UCSC	Homo sapiens	-0.59085	fdr	1.39896	0.0399066	1.39896	ZGRF1
GPR33	UCSC	Homo sapiens	1.47965	fdr	1.39719	0.0400696	1.39719	GPR33
CUL2	UCSC	Homo sapiens	-0.25708	fdr	1.39617	0.0401633	1.39617	CUL2
PCSK7	UCSC	Homo sapiens	0.169654	fdr	1.39617	0.0401633	1.39617	PCSK7
PLCB3	UCSC	Homo sapiens	0.248868	fdr	1.39584	0.0401941	1.39584	PLCB3
UTP20	UCSC	Homo sapiens	-0.59301	fdr	1.39558	0.040218	1.39558	UTP20
KIF20B	UCSC	Homo sapiens	-0.551927	fdr	1.39531	0.0402427	1.39531	KIF20B
CORO1B	UCSC	Homo sapiens	0.346297	fdr	1.39518	0.0402546	1.39518	CORO1B
HDAC6	UCSC	Homo sapiens	0.149286	fdr	1.39505	0.0402672	1.39505	HDAC6
WRN	UCSC	Homo sapiens	-0.318212	fdr	1.39348	0.0404129	1.39348	WRN
FKBP8	UCSC	Homo sapiens	0.362644	fdr	1.3922	0.0405319	1.3922	FKBP8
KMO	UCSC	Homo sapiens	-0.450843	fdr	1.3922	0.0405319	1.3922	KMO
MARK2	UCSC	Homo sapiens	0.280582	fdr	1.3922	0.0405319	1.3922	MARK2
POU6F1	UCSC	Homo sapiens	0.515938	fdr	1.3922	0.0405319	1.3922	POU6F1
MSR1	UCSC	Homo sapiens	-1.26747	fdr	1.39205	0.0405462	1.39205	MSR1
ELF4	UCSC	Homo sapiens	0.340543	fdr	1.39111	0.0406337	1.39111	ELF4
HEXA	UCSC	Homo sapiens	0.448163	fdr	1.39111	0.0406337	1.39111	HEXA
KANSL1-AS1	UCSC	Homo sapiens	1.02048	fdr	1.39111	0.0406337	1.39111	KANSL1-AS1
RPS17	UCSC	Homo sapiens	-1.23781	fdr	1.39036	0.0407044	1.39036	RPS17
KLHDC8B	UCSC	Homo sapiens	1.216	fdr	1.39011	0.0407274	1.39011	KLHDC8B
HSPA14	UCSC	Homo sapiens	-0.222239	fdr	1.38929	0.0408047	1.38929	HSPA14
MIS18A	UCSC	Homo sapiens	-0.468225	fdr	1.38929	0.0408047	1.38929	MIS18A
PIGW	UCSC	Homo sapiens	-0.439898	fdr	1.38929	0.0408047	1.38929	PIGW
RCN1	UCSC	Homo sapiens	-0.676552	fdr	1.38929	0.0408047	1.38929	RCN1
SLC1A3	UCSC	Homo sapiens	-1.23132	fdr	1.38929	0.0408047	1.38929	SLC1A3
FAM89B	UCSC	Homo sapiens	0.48273	fdr	1.38877	0.0408532	1.38877	FAM89B
TRIM27	UCSC	Homo sapiens	0.16038	fdr	1.38869	0.0408614	1.38869	TRIM27
ARSA	UCSC	Homo sapiens	0.343174	fdr	1.38814	0.0409131	1.38814	ARSA
LOC730102	UCSC	Homo sapiens	-0.228016	fdr	1.38774	0.0409506	1.38774	LOC730102
NFKBIZ	UCSC	Homo sapiens	-0.558866	fdr	1.38774	0.0409506	1.38774	NFKBIZ
RAD21-AS1	UCSC	Homo sapiens	-0.806017	fdr	1.38737	0.0409851	1.38737	RAD21-AS1
TBCC	UCSC	Homo sapiens	0.241311	fdr	1.38737	0.0409851	1.38737	TBCC
SGSM3	UCSC	Homo sapiens	0.26781	fdr	1.38628	0.0410883	1.38628	SGSM3
C2orf44	UCSC	Homo sapiens	-0.307484	fdr	1.38548	0.0411638	1.38548	C2orf44
MED12	UCSC	Homo sapiens	0.34396	fdr	1.38548	0.0411638	1.38548	MED12
RNF19B	UCSC	Homo sapiens	0.387362	fdr	1.38198	0.0414974	1.38198	RNF19B
SNX29	UCSC	Homo sapiens	0.64338	fdr	1.38165	0.0415288	1.38165	SNX29
CMSS1	UCSC	Homo sapiens	-0.820825	fdr	1.38125	0.0415669	1.38125	CMSS1
CST3	UCSC	Homo sapiens	0.69539	fdr	1.38078	0.041612	1.38078	CST3
SERPINB9	UCSC	Homo sapiens	-0.881112	fdr	1.38048	0.0416407	1.38048	SERPINB9
CUL7	UCSC	Homo sapiens	0.155067	fdr	1.37846	0.0418348	1.37846	CUL7
IER3	UCSC	Homo sapiens	0.784098	fdr	1.37846	0.0418348	1.37846	IER3
C1QA	UCSC	Homo sapiens	0.618144	fdr	1.37743	0.0419343	1.37743	C1QA
SH3BP5L	UCSC	Homo sapiens	0.406846	fdr	1.37743	0.0419343	1.37743	SH3BP5L
SGPL1	UCSC	Homo sapiens	0.785262	fdr	1.37731	0.041946	1.37731	SGPL1
FAM161A	UCSC	Homo sapiens	-0.764463	fdr	1.37435	0.0422327	1.37435	FAM161A
HMHA1	UCSC	Homo sapiens	0.356658	fdr	1.37304	0.0423602	1.37304	HMHA1
AEN	UCSC	Homo sapiens	-0.294	fdr	1.37175	0.0424861	1.37175	AEN
DGKG	UCSC	Homo sapiens	-1.08552	fdr	1.37175	0.0424861	1.37175	DGKG
GALNT2	UCSC	Homo sapiens	0.344152	fdr	1.37175	0.0424861	1.37175	GALNT2
ZBTB42	UCSC	Homo sapiens	0.487069	fdr	1.37175	0.0424861	1.37175	ZBTB42
NXN	UCSC	Homo sapiens	0.638459	fdr	1.37159	0.0425017	1.37159	NXN
VAMP7	UCSC	Homo sapiens	-1.15623	fdr	1.37127	0.0425331	1.37127	VAMP7
IPO11	UCSC	Homo sapiens	-0.526907	fdr	1.36947	0.0427098	1.36947	IPO11
CELF2	UCSC	Homo sapiens	-0.269815	fdr	1.36946	0.0427106	1.36946	CELF2
CUL4A	UCSC	Homo sapiens	-0.194195	fdr	1.36795	0.0428601	1.36795	CUL4A
MIR6739	UCSC	Homo sapiens	-1.61859	fdr	1.36795	0.0428601	1.36795	MIR6739
INTS2	UCSC	Homo sapiens	-0.423232	fdr	1.36754	0.0429004	1.36754	INTS2
ANKS1A	UCSC	Homo sapiens	0.30646	fdr	1.36679	0.0429745	1.36679	ANKS1A
ZC2HC1A	UCSC	Homo sapiens	-0.448171	fdr	1.36656	0.0429968	1.36656	ZC2HC1A
ABLIM2	UCSC	Homo sapiens	0.535925	fdr	1.36574	0.0430788	1.36574	ABLIM2
FOXK2	UCSC	Homo sapiens	0.111802	fdr	1.36571	0.0430809	1.36571	FOXK2
LRFN1	UCSC	Homo sapiens	0.598339	fdr	1.36545	0.0431072	1.36545	LRFN1
DDX21	UCSC	Homo sapiens	-0.458596	fdr	1.36329	0.0433223	1.36329	DDX21
SMOC1	UCSC	Homo sapiens	1.27871	fdr	1.36321	0.0433301	1.36321	SMOC1
SNTA1	UCSC	Homo sapiens	0.614436	fdr	1.36308	0.0433435	1.36308	SNTA1
MAP7D1	UCSC	Homo sapiens	0.252038	fdr	1.36267	0.0433838	1.36267	MAP7D1
WSCD1	UCSC	Homo sapiens	-1.15188	fdr	1.36257	0.0433938	1.36257	WSCD1
C8orf59	UCSC	Homo sapiens	-0.240807	fdr	1.36211	0.0434396	1.36211	C8orf59
TTC27	UCSC	Homo sapiens	-0.373523	fdr	1.36211	0.0434396	1.36211	TTC27
C1GALT1	UCSC	Homo sapiens	-0.276555	fdr	1.36113	0.0435379	1.36113	C1GALT1
ZNF777	UCSC	Homo sapiens	0.163968	fdr	1.36113	0.0435379	1.36113	ZNF777
SESTD1	UCSC	Homo sapiens	-0.261235	fdr	1.36023	0.0436289	1.36023	SESTD1
COPB1	UCSC	Homo sapiens	-0.155747	fdr	1.35862	0.0437901	1.35862	COPB1
FGD3	UCSC	Homo sapiens	0.522614	fdr	1.35862	0.0437901	1.35862	FGD3
ZNF467	UCSC	Homo sapiens	0.697719	fdr	1.35838	0.0438147	1.35838	ZNF467
DONSON	UCSC	Homo sapiens	-0.561015	fdr	1.35831	0.0438219	1.35831	DONSON
ICA1	UCSC	Homo sapiens	-0.931891	fdr	1.3581	0.0438433	1.3581	ICA1
LOC284581	UCSC	Homo sapiens	2.62662	fdr	1.3581	0.0438433	1.3581	LOC284581
RBM8A	UCSC	Homo sapiens	-0.24154	fdr	1.35664	0.0439906	1.35664	RBM8A
MATK	UCSC	Homo sapiens	-1.85913	fdr	1.35513	0.0441435	1.35513	MATK
ADSS	UCSC	Homo sapiens	-0.192074	fdr	1.35407	0.0442517	1.35407	ADSS
ARHGAP11B	UCSC	Homo sapiens	-0.717444	fdr	1.35407	0.0442517	1.35407	ARHGAP11B
2018-03-03	UCSC	Homo sapiens	0.256578	fdr	1.35337	0.044323	1.35337	2018-03-03
FGF11	UCSC	Homo sapiens	0.579657	fdr	1.35068	0.0445986	1.35068	FGF11
TEF	UCSC	Homo sapiens	0.305918	fdr	1.35004	0.0446647	1.35004	TEF
ZNF286A	UCSC	Homo sapiens	-0.368494	fdr	1.35004	0.0446647	1.35004	ZNF286A
ITPKC	UCSC	Homo sapiens	0.274382	fdr	1.34968	0.0447017	1.34968	ITPKC
LYNX1	UCSC	Homo sapiens	1.22134	fdr	1.3495	0.0447197	1.3495	LYNX1
MED7	UCSC	Homo sapiens	-0.18288	fdr	1.34925	0.044746	1.34925	MED7
COPS2	UCSC	Homo sapiens	-0.162014	fdr	1.34907	0.0447643	1.34907	COPS2
EML4	UCSC	Homo sapiens	-0.356932	fdr	1.34907	0.0447643	1.34907	EML4
LOC101926996	UCSC	Homo sapiens	-0.675828	fdr	1.34859	0.0448134	1.34859	LOC101926996
CDC7	UCSC	Homo sapiens	-0.687953	fdr	1.34843	0.04483	1.34843	CDC7
FAM65C	UCSC	Homo sapiens	2.63903	fdr	1.34652	0.0450278	1.34652	FAM65C
TMOD2	UCSC	Homo sapiens	0.650865	fdr	1.34541	0.0451428	1.34541	TMOD2
CNEP1R1	UCSC	Homo sapiens	-0.250746	fdr	1.34368	0.045323	1.34368	CNEP1R1
SLC11A1	UCSC	Homo sapiens	-1.08376	fdr	1.34322	0.0453714	1.34322	SLC11A1
PLEKHM2	UCSC	Homo sapiens	0.232473	fdr	1.34319	0.0453738	1.34319	PLEKHM2
GMIP	UCSC	Homo sapiens	0.226108	fdr	1.34255	0.0454413	1.34255	GMIP
N4BP2L1	UCSC	Homo sapiens	1.03465	fdr	1.3421	0.0454888	1.3421	N4BP2L1
OAZ2	UCSC	Homo sapiens	0.219744	fdr	1.3421	0.0454888	1.3421	OAZ2
VPS51	UCSC	Homo sapiens	0.290366	fdr	1.34182	0.0455172	1.34182	VPS51
ARHGEF35	UCSC	Homo sapiens	-1.71392	fdr	1.34015	0.0456931	1.34015	ARHGEF35
ATP6AP2	UCSC	Homo sapiens	0.424601	fdr	1.34015	0.0456931	1.34015	ATP6AP2
ATP6V0D2	UCSC	Homo sapiens	1.31782	fdr	1.34015	0.0456931	1.34015	ATP6V0D2
CCDC66	UCSC	Homo sapiens	-0.223086	fdr	1.34015	0.0456931	1.34015	CCDC66
CHFR	UCSC	Homo sapiens	0.26668	fdr	1.34015	0.0456931	1.34015	CHFR
DLD	UCSC	Homo sapiens	-0.249087	fdr	1.34015	0.0456931	1.34015	DLD
FHAD1	UCSC	Homo sapiens	0.765217	fdr	1.34015	0.0456931	1.34015	FHAD1
GCHFR	UCSC	Homo sapiens	0.576579	fdr	1.34015	0.0456931	1.34015	GCHFR
INTS9	UCSC	Homo sapiens	0.15885	fdr	1.34015	0.0456931	1.34015	INTS9
LOC344967	UCSC	Homo sapiens	1.44943	fdr	1.34015	0.0456931	1.34015	LOC344967
NUDT18	UCSC	Homo sapiens	0.502318	fdr	1.34015	0.0456931	1.34015	NUDT18
PEX13	UCSC	Homo sapiens	-0.175569	fdr	1.34015	0.0456931	1.34015	PEX13
PIGS	UCSC	Homo sapiens	0.159896	fdr	1.34015	0.0456931	1.34015	PIGS
PKD1	UCSC	Homo sapiens	0.174932	fdr	1.34015	0.0456931	1.34015	PKD1
TUBGCP2	UCSC	Homo sapiens	0.210217	fdr	1.34015	0.0456931	1.34015	TUBGCP2
C5orf28	UCSC	Homo sapiens	-0.292981	fdr	1.33837	0.0458804	1.33837	C5orf28
SPDL1	UCSC	Homo sapiens	-0.550155	fdr	1.33837	0.0458804	1.33837	SPDL1
XRCC4	UCSC	Homo sapiens	-0.256009	fdr	1.33837	0.0458804	1.33837	XRCC4
GTPBP4	UCSC	Homo sapiens	-0.277973	fdr	1.33764	0.0459576	1.33764	GTPBP4
PTGES3L	UCSC	Homo sapiens	-1.29368	fdr	1.33764	0.0459576	1.33764	PTGES3L
RWDD3	UCSC	Homo sapiens	-0.295242	fdr	1.33764	0.0459576	1.33764	RWDD3
SNX11	UCSC	Homo sapiens	0.222597	fdr	1.33764	0.0459576	1.33764	SNX11
RRM2	UCSC	Homo sapiens	-1.21118	fdr	1.33697	0.0460293	1.33697	RRM2
UGT2B4	UCSC	Homo sapiens	-1.9792	fdr	1.33591	0.0461414	1.33591	UGT2B4
CYP20A1	UCSC	Homo sapiens	-0.133859	fdr	1.33471	0.0462689	1.33471	CYP20A1
METTL21B	UCSC	Homo sapiens	0.688243	fdr	1.33341	0.046408	1.33341	METTL21B
DBF4	UCSC	Homo sapiens	-0.469461	fdr	1.33335	0.0464139	1.33335	DBF4
STX5	UCSC	Homo sapiens	0.267564	fdr	1.33335	0.0464139	1.33335	STX5
CRK	UCSC	Homo sapiens	-0.177883	fdr	1.33292	0.0464603	1.33292	CRK
MIR5047	UCSC	Homo sapiens	-0.674353	fdr	1.33217	0.0465405	1.33217	MIR5047
ANO8	UCSC	Homo sapiens	0.262223	fdr	1.33199	0.0465593	1.33199	ANO8
CECR1	UCSC	Homo sapiens	0.665503	fdr	1.33193	0.0465666	1.33193	CECR1
RRAS2	UCSC	Homo sapiens	-0.885702	fdr	1.33113	0.0466522	1.33113	RRAS2
NDUFA5	UCSC	Homo sapiens	-0.196631	fdr	1.32928	0.0468516	1.32928	NDUFA5
KCNJ10	UCSC	Homo sapiens	2.23135	fdr	1.32927	0.0468523	1.32927	KCNJ10
NPHP4	UCSC	Homo sapiens	0.27142	fdr	1.32927	0.0468523	1.32927	NPHP4
C5orf51	UCSC	Homo sapiens	-0.340288	fdr	1.32863	0.0469211	1.32863	C5orf51
RARRES2	UCSC	Homo sapiens	1.78978	fdr	1.32863	0.0469211	1.32863	RARRES2
AATK	UCSC	Homo sapiens	1.04349	fdr	1.32769	0.0470229	1.32769	AATK
ARAP2	UCSC	Homo sapiens	-0.452332	fdr	1.32768	0.0470244	1.32768	ARAP2
CERS2	UCSC	Homo sapiens	0.154655	fdr	1.32768	0.0470244	1.32768	CERS2
SYDE2	UCSC	Homo sapiens	-1.12629	fdr	1.32717	0.0470797	1.32717	SYDE2
RNF10	UCSC	Homo sapiens	0.186589	fdr	1.32678	0.0471213	1.32678	RNF10
CEP170	UCSC	Homo sapiens	-0.427265	fdr	1.32603	0.0472025	1.32603	CEP170
CERCAM	UCSC	Homo sapiens	0.694343	fdr	1.3256	0.04725	1.3256	CERCAM
ST7-OT4	UCSC	Homo sapiens	1.70425	fdr	1.3256	0.04725	1.3256	ST7-OT4
TIPIN	UCSC	Homo sapiens	-0.632994	fdr	1.3246	0.0473587	1.3246	TIPIN
SEC63	UCSC	Homo sapiens	-0.200912	fdr	1.32285	0.0475503	1.32285	SEC63
CARS	UCSC	Homo sapiens	0.162649	fdr	1.32209	0.0476332	1.32209	CARS
SLC6A15	UCSC	Homo sapiens	-4.05671	fdr	1.32162	0.047685	1.32162	SLC6A15
FBXO43	UCSC	Homo sapiens	-0.937831	fdr	1.32113	0.0477384	1.32113	FBXO43
HIST4H4	UCSC	Homo sapiens	0.515832	fdr	1.32113	0.0477384	1.32113	HIST4H4
IL6	UCSC	Homo sapiens	-1.94047	fdr	1.32113	0.0477384	1.32113	IL6
LPCAT3	UCSC	Homo sapiens	0.523437	fdr	1.32113	0.0477384	1.32113	LPCAT3
MRPL1	UCSC	Homo sapiens	-0.402961	fdr	1.32113	0.0477384	1.32113	MRPL1
PRPF40A	UCSC	Homo sapiens	-0.217445	fdr	1.32113	0.0477384	1.32113	PRPF40A
QPRT	UCSC	Homo sapiens	0.253078	fdr	1.32113	0.0477384	1.32113	QPRT
WDR59	UCSC	Homo sapiens	0.17289	fdr	1.32113	0.0477384	1.32113	WDR59
ZNF702P	UCSC	Homo sapiens	1.56549	fdr	1.32113	0.0477384	1.32113	ZNF702P
ALKBH5	UCSC	Homo sapiens	0.101649	fdr	1.32089	0.0477646	1.32089	ALKBH5
GRAP2	UCSC	Homo sapiens	1.06351	fdr	1.32089	0.0477646	1.32089	GRAP2
IQSEC3	UCSC	Homo sapiens	1.56722	fdr	1.32089	0.0477646	1.32089	IQSEC3
CCDC7	UCSC	Homo sapiens	-0.345007	fdr	1.31937	0.047932	1.31937	CCDC7
MPHOSPH6	UCSC	Homo sapiens	-0.324193	fdr	1.31905	0.0479682	1.31905	MPHOSPH6
SMARCAL1	UCSC	Homo sapiens	0.139054	fdr	1.31905	0.0479682	1.31905	SMARCAL1
WTH3DI	UCSC	Homo sapiens	0.840054	fdr	1.31905	0.0479682	1.31905	WTH3DI
CGN	UCSC	Homo sapiens	0.56531	fdr	1.31813	0.0480696	1.31813	CGN
UNC13C	UCSC	Homo sapiens	3.02754	fdr	1.31784	0.0481017	1.31784	UNC13C
CEP83	UCSC	Homo sapiens	-0.407255	fdr	1.31732	0.0481593	1.31732	CEP83
SERTAD3	UCSC	Homo sapiens	0.305003	fdr	1.31689	0.0482072	1.31689	SERTAD3
EIF4EBP2	UCSC	Homo sapiens	0.209587	fdr	1.31676	0.048221	1.31676	EIF4EBP2
PIGP	UCSC	Homo sapiens	-0.173622	fdr	1.31506	0.04841	1.31506	PIGP
LOC100506258	UCSC	Homo sapiens	0.973206	fdr	1.31443	0.0484807	1.31443	LOC100506258
ANKDD1A	UCSC	Homo sapiens	-0.518121	fdr	1.31344	0.0485918	1.31344	ANKDD1A
C17orf85	UCSC	Homo sapiens	-0.189673	fdr	1.31344	0.0485918	1.31344	C17orf85
CADM4	UCSC	Homo sapiens	0.581399	fdr	1.31344	0.0485918	1.31344	CADM4
HDAC10	UCSC	Homo sapiens	0.283375	fdr	1.31344	0.0485918	1.31344	HDAC10
HOXB7	UCSC	Homo sapiens	2.36012	fdr	1.31344	0.0485918	1.31344	HOXB7
RUNDC1	UCSC	Homo sapiens	0.192824	fdr	1.31344	0.0485918	1.31344	RUNDC1
SUPV3L1	UCSC	Homo sapiens	-0.149582	fdr	1.31344	0.0485918	1.31344	SUPV3L1
TMEM38B	UCSC	Homo sapiens	-0.394498	fdr	1.31344	0.0485918	1.31344	TMEM38B
WDR12	UCSC	Homo sapiens	-0.364448	fdr	1.31274	0.0486702	1.31274	WDR12
TMEM209	UCSC	Homo sapiens	-0.385497	fdr	1.31257	0.0486885	1.31257	TMEM209
CHRNA3	UCSC	Homo sapiens	-2.05193	fdr	1.31195	0.0487584	1.31195	CHRNA3
GLIS2	UCSC	Homo sapiens	1.23526	fdr	1.31195	0.0487584	1.31195	GLIS2
RECQL	UCSC	Homo sapiens	-0.248925	fdr	1.31195	0.0487584	1.31195	RECQL
TBC1D20	UCSC	Homo sapiens	0.13074	fdr	1.31195	0.0487584	1.31195	TBC1D20
FAM86C1	UCSC	Homo sapiens	-0.536236	fdr	1.311	0.0488647	1.311	FAM86C1
HSF1	UCSC	Homo sapiens	0.212081	fdr	1.30935	0.0490515	1.30935	HSF1
SLC10A3	UCSC	Homo sapiens	0.183876	fdr	1.30935	0.0490515	1.30935	SLC10A3
TSPAN17	UCSC	Homo sapiens	0.200694	fdr	1.30935	0.0490515	1.30935	TSPAN17
MAST3	UCSC	Homo sapiens	0.238051	fdr	1.30902	0.0490881	1.30902	MAST3
SLC25A43	UCSC	Homo sapiens	0.31028	fdr	1.30902	0.0490881	1.30902	SLC25A43
TMSB15A	UCSC	Homo sapiens	-1.90848	fdr	1.30902	0.0490881	1.30902	TMSB15A
RPL22	UCSC	Homo sapiens	-0.308951	fdr	1.30894	0.0490977	1.30894	RPL22
HIAT1	UCSC	Homo sapiens	-0.23982	fdr	1.30817	0.0491852	1.30817	HIAT1
TXNRD1	UCSC	Homo sapiens	0.271884	fdr	1.30742	0.0492701	1.30742	TXNRD1
CCNC	UCSC	Homo sapiens	-0.137954	fdr	1.30729	0.0492839	1.30729	CCNC
RABL6	UCSC	Homo sapiens	0.257918	fdr	1.30729	0.0492839	1.30729	RABL6
PPP2R5B	UCSC	Homo sapiens	0.342529	fdr	1.30662	0.0493604	1.30662	PPP2R5B
UFL1	UCSC	Homo sapiens	-0.301438	fdr	1.3065	0.0493747	1.3065	UFL1
HEATR1	UCSC	Homo sapiens	-0.442173	fdr	1.30644	0.0493811	1.30644	HEATR1
QRSL1	UCSC	Homo sapiens	-0.177955	fdr	1.30644	0.0493811	1.30644	QRSL1
RAB11FIP2	UCSC	Homo sapiens	-0.344445	fdr	1.30644	0.0493811	1.30644	RAB11FIP2
ZNF687	UCSC	Homo sapiens	0.228409	fdr	1.30644	0.0493811	1.30644	ZNF687
EIF3J	UCSC	Homo sapiens	-0.249588	fdr	1.30623	0.0494055	1.30623	EIF3J
ZNF599	UCSC	Homo sapiens	0.413801	fdr	1.30515	0.0495275	1.30515	ZNF599
MST1R	UCSC	Homo sapiens	0.914605	fdr	1.30515	0.0495283	1.30515	MST1R
OCA2	UCSC	Homo sapiens	1.47593	fdr	1.30515	0.0495283	1.30515	OCA2
SMG9	UCSC	Homo sapiens	-0.23447	fdr	1.30515	0.0495283	1.30515	SMG9
FAM111B	UCSC	Homo sapiens	-1.49445	fdr	1.30513	0.0495298	1.30513	FAM111B
PEX5	UCSC	Homo sapiens	0.353319	fdr	1.30513	0.0495298	1.30513	PEX5
SEL1L3	UCSC	Homo sapiens	0.84186	fdr	1.30513	0.0495298	1.30513	SEL1L3
ZNF714	UCSC	Homo sapiens	-0.650923	fdr	1.30451	0.0496014	1.30451	ZNF714
ALDH5A1	UCSC	Homo sapiens	-1.26352	fdr	1.30242	0.04984	1.30242	ALDH5A1
ANAPC1	UCSC	Homo sapiens	-0.581118	fdr	1.30134	0.0499646	1.30134	ANAPC1
FAM168A	UCSC	Homo sapiens	0.242309	fdr	1.30092	0.0500128	1.30092	FAM168A
SLC8B1	UCSC	Homo sapiens	0.331572	fdr	1.30029	0.0500858	1.30029	SLC8B1
HID1	UCSC	Homo sapiens	0.700571	fdr	1.29988	0.0501323	1.29988	HID1
MTHFD1	UCSC	Homo sapiens	-0.689407	fdr	1.29988	0.0501323	1.29988	MTHFD1
NRCAM	UCSC	Homo sapiens	1.22762	fdr	1.29988	0.0501323	1.29988	NRCAM
POPDC3	UCSC	Homo sapiens	-2.88434	fdr	1.29988	0.0501323	1.29988	POPDC3
GAA	UCSC	Homo sapiens	0.505871	fdr	1.29817	0.0503309	1.29817	GAA
SNORD45A	UCSC	Homo sapiens	-0.835098	fdr	1.29791	0.0503601	1.29791	SNORD45A
FAM115C	UCSC	Homo sapiens	1.18586	fdr	1.29738	0.0504223	1.29738	FAM115C
SPRYD3	UCSC	Homo sapiens	0.294911	fdr	1.29738	0.0504223	1.29738	SPRYD3
SNORA61	UCSC	Homo sapiens	-0.523739	fdr	1.29717	0.0504466	1.29717	SNORA61
ABHD4	UCSC	Homo sapiens	0.409022	fdr	1.29628	0.0505499	1.29628	ABHD4
EPT1	UCSC	Homo sapiens	-0.526385	fdr	1.29392	0.0508258	1.29392	EPT1
SMG8	UCSC	Homo sapiens	0.112468	fdr	1.29323	0.0509062	1.29323	SMG8
DENND5A	UCSC	Homo sapiens	0.395622	fdr	1.2931	0.0509219	1.2931	DENND5A
LOC729296	UCSC	Homo sapiens	-0.931885	fdr	1.29269	0.0509693	1.29269	LOC729296
TNNI3	UCSC	Homo sapiens	2.1286	fdr	1.29269	0.0509693	1.29269	TNNI3
COA1	UCSC	Homo sapiens	-0.240691	fdr	1.29239	0.0510047	1.29239	COA1
COPG1	UCSC	Homo sapiens	0.128139	fdr	1.29239	0.0510047	1.29239	COPG1
TICAM1	UCSC	Homo sapiens	0.236984	fdr	1.29224	0.0510227	1.29224	TICAM1
AHCTF1	UCSC	Homo sapiens	-0.375944	fdr	1.29087	0.051183	1.29087	AHCTF1
LOC101929723	UCSC	Homo sapiens	-1.04222	fdr	1.29087	0.051183	1.29087	LOC101929723
MBD1	UCSC	Homo sapiens	0.130239	fdr	1.29087	0.051183	1.29087	MBD1
PEX3	UCSC	Homo sapiens	-0.282067	fdr	1.29087	0.051183	1.29087	PEX3
PYGO2	UCSC	Homo sapiens	0.168028	fdr	1.29087	0.051183	1.29087	PYGO2
RLIM	UCSC	Homo sapiens	-0.286537	fdr	1.29087	0.051183	1.29087	RLIM
RPL39	UCSC	Homo sapiens	-0.422959	fdr	1.29087	0.051183	1.29087	RPL39
2018-09-07	UCSC	Homo sapiens	-0.15744	fdr	1.29087	0.051183	1.29087	2018-09-07
YWHAQ	UCSC	Homo sapiens	-0.265415	fdr	1.29087	0.051183	1.29087	YWHAQ
ZNF385C	UCSC	Homo sapiens	1.52533	fdr	1.29087	0.051183	1.29087	ZNF385C
DDX60L	UCSC	Homo sapiens	-0.507998	fdr	1.28796	0.0515271	1.28796	DDX60L
KCNK13	UCSC	Homo sapiens	0.303356	fdr	1.28717	0.0516212	1.28717	KCNK13
C15orf27	UCSC	Homo sapiens	0.689121	fdr	1.28642	0.0517102	1.28642	C15orf27
GTF3C3	UCSC	Homo sapiens	-0.186841	fdr	1.28642	0.0517102	1.28642	GTF3C3
ERC1	UCSC	Homo sapiens	0.276022	fdr	1.2863	0.0517246	1.2863	ERC1
BRCA2	UCSC	Homo sapiens	-0.704751	fdr	1.28613	0.0517447	1.28613	BRCA2
CASP7	UCSC	Homo sapiens	-0.544092	fdr	1.28613	0.0517447	1.28613	CASP7
MGRN1	UCSC	Homo sapiens	0.272132	fdr	1.28613	0.0517447	1.28613	MGRN1
PSMA1	UCSC	Homo sapiens	-0.180012	fdr	1.28613	0.0517447	1.28613	PSMA1
RAB1B	UCSC	Homo sapiens	0.222996	fdr	1.28613	0.0517447	1.28613	RAB1B
SLC35E4	UCSC	Homo sapiens	0.439171	fdr	1.28613	0.0517447	1.28613	SLC35E4
ZC3H15	UCSC	Homo sapiens	-0.162809	fdr	1.28516	0.0518612	1.28516	ZC3H15
CADPS2	UCSC	Homo sapiens	-2.01865	fdr	1.28484	0.0518995	1.28484	CADPS2
LOC728554	UCSC	Homo sapiens	-0.388019	fdr	1.2847	0.0519165	1.2847	LOC728554
CDC23	UCSC	Homo sapiens	-0.266773	fdr	1.2846	0.0519281	1.2846	CDC23
PMS2CL	UCSC	Homo sapiens	-0.387018	fdr	1.2846	0.0519281	1.2846	PMS2CL
HCG27	UCSC	Homo sapiens	-0.580226	fdr	1.2841	0.0519872	1.2841	HCG27
SLC12A5	UCSC	Homo sapiens	0.421849	fdr	1.2841	0.0519872	1.2841	SLC12A5
CHRNB4	UCSC	Homo sapiens	1.95264	fdr	1.28399	0.0520002	1.28399	CHRNB4
TBC1D31	UCSC	Homo sapiens	-0.370999	fdr	1.28399	0.0520002	1.28399	TBC1D31
ZWILCH	UCSC	Homo sapiens	-0.551978	fdr	1.28399	0.0520002	1.28399	ZWILCH
SERBP1	UCSC	Homo sapiens	-0.209752	fdr	1.2835	0.0520596	1.2835	SERBP1
APPL1	UCSC	Homo sapiens	-0.273232	fdr	1.28287	0.0521347	1.28287	APPL1
CDH1	UCSC	Homo sapiens	1.47097	fdr	1.28287	0.0521347	1.28287	CDH1
IGFBPL1	UCSC	Homo sapiens	-2.84751	fdr	1.28287	0.0521347	1.28287	IGFBPL1
IL10RA	UCSC	Homo sapiens	0.508024	fdr	1.28287	0.0521347	1.28287	IL10RA
LOC152225	UCSC	Homo sapiens	-0.734394	fdr	1.28287	0.0521347	1.28287	LOC152225
MAD2L1	UCSC	Homo sapiens	-0.766557	fdr	1.28287	0.0521347	1.28287	MAD2L1
SIN3B	UCSC	Homo sapiens	0.257161	fdr	1.28196	0.0522445	1.28196	SIN3B
SIPA1L3	UCSC	Homo sapiens	0.598183	fdr	1.28196	0.0522445	1.28196	SIPA1L3
SPI1	UCSC	Homo sapiens	0.307783	fdr	1.28196	0.0522445	1.28196	SPI1
BOLA3	UCSC	Homo sapiens	-0.65639	fdr	1.28194	0.0522468	1.28194	BOLA3
CRYL1	UCSC	Homo sapiens	0.524001	fdr	1.28071	0.0523945	1.28071	CRYL1
LRPPRC	UCSC	Homo sapiens	-0.317757	fdr	1.28071	0.0523945	1.28071	LRPPRC
RAB39A	UCSC	Homo sapiens	-0.515944	fdr	1.28071	0.0523945	1.28071	RAB39A
SLC37A2	UCSC	Homo sapiens	0.361396	fdr	1.28071	0.0523945	1.28071	SLC37A2
ERP29	UCSC	Homo sapiens	0.381984	fdr	1.28028	0.0524465	1.28028	ERP29
PTGDS	UCSC	Homo sapiens	-2.18029	fdr	1.27852	0.0526597	1.27852	PTGDS
EXOSC8	UCSC	Homo sapiens	-0.406933	fdr	1.2778	0.0527468	1.2778	EXOSC8
PPDPF	UCSC	Homo sapiens	0.425495	fdr	1.2778	0.0527468	1.2778	PPDPF
EZR-AS1	UCSC	Homo sapiens	-1.39115	fdr	1.27749	0.0527854	1.27749	EZR-AS1
CD22	UCSC	Homo sapiens	-0.913351	fdr	1.27703	0.0528406	1.27703	CD22
LIN28B	UCSC	Homo sapiens	-0.637039	fdr	1.27703	0.0528406	1.27703	LIN28B
MPND	UCSC	Homo sapiens	0.423675	fdr	1.27703	0.0528406	1.27703	MPND
NUDT21	UCSC	Homo sapiens	-0.199799	fdr	1.27703	0.0528406	1.27703	NUDT21
PPP6R2	UCSC	Homo sapiens	0.155674	fdr	1.27703	0.0528406	1.27703	PPP6R2
TFRC	UCSC	Homo sapiens	-0.431841	fdr	1.27703	0.0528406	1.27703	TFRC
CCDC138	UCSC	Homo sapiens	-0.471639	fdr	1.27583	0.0529869	1.27583	CCDC138
ENPP5	UCSC	Homo sapiens	-4.62297	fdr	1.27583	0.0529869	1.27583	ENPP5
ITPKB	UCSC	Homo sapiens	0.25329	fdr	1.27583	0.0529869	1.27583	ITPKB
POLR2K	UCSC	Homo sapiens	-0.202092	fdr	1.27583	0.0529869	1.27583	POLR2K
ECH1	UCSC	Homo sapiens	0.290308	fdr	1.27456	0.0531427	1.27456	ECH1
SEL1L2	UCSC	Homo sapiens	-1.74241	fdr	1.27456	0.0531427	1.27456	SEL1L2
SNORD18B	UCSC	Homo sapiens	-1.05805	fdr	1.27456	0.0531427	1.27456	SNORD18B
IGSF3	UCSC	Homo sapiens	0.775763	fdr	1.27426	0.0531791	1.27426	IGSF3
DSG2	UCSC	Homo sapiens	-1.5498	fdr	1.2742	0.0531865	1.2742	DSG2
HSPA12B	UCSC	Homo sapiens	1.46648	fdr	1.2742	0.0531865	1.2742	HSPA12B
CD163L1	UCSC	Homo sapiens	1.10447	fdr	1.27406	0.053203	1.27406	CD163L1
MTMR14	UCSC	Homo sapiens	0.193103	fdr	1.27406	0.053203	1.27406	MTMR14
SNORA71B	UCSC	Homo sapiens	-0.976661	fdr	1.27406	0.053203	1.27406	SNORA71B
ASCC1	UCSC	Homo sapiens	-0.279183	fdr	1.27394	0.0532185	1.27394	ASCC1
WNT5B	UCSC	Homo sapiens	0.931498	fdr	1.27202	0.0534539	1.27202	WNT5B
RPP40	UCSC	Homo sapiens	-0.638931	fdr	1.27183	0.0534774	1.27183	RPP40
BCL2A1	UCSC	Homo sapiens	-0.932042	fdr	1.27152	0.0535157	1.27152	BCL2A1
HIST1H1D	UCSC	Homo sapiens	1.19177	fdr	1.27152	0.0535157	1.27152	HIST1H1D
PLEKHF2	UCSC	Homo sapiens	-0.362396	fdr	1.27139	0.0535312	1.27139	PLEKHF2
RPS26	UCSC	Homo sapiens	-0.464031	fdr	1.26946	0.0537702	1.26946	RPS26
UTP15	UCSC	Homo sapiens	-0.285067	fdr	1.26946	0.0537702	1.26946	UTP15
ARHGAP17	UCSC	Homo sapiens	0.230563	fdr	1.26866	0.0538685	1.26866	ARHGAP17
IL32	UCSC	Homo sapiens	-0.791485	fdr	1.26866	0.0538685	1.26866	IL32
VTA1	UCSC	Homo sapiens	-0.163517	fdr	1.26866	0.0538685	1.26866	VTA1
ZSWIM4	UCSC	Homo sapiens	0.329376	fdr	1.26866	0.0538685	1.26866	ZSWIM4
CCDC71	UCSC	Homo sapiens	0.28966	fdr	1.26857	0.0538799	1.26857	CCDC71
PSMD6-AS2	UCSC	Homo sapiens	-0.626145	fdr	1.26824	0.0539218	1.26824	PSMD6-AS2
KIAA1211	UCSC	Homo sapiens	-1.89151	fdr	1.26822	0.053924	1.26822	KIAA1211
CBWD5	UCSC	Homo sapiens	-0.530193	fdr	1.26759	0.0540022	1.26759	CBWD5
PLD3	UCSC	Homo sapiens	0.734358	fdr	1.26759	0.0540022	1.26759	PLD3
CD74	UCSC	Homo sapiens	0.638288	fdr	1.26753	0.0540094	1.26753	CD74
EPDR1	UCSC	Homo sapiens	-1.73174	fdr	1.26753	0.0540094	1.26753	EPDR1
EIF5	UCSC	Homo sapiens	-0.140291	fdr	1.26684	0.0540948	1.26684	EIF5
ATP5C1	UCSC	Homo sapiens	-0.192788	fdr	1.26576	0.0542301	1.26576	ATP5C1
SH3D21	UCSC	Homo sapiens	1.05199	fdr	1.26576	0.0542301	1.26576	SH3D21
CRTC3	UCSC	Homo sapiens	0.330659	fdr	1.26439	0.0544008	1.26439	CRTC3
ST3GAL4	UCSC	Homo sapiens	0.59983	fdr	1.26439	0.0544008	1.26439	ST3GAL4
UBE2MP1	UCSC	Homo sapiens	0.640998	fdr	1.26439	0.0544008	1.26439	UBE2MP1
TWF1	UCSC	Homo sapiens	-0.46674	fdr	1.26403	0.0544464	1.26403	TWF1
UBAP1	UCSC	Homo sapiens	0.151143	fdr	1.26358	0.0545034	1.26358	UBAP1
PHYHIP	UCSC	Homo sapiens	1.97927	fdr	1.26119	0.0548037	1.26119	PHYHIP
SNORD87	UCSC	Homo sapiens	-0.611128	fdr	1.26119	0.0548037	1.26119	SNORD87
CCDC42B	UCSC	Homo sapiens	1.39169	fdr	1.26116	0.0548069	1.26116	CCDC42B
MAP3K6	UCSC	Homo sapiens	0.796427	fdr	1.26116	0.0548069	1.26116	MAP3K6
IFT122	UCSC	Homo sapiens	-0.682639	fdr	1.25966	0.0549966	1.25966	IFT122
PDCL3	UCSC	Homo sapiens	-0.280046	fdr	1.25966	0.0549966	1.25966	PDCL3
IGSF8	UCSC	Homo sapiens	0.351089	fdr	1.25926	0.0550476	1.25926	IGSF8
ZNF331	UCSC	Homo sapiens	-0.394547	fdr	1.25903	0.0550769	1.25903	ZNF331
TIMM8A	UCSC	Homo sapiens	-0.43785	fdr	1.2587	0.0551184	1.2587	TIMM8A
MGAT3	UCSC	Homo sapiens	1.96489	fdr	1.25808	0.0551982	1.25808	MGAT3
DIRAS1	UCSC	Homo sapiens	1.45436	fdr	1.25722	0.0553076	1.25722	DIRAS1
EPSTI1	UCSC	Homo sapiens	-0.517583	fdr	1.25722	0.0553076	1.25722	EPSTI1
MPEG1	UCSC	Homo sapiens	0.625975	fdr	1.25722	0.0553076	1.25722	MPEG1
TBCCD1	UCSC	Homo sapiens	-0.250096	fdr	1.2569	0.0553475	1.2569	TBCCD1
MFSD6L	UCSC	Homo sapiens	0.840029	fdr	1.25621	0.0554358	1.25621	MFSD6L
IER3IP1	UCSC	Homo sapiens	-0.22385	fdr	1.256	0.055463	1.256	IER3IP1
IRF1	UCSC	Homo sapiens	0.373359	fdr	1.25558	0.0555161	1.25558	IRF1
TUBA3E	UCSC	Homo sapiens	1.8737	fdr	1.25558	0.0555161	1.25558	TUBA3E
BCAN	UCSC	Homo sapiens	-0.956984	fdr	1.25543	0.0555353	1.25543	BCAN
GSTM3	UCSC	Homo sapiens	0.600995	fdr	1.25508	0.0555804	1.25508	GSTM3
BTG2	UCSC	Homo sapiens	0.843177	fdr	1.25456	0.0556467	1.25456	BTG2
EVC	UCSC	Homo sapiens	0.682045	fdr	1.25454	0.0556498	1.25454	EVC
RUNX1T1	UCSC	Homo sapiens	1.44565	fdr	1.25222	0.0559475	1.25222	RUNX1T1
PLIN3	UCSC	Homo sapiens	0.16888	fdr	1.25207	0.0559667	1.25207	PLIN3
C6orf99	UCSC	Homo sapiens	-1.49584	fdr	1.25205	0.0559698	1.25205	C6orf99
DENND2C	UCSC	Homo sapiens	-0.701891	fdr	1.25205	0.0559698	1.25205	DENND2C
PSMA4	UCSC	Homo sapiens	-0.250751	fdr	1.25205	0.0559698	1.25205	PSMA4
SOCS1	UCSC	Homo sapiens	1.3475	fdr	1.25147	0.0560437	1.25147	SOCS1
IRG1	UCSC	Homo sapiens	-1.84049	fdr	1.25034	0.0561907	1.25034	IRG1
NCBP2	UCSC	Homo sapiens	-0.113179	fdr	1.24991	0.0562456	1.24991	NCBP2
EFNB1	UCSC	Homo sapiens	0.387161	fdr	1.24956	0.0562912	1.24956	EFNB1
EFHD2	UCSC	Homo sapiens	0.293424	fdr	1.24906	0.0563559	1.24906	EFHD2
FASTKD2	UCSC	Homo sapiens	-0.292197	fdr	1.24906	0.0563559	1.24906	FASTKD2
ZRANB3	UCSC	Homo sapiens	-0.499858	fdr	1.24906	0.0563559	1.24906	ZRANB3
BIN1	UCSC	Homo sapiens	-0.420041	fdr	1.24879	0.056391	1.24879	BIN1
ZNF625-ZNF20	UCSC	Homo sapiens	-0.892835	fdr	1.24879	0.056391	1.24879	ZNF625-ZNF20
CALCR	UCSC	Homo sapiens	1.35935	fdr	1.24807	0.0564844	1.24807	CALCR
FNDC1	UCSC	Homo sapiens	-1.35595	fdr	1.24786	0.0565119	1.24786	FNDC1
SLC46A1	UCSC	Homo sapiens	0.396102	fdr	1.24771	0.0565313	1.24771	SLC46A1
FAM160B2	UCSC	Homo sapiens	0.241153	fdr	1.2476	0.0565456	1.2476	FAM160B2
RARA	UCSC	Homo sapiens	0.497283	fdr	1.2476	0.0565456	1.2476	RARA
SNORA24	UCSC	Homo sapiens	-0.643719	fdr	1.2476	0.0565456	1.2476	SNORA24
MAP2	UCSC	Homo sapiens	-1.20868	fdr	1.24741	0.0565699	1.24741	MAP2
NFYB	UCSC	Homo sapiens	-0.162098	fdr	1.24741	0.0565699	1.24741	NFYB
RXRB	UCSC	Homo sapiens	0.204584	fdr	1.24741	0.0565699	1.24741	RXRB
TRIP13	UCSC	Homo sapiens	-0.934987	fdr	1.24741	0.0565699	1.24741	TRIP13
PLCB4	UCSC	Homo sapiens	-1.87987	fdr	1.24727	0.0565882	1.24727	PLCB4
COL4A2	UCSC	Homo sapiens	1.6919	fdr	1.24681	0.0566487	1.24681	COL4A2
MIR4784	UCSC	Homo sapiens	-1.27828	fdr	1.24599	0.0567563	1.24599	MIR4784
BTBD10	UCSC	Homo sapiens	-0.157367	fdr	1.2445	0.0569513	1.2445	BTBD10
TMEM194A	UCSC	Homo sapiens	-0.423162	fdr	1.24307	0.0571391	1.24307	TMEM194A
C16orf96	UCSC	Homo sapiens	0.657592	fdr	1.24296	0.0571535	1.24296	C16orf96
PSD4	UCSC	Homo sapiens	0.345856	fdr	1.24296	0.0571535	1.24296	PSD4
TMEM176B	UCSC	Homo sapiens	2.01319	fdr	1.24235	0.0572332	1.24235	TMEM176B
ABL1	UCSC	Homo sapiens	0.218016	fdr	1.2421	0.0572667	1.2421	ABL1
ARL17A	UCSC	Homo sapiens	-0.580832	fdr	1.2421	0.0572667	1.2421	ARL17A
RPL13	UCSC	Homo sapiens	0.201036	fdr	1.2421	0.0572667	1.2421	RPL13
SNORA62	UCSC	Homo sapiens	-0.494468	fdr	1.24141	0.0573578	1.24141	SNORA62
LOC645166	UCSC	Homo sapiens	-0.933235	fdr	1.24073	0.057448	1.24073	LOC645166
FAM86B3P	UCSC	Homo sapiens	-0.653303	fdr	1.23938	0.057626	1.23938	FAM86B3P
UTP23	UCSC	Homo sapiens	-0.213116	fdr	1.23928	0.0576391	1.23928	UTP23
SRGAP2	UCSC	Homo sapiens	-0.197423	fdr	1.23911	0.0576623	1.23911	SRGAP2
C10orf55	UCSC	Homo sapiens	0.639295	fdr	1.23904	0.0576716	1.23904	C10orf55
NADK2	UCSC	Homo sapiens	-0.193843	fdr	1.23877	0.0577078	1.23877	NADK2
TOLLIP	UCSC	Homo sapiens	0.216036	fdr	1.23877	0.0577078	1.23877	TOLLIP
DDT	UCSC	Homo sapiens	-0.378517	fdr	1.23858	0.057732	1.23858	DDT
SNORD5	UCSC	Homo sapiens	-0.724296	fdr	1.23797	0.0578137	1.23797	SNORD5
GAS2L1	UCSC	Homo sapiens	0.465837	fdr	1.23738	0.057892	1.23738	GAS2L1
PRX	UCSC	Homo sapiens	0.451976	fdr	1.23735	0.0578964	1.23735	PRX
DDX18	UCSC	Homo sapiens	-0.201051	fdr	1.23709	0.0579305	1.23709	DDX18
KIAA0754	UCSC	Homo sapiens	-0.833784	fdr	1.23709	0.0579305	1.23709	KIAA0754
NBPF11	UCSC	Homo sapiens	-0.825696	fdr	1.23709	0.0579305	1.23709	NBPF11
TSTD3	UCSC	Homo sapiens	-0.326243	fdr	1.23709	0.0579305	1.23709	TSTD3
GPNMB	UCSC	Homo sapiens	1.71027	fdr	1.23679	0.057971	1.23679	GPNMB
PDXDC1	UCSC	Homo sapiens	0.275149	fdr	1.23656	0.0580016	1.23656	PDXDC1
MIR146A	UCSC	Homo sapiens	-0.746784	fdr	1.23637	0.0580268	1.23637	MIR146A
RPA3	UCSC	Homo sapiens	-0.469187	fdr	1.23637	0.0580268	1.23637	RPA3
URI1	UCSC	Homo sapiens	-0.168287	fdr	1.23637	0.0580268	1.23637	URI1
HNRNPDL	UCSC	Homo sapiens	-0.270805	fdr	1.23595	0.0580833	1.23595	HNRNPDL
NOP14	UCSC	Homo sapiens	-0.251379	fdr	1.23592	0.0580876	1.23592	NOP14
PLAU	UCSC	Homo sapiens	0.702736	fdr	1.23503	0.0582061	1.23503	PLAU
CD2	UCSC	Homo sapiens	1.17943	fdr	1.23443	0.0582872	1.23443	CD2
PLD6	UCSC	Homo sapiens	-0.989431	fdr	1.23443	0.0582872	1.23443	PLD6
LOC100129534	UCSC	Homo sapiens	0.576857	fdr	1.23352	0.0584088	1.23352	LOC100129534
CRISPLD1	UCSC	Homo sapiens	-2.57499	fdr	1.23333	0.058434	1.23333	CRISPLD1
EML3	UCSC	Homo sapiens	0.251531	fdr	1.23333	0.058434	1.23333	EML3
GPD2	UCSC	Homo sapiens	-0.416341	fdr	1.23333	0.058434	1.23333	GPD2
KCTD11	UCSC	Homo sapiens	0.320625	fdr	1.23333	0.058434	1.23333	KCTD11
AC093375.1	UCSC	Homo sapiens	-1.06593	fdr	1.23325	0.0584455	1.23325	AC093375.1
SPTAN1	UCSC	Homo sapiens	0.210586	fdr	1.23214	0.0585945	1.23214	SPTAN1
GGN	UCSC	Homo sapiens	1.06355	fdr	1.23093	0.0587582	1.23093	GGN
ARL16	UCSC	Homo sapiens	-0.336372	fdr	1.23027	0.0588484	1.23027	ARL16
DTX3L	UCSC	Homo sapiens	-0.28504	fdr	1.23027	0.0588484	1.23027	DTX3L
RNASE2	UCSC	Homo sapiens	-1.25095	fdr	1.22985	0.0589049	1.22985	RNASE2
RFWD2	UCSC	Homo sapiens	0.157193	fdr	1.22971	0.0589233	1.22971	RFWD2
GAR1	UCSC	Homo sapiens	-0.258322	fdr	1.229	0.0590197	1.229	GAR1
GLS	UCSC	Homo sapiens	-0.245014	fdr	1.229	0.0590197	1.229	GLS
NOM1	UCSC	Homo sapiens	-0.266576	fdr	1.229	0.0590197	1.229	NOM1
PTAR1	UCSC	Homo sapiens	-0.453361	fdr	1.229	0.0590197	1.229	PTAR1
PTPRH	UCSC	Homo sapiens	1.25767	fdr	1.229	0.0590197	1.229	PTPRH
SRBD1	UCSC	Homo sapiens	-0.234677	fdr	1.229	0.0590197	1.229	SRBD1
MYOZ2	UCSC	Homo sapiens	-1.21426	fdr	1.2282	0.0591287	1.2282	MYOZ2
PIK3IP1	UCSC	Homo sapiens	0.990997	fdr	1.2282	0.0591287	1.2282	PIK3IP1
SERPING1	UCSC	Homo sapiens	1.04845	fdr	1.2282	0.0591287	1.2282	SERPING1
TCEANC	UCSC	Homo sapiens	0.288961	fdr	1.2282	0.0591287	1.2282	TCEANC
ZNF449	UCSC	Homo sapiens	-0.388114	fdr	1.2282	0.0591287	1.2282	ZNF449
ST3GAL2	UCSC	Homo sapiens	0.532354	fdr	1.22676	0.0593252	1.22676	ST3GAL2
LAG3	UCSC	Homo sapiens	0.76246	fdr	1.22628	0.0593903	1.22628	LAG3
PHIP	UCSC	Homo sapiens	-0.374285	fdr	1.22628	0.0593903	1.22628	PHIP
C8orf37	UCSC	Homo sapiens	-0.336301	fdr	1.22555	0.0594911	1.22555	C8orf37
NLRC5	UCSC	Homo sapiens	-0.836745	fdr	1.22478	0.0595966	1.22478	NLRC5
DUSP2	UCSC	Homo sapiens	1.17562	fdr	1.22444	0.0596427	1.22444	DUSP2
SPTSSB	UCSC	Homo sapiens	2.32	fdr	1.22444	0.0596427	1.22444	SPTSSB
FUBP1	UCSC	Homo sapiens	-0.355096	fdr	1.22443	0.0596445	1.22443	FUBP1
SMEK2	UCSC	Homo sapiens	-0.216873	fdr	1.22443	0.0596445	1.22443	SMEK2
PPP6R1	UCSC	Homo sapiens	0.177537	fdr	1.22413	0.0596858	1.22413	PPP6R1
TUBD1	UCSC	Homo sapiens	-0.179705	fdr	1.22408	0.059692	1.22408	TUBD1
SNORA60	UCSC	Homo sapiens	-0.768729	fdr	1.22379	0.0597322	1.22379	SNORA60
ZSWIM3	UCSC	Homo sapiens	0.163217	fdr	1.22337	0.0597908	1.22337	ZSWIM3
HNRNPA3	UCSC	Homo sapiens	-0.327297	fdr	1.22326	0.0598056	1.22326	HNRNPA3
PBK	UCSC	Homo sapiens	-1.4353	fdr	1.22316	0.0598184	1.22316	PBK
CCDC77	UCSC	Homo sapiens	-0.24939	fdr	1.22255	0.0599028	1.22255	CCDC77
GSTP1	UCSC	Homo sapiens	0.348793	fdr	1.22215	0.0599587	1.22215	GSTP1
SNORD44	UCSC	Homo sapiens	-0.541954	fdr	1.2216	0.060034	1.2216	SNORD44
ZNF69	UCSC	Homo sapiens	-1.22931	fdr	1.22152	0.0600448	1.22152	ZNF69
MEPE	UCSC	Homo sapiens	-2.81844	fdr	1.22133	0.0600718	1.22133	MEPE
MIR3687	UCSC	Homo sapiens	-2.33932	fdr	1.22133	0.0600718	1.22133	MIR3687
LYPD3	UCSC	Homo sapiens	1.10403	fdr	1.21929	0.0603549	1.21929	LYPD3
TBC1D16	UCSC	Homo sapiens	0.363561	fdr	1.21929	0.0603549	1.21929	TBC1D16
BRPF1	UCSC	Homo sapiens	0.170978	fdr	1.21864	0.0604454	1.21864	BRPF1
RNPEPL1	UCSC	Homo sapiens	0.328642	fdr	1.21786	0.0605531	1.21786	RNPEPL1
CBFA2T2	UCSC	Homo sapiens	0.307534	fdr	1.21762	0.0605867	1.21762	CBFA2T2
SCN7A	UCSC	Homo sapiens	3.57394	fdr	1.21702	0.0606713	1.21702	SCN7A
COQ3	UCSC	Homo sapiens	-0.5265	fdr	1.21667	0.0607191	1.21667	COQ3
TMEM126B	UCSC	Homo sapiens	-0.205889	fdr	1.21667	0.0607191	1.21667	TMEM126B
RCAN1	UCSC	Homo sapiens	0.258551	fdr	1.21117	0.0614941	1.21117	RCAN1
ALKBH8	UCSC	Homo sapiens	-0.260801	fdr	1.21049	0.0615893	1.21049	ALKBH8
HSPA9	UCSC	Homo sapiens	-0.30759	fdr	1.21049	0.0615893	1.21049	HSPA9
MVB12A	UCSC	Homo sapiens	0.347427	fdr	1.21049	0.0615893	1.21049	MVB12A
PITX1	UCSC	Homo sapiens	3.35329	fdr	1.21049	0.0615893	1.21049	PITX1
RCN2	UCSC	Homo sapiens	-0.285482	fdr	1.21049	0.0615893	1.21049	RCN2
2018-09-09	UCSC	Homo sapiens	0.204122	fdr	1.21049	0.0615893	1.21049	2018-09-09
HDAC7	UCSC	Homo sapiens	0.255375	fdr	1.21048	0.0615918	1.21048	HDAC7
MFSD2A	UCSC	Homo sapiens	0.706167	fdr	1.21037	0.0616063	1.21037	MFSD2A
C3orf38	UCSC	Homo sapiens	-0.154805	fdr	1.20998	0.0616617	1.20998	C3orf38
NKX3-1	UCSC	Homo sapiens	-1.59685	fdr	1.20998	0.0616617	1.20998	NKX3-1
ABCC1	UCSC	Homo sapiens	0.331208	fdr	1.20951	0.0617291	1.20951	ABCC1
SLC40A1	UCSC	Homo sapiens	0.869662	fdr	1.20816	0.0619217	1.20816	SLC40A1
C16orf87	UCSC	Homo sapiens	-0.286898	fdr	1.20815	0.0619223	1.20815	C16orf87
BSG	UCSC	Homo sapiens	0.206444	fdr	1.20814	0.0619238	1.20814	BSG
LOC101927571	UCSC	Homo sapiens	-1.33935	fdr	1.20734	0.0620378	1.20734	LOC101927571
TPGS2	UCSC	Homo sapiens	-0.26604	fdr	1.20734	0.0620378	1.20734	TPGS2
COMMD8	UCSC	Homo sapiens	-0.191664	fdr	1.20652	0.0621554	1.20652	COMMD8
THNSL1	UCSC	Homo sapiens	-0.372462	fdr	1.20622	0.062199	1.20622	THNSL1
NOD1	UCSC	Homo sapiens	0.234257	fdr	1.20618	0.0622045	1.20618	NOD1
GAS1	UCSC	Homo sapiens	0.573846	fdr	1.20469	0.0624176	1.20469	GAS1
FUCA1	UCSC	Homo sapiens	0.950221	fdr	1.2044	0.0624604	1.2044	FUCA1
DPEP2	UCSC	Homo sapiens	1.13086	fdr	1.20372	0.0625569	1.20372	DPEP2
GPR63	UCSC	Homo sapiens	-0.662396	fdr	1.20335	0.0626113	1.20335	GPR63
YIPF3	UCSC	Homo sapiens	0.267307	fdr	1.20277	0.0626943	1.20277	YIPF3
KLHDC3	UCSC	Homo sapiens	0.262861	fdr	1.20173	0.0628445	1.20173	KLHDC3
PAX8	UCSC	Homo sapiens	0.958069	fdr	1.20148	0.0628811	1.20148	PAX8
ERBB3	UCSC	Homo sapiens	1.48275	fdr	1.20077	0.0629837	1.20077	ERBB3
TBC1D25	UCSC	Homo sapiens	0.192136	fdr	1.20077	0.0629837	1.20077	TBC1D25
CAAP1	UCSC	Homo sapiens	-0.250297	fdr	1.20069	0.0629952	1.20069	CAAP1
TMEM138	UCSC	Homo sapiens	0.581971	fdr	1.20069	0.0629952	1.20069	TMEM138
COG2	UCSC	Homo sapiens	0.136657	fdr	1.20012	0.0630788	1.20012	COG2
TMEM37	UCSC	Homo sapiens	1.32836	fdr	1.19942	0.0631804	1.19942	TMEM37
ATL2	UCSC	Homo sapiens	-0.262304	fdr	1.19925	0.0632042	1.19925	ATL2
STXBP6	UCSC	Homo sapiens	0.910213	fdr	1.19923	0.0632079	1.19923	STXBP6
ARL5B	UCSC	Homo sapiens	-0.499654	fdr	1.19915	0.0632188	1.19915	ARL5B
FNDC4	UCSC	Homo sapiens	1.60038	fdr	1.19915	0.0632188	1.19915	FNDC4
EPHB3	UCSC	Homo sapiens	0.463548	fdr	1.19896	0.0632472	1.19896	EPHB3
CDIPT	UCSC	Homo sapiens	0.306554	fdr	1.19792	0.0633985	1.19792	CDIPT
ZNF730	UCSC	Homo sapiens	-1.83646	fdr	1.19668	0.0635806	1.19668	ZNF730
MGAT1	UCSC	Homo sapiens	0.380192	fdr	1.19586	0.0636998	1.19586	MGAT1
TUBB6	UCSC	Homo sapiens	-1.06668	fdr	1.19586	0.0636998	1.19586	TUBB6
ZNF628	UCSC	Homo sapiens	0.240572	fdr	1.19586	0.0636998	1.19586	ZNF628
LILRA4	UCSC	Homo sapiens	0.9781	fdr	1.19581	0.063708	1.19581	LILRA4
HNRNPK	UCSC	Homo sapiens	-0.159241	fdr	1.19563	0.0637332	1.19563	HNRNPK
NR4A1	UCSC	Homo sapiens	1.19801	fdr	1.19563	0.0637332	1.19563	NR4A1
ABCA7	UCSC	Homo sapiens	0.511294	fdr	1.19549	0.063755	1.19549	ABCA7
GLB1	UCSC	Homo sapiens	0.298554	fdr	1.19549	0.063755	1.19549	GLB1
FPR2	UCSC	Homo sapiens	-1.0514	fdr	1.19514	0.0638062	1.19514	FPR2
FBXL19-AS1	UCSC	Homo sapiens	-0.450517	fdr	1.19462	0.0638815	1.19462	FBXL19-AS1
OLFML2B	UCSC	Homo sapiens	0.664793	fdr	1.19462	0.0638815	1.19462	OLFML2B
SLC25A51	UCSC	Homo sapiens	-0.234965	fdr	1.19462	0.0638815	1.19462	SLC25A51
C2orf91	UCSC	Homo sapiens	-0.739678	fdr	1.1925	0.0641944	1.1925	C2orf91
MRI1	UCSC	Homo sapiens	-0.18401	fdr	1.1925	0.0641944	1.1925	MRI1
RAD54B	UCSC	Homo sapiens	-0.585771	fdr	1.1925	0.0641944	1.1925	RAD54B
SRSF11	UCSC	Homo sapiens	-0.306901	fdr	1.1925	0.0641944	1.1925	SRSF11
SLC25A19	UCSC	Homo sapiens	-0.344513	fdr	1.19214	0.0642478	1.19214	SLC25A19
OSTF1	UCSC	Homo sapiens	0.228815	fdr	1.19194	0.0642783	1.19194	OSTF1
TMEM249	UCSC	Homo sapiens	-0.728049	fdr	1.19194	0.0642783	1.19194	TMEM249
NCMAP	UCSC	Homo sapiens	1.93675	fdr	1.19152	0.0643398	1.19152	NCMAP
NOL9	UCSC	Homo sapiens	-0.28421	fdr	1.19152	0.0643398	1.19152	NOL9
FANCM	UCSC	Homo sapiens	-0.477565	fdr	1.19101	0.0644156	1.19101	FANCM
CTSS	UCSC	Homo sapiens	0.562153	fdr	1.19032	0.0645178	1.19032	CTSS
NHLRC4	UCSC	Homo sapiens	0.802376	fdr	1.18961	0.0646236	1.18961	NHLRC4
CMKLR1	UCSC	Homo sapiens	0.642276	fdr	1.18932	0.0646672	1.18932	CMKLR1
NAALAD2	UCSC	Homo sapiens	-1.65949	fdr	1.1892	0.064685	1.1892	NAALAD2
CAPZA2	UCSC	Homo sapiens	-0.128055	fdr	1.18882	0.064741	1.18882	CAPZA2
DLEU2L	UCSC	Homo sapiens	-0.920446	fdr	1.18882	0.064741	1.18882	DLEU2L
HLA-J	UCSC	Homo sapiens	1.40827	fdr	1.18882	0.064741	1.18882	HLA-J
IFT74	UCSC	Homo sapiens	-0.261054	fdr	1.18882	0.064741	1.18882	IFT74
JAG2	UCSC	Homo sapiens	0.645341	fdr	1.18882	0.064741	1.18882	JAG2
LINS	UCSC	Homo sapiens	-0.228487	fdr	1.18882	0.064741	1.18882	LINS
NFATC2IP	UCSC	Homo sapiens	-0.269442	fdr	1.18882	0.064741	1.18882	NFATC2IP
TNS1	UCSC	Homo sapiens	0.916801	fdr	1.18882	0.064741	1.18882	TNS1
TOMM5	UCSC	Homo sapiens	-0.425298	fdr	1.18882	0.064741	1.18882	TOMM5
TROVE2	UCSC	Homo sapiens	-0.291618	fdr	1.18882	0.064741	1.18882	TROVE2
GGT7	UCSC	Homo sapiens	0.30983	fdr	1.18853	0.0647844	1.18853	GGT7
RAB43	UCSC	Homo sapiens	0.38483	fdr	1.18853	0.0647844	1.18853	RAB43
SMAP2	UCSC	Homo sapiens	0.475646	fdr	1.18853	0.0647844	1.18853	SMAP2
UBASH3B	UCSC	Homo sapiens	-0.554466	fdr	1.18853	0.0647844	1.18853	UBASH3B
ZDHHC7	UCSC	Homo sapiens	0.130857	fdr	1.18853	0.0647844	1.18853	ZDHHC7
ZNF416	UCSC	Homo sapiens	0.24606	fdr	1.18853	0.0647844	1.18853	ZNF416
TRNT1	UCSC	Homo sapiens	-0.254843	fdr	1.18825	0.0648262	1.18825	TRNT1
AP2M1	UCSC	Homo sapiens	0.178867	fdr	1.18811	0.0648469	1.18811	AP2M1
PDE8A	UCSC	Homo sapiens	-0.227036	fdr	1.18811	0.0648469	1.18811	PDE8A
BTF3L4	UCSC	Homo sapiens	-0.164136	fdr	1.18745	0.064946	1.18745	BTF3L4
AMFR	UCSC	Homo sapiens	0.275897	fdr	1.18658	0.0650757	1.18658	AMFR
AURKAPS1	UCSC	Homo sapiens	0.986611	fdr	1.18658	0.0650757	1.18658	AURKAPS1
LOC642846	UCSC	Homo sapiens	-0.465008	fdr	1.18658	0.0650757	1.18658	LOC642846
MTERFD1	UCSC	Homo sapiens	-0.19852	fdr	1.18658	0.0650757	1.18658	MTERFD1
PIGB	UCSC	Homo sapiens	-0.200195	fdr	1.18658	0.0650757	1.18658	PIGB
PLCD3	UCSC	Homo sapiens	0.355252	fdr	1.18658	0.0650757	1.18658	PLCD3
GK5	UCSC	Homo sapiens	-0.374816	fdr	1.18606	0.0651544	1.18606	GK5
CHORDC1	UCSC	Homo sapiens	-0.404137	fdr	1.18601	0.0651608	1.18601	CHORDC1
GNRH1	UCSC	Homo sapiens	-0.516948	fdr	1.18601	0.0651608	1.18601	GNRH1
MYL4	UCSC	Homo sapiens	1.53386	fdr	1.18601	0.0651608	1.18601	MYL4
SETD8	UCSC	Homo sapiens	-0.294531	fdr	1.18516	0.0652897	1.18516	SETD8
PYGB	UCSC	Homo sapiens	0.151224	fdr	1.18391	0.0654777	1.18391	PYGB
COG8	UCSC	Homo sapiens	0.163555	fdr	1.18211	0.0657495	1.18211	COG8
MTRF1	UCSC	Homo sapiens	-0.174307	fdr	1.18167	0.0658152	1.18167	MTRF1
SRSF1	UCSC	Homo sapiens	-0.270363	fdr	1.18167	0.0658152	1.18167	SRSF1
AGK	UCSC	Homo sapiens	-0.199205	fdr	1.18167	0.0658159	1.18167	AGK
ZBTB22	UCSC	Homo sapiens	0.274586	fdr	1.18107	0.0659072	1.18107	ZBTB22
STEAP3	UCSC	Homo sapiens	-0.861247	fdr	1.18021	0.0660377	1.18021	STEAP3
IMMP2L	UCSC	Homo sapiens	-0.416447	fdr	1.18003	0.0660642	1.18003	IMMP2L
SPEF2	UCSC	Homo sapiens	-0.576122	fdr	1.18003	0.0660642	1.18003	SPEF2
TOMM70A	UCSC	Homo sapiens	-0.196509	fdr	1.17989	0.0660865	1.17989	TOMM70A
TIMM23B	UCSC	Homo sapiens	-0.379446	fdr	1.17931	0.0661741	1.17931	TIMM23B
LINC01169	UCSC	Homo sapiens	-1.65875	fdr	1.17885	0.0662441	1.17885	LINC01169
DNAJC7	UCSC	Homo sapiens	-0.163338	fdr	1.17846	0.0663039	1.17846	DNAJC7
GPLD1	UCSC	Homo sapiens	-1.78289	fdr	1.17846	0.0663039	1.17846	GPLD1
TPM3	UCSC	Homo sapiens	-0.289637	fdr	1.17846	0.0663039	1.17846	TPM3
ZNF17	UCSC	Homo sapiens	0.212785	fdr	1.17842	0.0663106	1.17842	ZNF17
VSIG10L	UCSC	Homo sapiens	0.336857	fdr	1.17666	0.0665791	1.17666	VSIG10L
BTAF1	UCSC	Homo sapiens	-0.447337	fdr	1.17653	0.0665997	1.17653	BTAF1
CEBPZ	UCSC	Homo sapiens	-0.204165	fdr	1.17653	0.0665997	1.17653	CEBPZ
FANCD2	UCSC	Homo sapiens	-0.524413	fdr	1.17653	0.0665997	1.17653	FANCD2
KIAA1586	UCSC	Homo sapiens	-0.352776	fdr	1.17653	0.0665997	1.17653	KIAA1586
TMEM51	UCSC	Homo sapiens	0.459388	fdr	1.17653	0.0665997	1.17653	TMEM51
CYP46A1	UCSC	Homo sapiens	0.97872	fdr	1.17508	0.0668225	1.17508	CYP46A1
LOC101927015	UCSC	Homo sapiens	-1.64434	fdr	1.17508	0.0668225	1.17508	LOC101927015
GSPT1	UCSC	Homo sapiens	-0.218021	fdr	1.17505	0.0668275	1.17505	GSPT1
XRCC2	UCSC	Homo sapiens	-0.877287	fdr	1.17454	0.0669053	1.17454	XRCC2
FAM216A	UCSC	Homo sapiens	-0.394167	fdr	1.17415	0.0669648	1.17415	FAM216A
RPL13AP3	UCSC	Homo sapiens	2.65599	fdr	1.17415	0.0669648	1.17415	RPL13AP3
EEF1E1	UCSC	Homo sapiens	-0.436129	fdr	1.17409	0.0669748	1.17409	EEF1E1
FH	UCSC	Homo sapiens	-0.309034	fdr	1.17401	0.0669868	1.17401	FH
SBF2-AS1	UCSC	Homo sapiens	-0.342533	fdr	1.17393	0.066999	1.17393	SBF2-AS1
SNORA6	UCSC	Homo sapiens	-0.566772	fdr	1.17393	0.066999	1.17393	SNORA6
NARG2	UCSC	Homo sapiens	-0.202115	fdr	1.17368	0.0670377	1.17368	NARG2
ALDH2	UCSC	Homo sapiens	0.549618	fdr	1.17164	0.067353	1.17164	ALDH2
PIGK	UCSC	Homo sapiens	-0.228852	fdr	1.17164	0.067353	1.17164	PIGK
ARHGEF17	UCSC	Homo sapiens	0.496452	fdr	1.1709	0.0674691	1.1709	ARHGEF17
C11orf49	UCSC	Homo sapiens	0.293321	fdr	1.16962	0.0676671	1.16962	C11orf49
SLC35A3	UCSC	Homo sapiens	-0.374127	fdr	1.16962	0.0676671	1.16962	SLC35A3
HLX	UCSC	Homo sapiens	0.577815	fdr	1.16937	0.0677061	1.16937	HLX
SPAG17	UCSC	Homo sapiens	-0.942313	fdr	1.16918	0.0677367	1.16918	SPAG17
HTATIP2	UCSC	Homo sapiens	0.270243	fdr	1.16884	0.0677884	1.16884	HTATIP2
KIAA0586	UCSC	Homo sapiens	-0.430919	fdr	1.16884	0.0677884	1.16884	KIAA0586
MIR1304	UCSC	Homo sapiens	-0.683485	fdr	1.16884	0.0677884	1.16884	MIR1304
RPL13AP20	UCSC	Homo sapiens	-0.729388	fdr	1.16884	0.0677884	1.16884	RPL13AP20
SS18	UCSC	Homo sapiens	-0.191325	fdr	1.16884	0.0677884	1.16884	SS18
TMEM30A	UCSC	Homo sapiens	-0.210698	fdr	1.16822	0.0678867	1.16822	TMEM30A
CD274	UCSC	Homo sapiens	0.790506	fdr	1.16703	0.0680727	1.16703	CD274
SLBP	UCSC	Homo sapiens	-0.291843	fdr	1.16698	0.0680804	1.16698	SLBP
DDAH2	UCSC	Homo sapiens	0.372034	fdr	1.16617	0.0682076	1.16617	DDAH2
ARHGAP11A	UCSC	Homo sapiens	-0.755947	fdr	1.16589	0.0682506	1.16589	ARHGAP11A
CNOT11	UCSC	Homo sapiens	-0.143779	fdr	1.16589	0.0682506	1.16589	CNOT11
DNAJC14	UCSC	Homo sapiens	0.18992	fdr	1.16589	0.0682506	1.16589	DNAJC14
SNX10	UCSC	Homo sapiens	-0.309227	fdr	1.16589	0.0682506	1.16589	SNX10
SPSB2	UCSC	Homo sapiens	0.44581	fdr	1.16589	0.0682506	1.16589	SPSB2
DIMT1	UCSC	Homo sapiens	-0.271481	fdr	1.1658	0.0682655	1.1658	DIMT1
NHSL1	UCSC	Homo sapiens	0.269972	fdr	1.1658	0.0682655	1.1658	NHSL1
CUX1	UCSC	Homo sapiens	0.190973	fdr	1.16418	0.0685208	1.16418	CUX1
C11orf82	UCSC	Homo sapiens	-0.740927	fdr	1.1639	0.0685651	1.1639	C11orf82
FGD2	UCSC	Homo sapiens	0.259459	fdr	1.16334	0.0686527	1.16334	FGD2
ID1	UCSC	Homo sapiens	-1.23865	fdr	1.16334	0.0686527	1.16334	ID1
LOC100506860	UCSC	Homo sapiens	-1.83658	fdr	1.16259	0.0687713	1.16259	LOC100506860
NPLOC4	UCSC	Homo sapiens	0.131427	fdr	1.16163	0.0689239	1.16163	NPLOC4
IFIT1	UCSC	Homo sapiens	-0.781299	fdr	1.16142	0.068958	1.16142	IFIT1
KHDRBS1	UCSC	Homo sapiens	-0.156189	fdr	1.1611	0.0690073	1.1611	KHDRBS1
SNORD116-4	UCSC	Homo sapiens	-0.71059	fdr	1.1611	0.0690073	1.1611	SNORD116-4
STAT6	UCSC	Homo sapiens	0.281251	fdr	1.1611	0.0690073	1.1611	STAT6
NAA15	UCSC	Homo sapiens	-0.398515	fdr	1.1611	0.0690088	1.1611	NAA15
AP1B1	UCSC	Homo sapiens	0.416109	fdr	1.16011	0.0691661	1.16011	AP1B1
FAM204A	UCSC	Homo sapiens	-0.106231	fdr	1.16007	0.0691725	1.16007	FAM204A
PHRF1	UCSC	Homo sapiens	0.222253	fdr	1.15947	0.0692678	1.15947	PHRF1
BCCIP	UCSC	Homo sapiens	-0.239424	fdr	1.15874	0.0693836	1.15874	BCCIP
CAPZB	UCSC	Homo sapiens	0.238801	fdr	1.15874	0.0693836	1.15874	CAPZB
COX7B	UCSC	Homo sapiens	-0.313746	fdr	1.15874	0.0693836	1.15874	COX7B
DDX12P	UCSC	Homo sapiens	-0.484581	fdr	1.15874	0.0693836	1.15874	DDX12P
HDAC2	UCSC	Homo sapiens	-0.126814	fdr	1.15874	0.0693836	1.15874	HDAC2
IPO13	UCSC	Homo sapiens	0.224591	fdr	1.15874	0.0693836	1.15874	IPO13
KIAA1715	UCSC	Homo sapiens	-0.373706	fdr	1.15874	0.0693836	1.15874	KIAA1715
NUS1	UCSC	Homo sapiens	-0.239248	fdr	1.15874	0.0693836	1.15874	NUS1
ZNF219	UCSC	Homo sapiens	0.300293	fdr	1.15874	0.0693836	1.15874	ZNF219
TNIP3	UCSC	Homo sapiens	-1.22873	fdr	1.15673	0.0697057	1.15673	TNIP3
CHDH	UCSC	Homo sapiens	-1.04167	fdr	1.15583	0.0698503	1.15583	CHDH
MRPS18C	UCSC	Homo sapiens	-0.236288	fdr	1.15514	0.0699621	1.15514	MRPS18C
SUSD5	UCSC	Homo sapiens	-2.59785	fdr	1.15514	0.0699624	1.15514	SUSD5
CDKL1	UCSC	Homo sapiens	-1.34755	fdr	1.1551	0.0699684	1.1551	CDKL1
CENPB	UCSC	Homo sapiens	0.195247	fdr	1.15499	0.0699862	1.15499	CENPB
STAM-AS1	UCSC	Homo sapiens	-0.749204	fdr	1.15494	0.0699939	1.15494	STAM-AS1
DDB1	UCSC	Homo sapiens	0.301981	fdr	1.1549	0.0699997	1.1549	DDB1
TUBGCP5	UCSC	Homo sapiens	-0.28002	fdr	1.1549	0.0699997	1.1549	TUBGCP5
CD82	UCSC	Homo sapiens	0.617479	fdr	1.15463	0.0700444	1.15463	CD82
NLGN3	UCSC	Homo sapiens	0.494443	fdr	1.15463	0.0700444	1.15463	NLGN3
SIGLEC1	UCSC	Homo sapiens	1.24372	fdr	1.15463	0.0700444	1.15463	SIGLEC1
PTCD2	UCSC	Homo sapiens	-0.297562	fdr	1.15372	0.0701912	1.15372	PTCD2
RHOH	UCSC	Homo sapiens	0.274409	fdr	1.15351	0.0702246	1.15351	RHOH
RBM28	UCSC	Homo sapiens	-0.368108	fdr	1.15295	0.0703159	1.15295	RBM28
NFATC1	UCSC	Homo sapiens	0.264018	fdr	1.15244	0.0703972	1.15244	NFATC1
ZNF384	UCSC	Homo sapiens	0.147277	fdr	1.15244	0.0703972	1.15244	ZNF384
ETNK2	UCSC	Homo sapiens	-1.65488	fdr	1.15209	0.0704545	1.15209	ETNK2
LARS	UCSC	Homo sapiens	-0.265471	fdr	1.15096	0.0706383	1.15096	LARS
ORAI3	UCSC	Homo sapiens	0.284548	fdr	1.15094	0.0706419	1.15094	ORAI3
ARMC8	UCSC	Homo sapiens	-0.129079	fdr	1.15019	0.0707638	1.15019	ARMC8
HLA-DMB	UCSC	Homo sapiens	0.435251	fdr	1.15019	0.0707638	1.15019	HLA-DMB
LZTS2	UCSC	Homo sapiens	0.263675	fdr	1.15019	0.0707638	1.15019	LZTS2
MAF1	UCSC	Homo sapiens	0.288918	fdr	1.15019	0.0707638	1.15019	MAF1
NACAP1	UCSC	Homo sapiens	-1.79864	fdr	1.15019	0.0707638	1.15019	NACAP1
MESP1	UCSC	Homo sapiens	0.708939	fdr	1.14948	0.0708801	1.14948	MESP1
TPR	UCSC	Homo sapiens	-0.232069	fdr	1.14948	0.0708801	1.14948	TPR
DCTN1	UCSC	Homo sapiens	0.118591	fdr	1.14836	0.0710619	1.14836	DCTN1
DCAF12L1	UCSC	Homo sapiens	2.15944	fdr	1.14817	0.0710933	1.14817	DCAF12L1
PGAM1	UCSC	Homo sapiens	-0.411686	fdr	1.14817	0.0710933	1.14817	PGAM1
RBM26-AS1	UCSC	Homo sapiens	-0.579693	fdr	1.14794	0.0711311	1.14794	RBM26-AS1
C1orf174	UCSC	Homo sapiens	-0.10532	fdr	1.14753	0.0711984	1.14753	C1orf174
CSPG5	UCSC	Homo sapiens	-1.16717	fdr	1.14753	0.0711984	1.14753	CSPG5
MED25	UCSC	Homo sapiens	0.30838	fdr	1.14742	0.071217	1.14742	MED25
NUP107	UCSC	Homo sapiens	-0.343076	fdr	1.14742	0.071217	1.14742	NUP107
RNF115	UCSC	Homo sapiens	-0.141246	fdr	1.14742	0.071217	1.14742	RNF115
SRGAP3	UCSC	Homo sapiens	0.54082	fdr	1.14625	0.0714089	1.14625	SRGAP3
LOC101927087	UCSC	Homo sapiens	-2.22029	fdr	1.14575	0.071491	1.14575	LOC101927087
PPP2R1B	UCSC	Homo sapiens	-0.474898	fdr	1.14575	0.071491	1.14575	PPP2R1B
ALG9	UCSC	Homo sapiens	-0.238566	fdr	1.1446	0.0716809	1.1446	ALG9
DHX57	UCSC	Homo sapiens	-0.183707	fdr	1.14443	0.0717092	1.14443	DHX57
RAMP2-AS1	UCSC	Homo sapiens	-1.68879	fdr	1.14443	0.0717092	1.14443	RAMP2-AS1
SPAG1	UCSC	Homo sapiens	-0.49987	fdr	1.14443	0.0717092	1.14443	SPAG1
ST6GALNAC4	UCSC	Homo sapiens	0.286017	fdr	1.14443	0.0717092	1.14443	ST6GALNAC4
PPIG	UCSC	Homo sapiens	-0.285393	fdr	1.14332	0.0718915	1.14332	PPIG
ST6GALNAC2	UCSC	Homo sapiens	1.36971	fdr	1.14252	0.0720245	1.14252	ST6GALNAC2
DGCR14	UCSC	Homo sapiens	0.200809	fdr	1.14045	0.072368	1.14045	DGCR14
EML2	UCSC	Homo sapiens	0.146004	fdr	1.14045	0.072368	1.14045	EML2
FAM192A	UCSC	Homo sapiens	-0.110995	fdr	1.14045	0.072368	1.14045	FAM192A
SNORD45B	UCSC	Homo sapiens	-0.642345	fdr	1.14045	0.072368	1.14045	SNORD45B
ZNF625	UCSC	Homo sapiens	-0.519525	fdr	1.14044	0.0723708	1.14044	ZNF625
SLC1A5	UCSC	Homo sapiens	0.301522	fdr	1.14038	0.0723811	1.14038	SLC1A5
RANBP1	UCSC	Homo sapiens	-0.515752	fdr	1.13927	0.0725662	1.13927	RANBP1
ABLIM1	UCSC	Homo sapiens	-1.08581	fdr	1.1385	0.0726934	1.1385	ABLIM1
AIF1L	UCSC	Homo sapiens	-1.88528	fdr	1.1385	0.0726934	1.1385	AIF1L
DPF2	UCSC	Homo sapiens	0.148343	fdr	1.1385	0.0726934	1.1385	DPF2
GCAT	UCSC	Homo sapiens	-0.599958	fdr	1.1385	0.0726934	1.1385	GCAT
GINS1	UCSC	Homo sapiens	-0.768318	fdr	1.1385	0.0726934	1.1385	GINS1
LDOC1L	UCSC	Homo sapiens	0.193906	fdr	1.1385	0.0726934	1.1385	LDOC1L
LEPREL1	UCSC	Homo sapiens	0.481058	fdr	1.1385	0.0726934	1.1385	LEPREL1
LYPLA1	UCSC	Homo sapiens	-0.276477	fdr	1.1385	0.0726934	1.1385	LYPLA1
MGC57346	UCSC	Homo sapiens	0.352628	fdr	1.1385	0.0726934	1.1385	MGC57346
PARS2	UCSC	Homo sapiens	0.161945	fdr	1.1385	0.0726934	1.1385	PARS2
SAR1A	UCSC	Homo sapiens	-0.113557	fdr	1.1385	0.0726934	1.1385	SAR1A
UNK	UCSC	Homo sapiens	0.151379	fdr	1.1385	0.0726934	1.1385	UNK
ARHGAP39	UCSC	Homo sapiens	0.573191	fdr	1.13765	0.0728373	1.13765	ARHGAP39
HES1	UCSC	Homo sapiens	-0.948207	fdr	1.13765	0.0728373	1.13765	HES1
GDNF	UCSC	Homo sapiens	1.55533	fdr	1.13702	0.0729427	1.13702	GDNF
DPH1	UCSC	Homo sapiens	0.198451	fdr	1.1356	0.073182	1.1356	DPH1
LOC653712	UCSC	Homo sapiens	-0.823334	fdr	1.1356	0.073182	1.1356	LOC653712
GDE1	UCSC	Homo sapiens	0.227916	fdr	1.13554	0.0731915	1.13554	GDE1
LYPLA2P2	UCSC	Homo sapiens	1.16403	fdr	1.13554	0.0731915	1.13554	LYPLA2P2
MRPL19	UCSC	Homo sapiens	-0.2385	fdr	1.13554	0.0731915	1.13554	MRPL19
PLEKHA7	UCSC	Homo sapiens	0.797688	fdr	1.13554	0.0731915	1.13554	PLEKHA7
DYNC2H1	UCSC	Homo sapiens	-0.744544	fdr	1.13538	0.0732181	1.13538	DYNC2H1
PSMC2	UCSC	Homo sapiens	-0.199477	fdr	1.13442	0.0733812	1.13442	PSMC2
SNORD25	UCSC	Homo sapiens	-0.848318	fdr	1.13442	0.0733812	1.13442	SNORD25
UNC119B	UCSC	Homo sapiens	0.198565	fdr	1.13421	0.0734157	1.13421	UNC119B
KPNA2	UCSC	Homo sapiens	-0.575983	fdr	1.13407	0.0734401	1.13407	KPNA2
[truncated: 16,308 more rows]
