# Supplementary material for: Development and validation of a simplified method to generate human microglia from pluripotent stem cells
Source: Mol Neurodegener. 2018 Dec 22;13:67. doi: 10.1186/s13024-018-0297-x (PMC6303871; doi:10.1186/s13024-018-0297-x)
Supplement: Supplementary file 5 — Table S2. Differential expression analysis of iPS-microglia versus iPS-microglia2.0. (XLSX 80 kb) [file 13024_2018_297_MOESM5_ESM.xlsx]

## Sheet: Sheet1
id	source	species	log_fc_value	prob_field	log_prob_value	prob_value	log_prob_finite_value	gene_symbol
HNRNPA1	UCSC	Homo sapiens	-2.05312	fdr	51.0572	8.76579e-52	51.0572	HNRNPA1
TAF1D	UCSC	Homo sapiens	-1.38903	fdr	40.2521	5.59685e-41	40.2521	TAF1D
SCAND1	UCSC	Homo sapiens	1.05462	fdr	38.7986	1.59013e-39	38.7986	SCAND1
DYNC1LI2	UCSC	Homo sapiens	-0.858037	fdr	36.5502	2.81739e-37	36.5502	DYNC1LI2
PHC1	UCSC	Homo sapiens	-1.2249	fdr	35.8415	1.44043e-36	35.8415	PHC1
ARF3	UCSC	Homo sapiens	0.706609	fdr	33.4994	3.16685e-34	33.4994	ARF3
GSN	UCSC	Homo sapiens	3.07042	fdr	28.3851	4.12006e-29	28.3851	GSN
RPL41	UCSC	Homo sapiens	-1.56733	fdr	26.5673	2.70843e-27	26.5673	RPL41
HDGFRP2	UCSC	Homo sapiens	0.626825	fdr	26.4889	3.24437e-27	26.4889	HDGFRP2
ZG16B	UCSC	Homo sapiens	3.91863	fdr	26.4889	3.24437e-27	26.4889	ZG16B
RPL7	UCSC	Homo sapiens	-0.860308	fdr	26.2347	5.8245e-27	26.2347	RPL7
MTRNR2L8	UCSC	Homo sapiens	-10.0425	fdr	23.9256	1.187e-24	23.9256	MTRNR2L8
LRP1	UCSC	Homo sapiens	5.17503	fdr	23.6015	2.50304e-24	23.6015	LRP1
ABHD15	UCSC	Homo sapiens	1.49132	fdr	23.3155	4.83604e-24	23.3155	ABHD15
HDAC9	UCSC	Homo sapiens	3.60209	fdr	23.2672	5.40462e-24	23.2672	HDAC9
FCGBP	UCSC	Homo sapiens	4.49564	fdr	23.116	7.65542e-24	23.116	FCGBP
PI4KAP1	UCSC	Homo sapiens	-2.41992	fdr	22.2913	5.11351e-23	22.2913	PI4KAP1
C8orf59	UCSC	Homo sapiens	-0.835065	fdr	22.2139	6.1104e-23	22.2139	C8orf59
DGKE	UCSC	Homo sapiens	1.7657	fdr	22.001	9.97802e-23	22.001	DGKE
CCDC85B	UCSC	Homo sapiens	1.87113	fdr	21.7322	1.85283e-22	21.7322	CCDC85B
EVI5L	UCSC	Homo sapiens	1.69448	fdr	21.6907	2.03822e-22	21.6907	EVI5L
RPL26	UCSC	Homo sapiens	-1.0069	fdr	21.3883	4.09014e-22	21.3883	RPL26
TRIB2	UCSC	Homo sapiens	-2.42833	fdr	21.3686	4.27919e-22	21.3686	TRIB2
EPB41L3	UCSC	Homo sapiens	5.69204	fdr	20.9364	1.15767e-21	20.9364	EPB41L3
RPL22	UCSC	Homo sapiens	-1.04635	fdr	20.395	4.02675e-21	20.395	RPL22
PRKCA	UCSC	Homo sapiens	2.31156	fdr	19.9465	1.13102e-20	19.9465	PRKCA
SHKBP1	UCSC	Homo sapiens	0.67148	fdr	19.8872	1.29649e-20	19.8872	SHKBP1
SLC38A10	UCSC	Homo sapiens	0.928179	fdr	19.6696	2.13974e-20	19.6696	SLC38A10
CD163	UCSC	Homo sapiens	7.37398	fdr	18.8653	1.36356e-19	18.8653	CD163
RPS24	UCSC	Homo sapiens	-0.99938	fdr	18.8653	1.36356e-19	18.8653	RPS24
TPGS1	UCSC	Homo sapiens	2.23465	fdr	18.8653	1.36356e-19	18.8653	TPGS1
RPL38	UCSC	Homo sapiens	-0.902387	fdr	18.6838	2.07091e-19	18.6838	RPL38
EEF1G	UCSC	Homo sapiens	-0.794803	fdr	18.4417	3.61685e-19	18.4417	EEF1G
FGF2	UCSC	Homo sapiens	4.3403	fdr	18.4402	3.62903e-19	18.4402	FGF2
RPL32	UCSC	Homo sapiens	-0.734299	fdr	18.3879	4.09314e-19	18.3879	RPL32
RPL34	UCSC	Homo sapiens	-0.920799	fdr	18.3617	4.34812e-19	18.3617	RPL34
RABEP2	UCSC	Homo sapiens	0.864469	fdr	18.1568	6.96929e-19	18.1568	RABEP2
RPL12	UCSC	Homo sapiens	-0.821299	fdr	17.9534	1.11325e-18	17.9534	RPL12
MIR17HG	UCSC	Homo sapiens	-1.51681	fdr	17.9501	1.12164e-18	17.9501	MIR17HG
TTYH3	UCSC	Homo sapiens	2.25248	fdr	17.863	1.37091e-18	17.863	TTYH3
LGALS3BP	UCSC	Homo sapiens	4.41437	fdr	17.5191	3.02599e-18	17.5191	LGALS3BP
SCAMP5	UCSC	Homo sapiens	1.86405	fdr	16.8632	1.37036e-17	16.8632	SCAMP5
AP2A1	UCSC	Homo sapiens	0.553207	fdr	16.491	3.22879e-17	16.491	AP2A1
FAM76B	UCSC	Homo sapiens	-1.07373	fdr	16.491	3.22879e-17	16.491	FAM76B
KIAA0907	UCSC	Homo sapiens	-1.02825	fdr	16.491	3.22879e-17	16.491	KIAA0907
RPS20	UCSC	Homo sapiens	-0.740899	fdr	16.491	3.22879e-17	16.491	RPS20
SARNP	UCSC	Homo sapiens	-0.801279	fdr	16.491	3.22879e-17	16.491	SARNP
MGLL	UCSC	Homo sapiens	4.04729	fdr	16.3747	4.22019e-17	16.3747	MGLL
UFM1	UCSC	Homo sapiens	-0.917008	fdr	16.3378	4.59445e-17	16.3378	UFM1
RPL27A	UCSC	Homo sapiens	-0.733145	fdr	16.299	5.02299e-17	16.299	RPL27A
SH3TC2	UCSC	Homo sapiens	4.19459	fdr	16.2164	6.07639e-17	16.2164	SH3TC2
DGKG	UCSC	Homo sapiens	5.28033	fdr	16.0604	8.7013e-17	16.0604	DGKG
CD96	UCSC	Homo sapiens	6.74863	fdr	15.9669	1.07916e-16	15.9669	CD96
BANK1	UCSC	Homo sapiens	3.038	fdr	15.736	1.83656e-16	15.736	BANK1
IER3IP1	UCSC	Homo sapiens	-0.835724	fdr	15.5234	2.99654e-16	15.5234	IER3IP1
TAPSAR1	UCSC	Homo sapiens	4.14418	fdr	15.5234	2.99654e-16	15.5234	TAPSAR1
SNAPC1	UCSC	Homo sapiens	-1.47041	fdr	15.2877	5.15561e-16	15.2877	SNAPC1
DEFA4	UCSC	Homo sapiens	8.36735	fdr	15.2065	6.21644e-16	15.2065	DEFA4
PLA2G15	UCSC	Homo sapiens	1.54798	fdr	15.0522	8.86794e-16	15.0522	PLA2G15
FXR1	UCSC	Homo sapiens	-0.560362	fdr	15.0438	9.04078e-16	15.0438	FXR1
GIPC1	UCSC	Homo sapiens	1.03918	fdr	15.0244	9.45353e-16	15.0244	GIPC1
SNHG6	UCSC	Homo sapiens	-0.813713	fdr	14.9976	1.00555e-15	14.9976	SNHG6
DGCR2	UCSC	Homo sapiens	1.00387	fdr	14.916	1.21326e-15	14.916	DGCR2
EIF3E	UCSC	Homo sapiens	-0.870377	fdr	14.916	1.21326e-15	14.916	EIF3E
HLA-F	UCSC	Homo sapiens	6.27965	fdr	14.8597	1.38147e-15	14.8597	HLA-F
HLA-B	UCSC	Homo sapiens	4.39712	fdr	14.8393	1.44769e-15	14.8393	HLA-B
TNFRSF19	UCSC	Homo sapiens	-3.62072	fdr	14.5824	2.61562e-15	14.5824	TNFRSF19
PPP4C	UCSC	Homo sapiens	0.573832	fdr	14.5543	2.79036e-15	14.5543	PPP4C
RPS3A	UCSC	Homo sapiens	-1.09669	fdr	14.5499	2.81889e-15	14.5499	RPS3A
CEP95	UCSC	Homo sapiens	-1.06127	fdr	14.3485	4.48212e-15	14.3485	CEP95
COL3A1	UCSC	Homo sapiens	10.3253	fdr	14.3339	4.63553e-15	14.3339	COL3A1
LY6G5B	UCSC	Homo sapiens	-1.28233	fdr	14.3321	4.65532e-15	14.3321	LY6G5B
NGDN	UCSC	Homo sapiens	-0.91683	fdr	14.2199	6.02685e-15	14.2199	NGDN
PITPNM1	UCSC	Homo sapiens	1.75817	fdr	14.1894	6.46518e-15	14.1894	PITPNM1
NCKAP5L	UCSC	Homo sapiens	0.836371	fdr	14.162	6.88694e-15	14.162	NCKAP5L
HK3	UCSC	Homo sapiens	4.47346	fdr	14.1363	7.30574e-15	14.1363	HK3
ZNF331	UCSC	Homo sapiens	-1.48788	fdr	14.093	8.07175e-15	14.093	ZNF331
VWF	UCSC	Homo sapiens	4.71671	fdr	14.071	8.49123e-15	14.071	VWF
FRMD4B	UCSC	Homo sapiens	3.89555	fdr	14.0508	8.89597e-15	14.0508	FRMD4B
LRRK2	UCSC	Homo sapiens	4.33169	fdr	14.0508	8.89597e-15	14.0508	LRRK2
ACTB	UCSC	Homo sapiens	1.149	fdr	14.0063	9.85523e-15	14.0063	ACTB
CCL5	UCSC	Homo sapiens	5.04938	fdr	14.0063	9.85523e-15	14.0063	CCL5
RPL24	UCSC	Homo sapiens	-0.868068	fdr	14.0063	9.85523e-15	14.0063	RPL24
RPS15A	UCSC	Homo sapiens	-0.894986	fdr	13.9772	1.05386e-14	13.9772	RPS15A
FAM60A	UCSC	Homo sapiens	-1.05058	fdr	13.9363	1.15799e-14	13.9363	FAM60A
MDM1	UCSC	Homo sapiens	2.1426	fdr	13.9363	1.15799e-14	13.9363	MDM1
CCR2	UCSC	Homo sapiens	6.83828	fdr	13.9268	1.18367e-14	13.9268	CCR2
SERPINB10	UCSC	Homo sapiens	5.87831	fdr	13.9155	1.21484e-14	13.9155	SERPINB10
FLYWCH1	UCSC	Homo sapiens	0.973521	fdr	13.9145	1.21754e-14	13.9145	FLYWCH1
COL11A1	UCSC	Homo sapiens	4.01297	fdr	13.9112	1.22679e-14	13.9112	COL11A1
MORF4L2-AS1	UCSC	Homo sapiens	-2.68377	fdr	13.8894	1.28995e-14	13.8894	MORF4L2-AS1
C1orf122	UCSC	Homo sapiens	1.07011	fdr	13.7736	1.68439e-14	13.7736	C1orf122
IL21R	UCSC	Homo sapiens	3.42848	fdr	13.7536	1.76374e-14	13.7536	IL21R
RBM46	UCSC	Homo sapiens	-28.2038	fdr	13.6656	2.15988e-14	13.6656	RBM46
RPL23A	UCSC	Homo sapiens	-0.887018	fdr	13.6161	2.42061e-14	13.6161	RPL23A
RABAC1	UCSC	Homo sapiens	1.51576	fdr	13.5428	2.86535e-14	13.5428	RABAC1
RSL24D1	UCSC	Homo sapiens	-1.05778	fdr	13.4749	3.35054e-14	13.4749	RSL24D1
DENND2C	UCSC	Homo sapiens	4.94514	fdr	13.3437	4.53234e-14	13.3437	DENND2C
UPF3B	UCSC	Homo sapiens	-0.870519	fdr	13.3437	4.53234e-14	13.3437	UPF3B
AVPR1A	UCSC	Homo sapiens	4.29531	fdr	13.3041	4.96462e-14	13.3041	AVPR1A
STAG3L5P-PVRIG2P-PILRB	UCSC	Homo sapiens	-1.54884	fdr	13.2816	5.22827e-14	13.2816	STAG3L5P-PVRIG2P-PILRB
LINC01355	UCSC	Homo sapiens	-3.16719	fdr	13.2646	5.43773e-14	13.2646	LINC01355
C4orf48	UCSC	Homo sapiens	1.75885	fdr	13.2503	5.61916e-14	13.2503	C4orf48
CCR4	UCSC	Homo sapiens	4.85311	fdr	13.2503	5.61916e-14	13.2503	CCR4
DUSP27	UCSC	Homo sapiens	2.13924	fdr	13.2261	5.94197e-14	13.2261	DUSP27
MNDA	UCSC	Homo sapiens	6.37811	fdr	13.2152	6.09277e-14	13.2152	MNDA
FUT7	UCSC	Homo sapiens	4.09015	fdr	13.1356	7.3185e-14	13.1356	FUT7
JAK3	UCSC	Homo sapiens	1.81896	fdr	13.1005	7.93353e-14	13.1005	JAK3
ARHGEF3	UCSC	Homo sapiens	3.38203	fdr	13.0532	8.84649e-14	13.0532	ARHGEF3
PLXDC2	UCSC	Homo sapiens	3.18593	fdr	12.9681	1.07617e-13	12.9681	PLXDC2
DBNL	UCSC	Homo sapiens	1.35022	fdr	12.9487	1.12545e-13	12.9487	DBNL
ABCD1	UCSC	Homo sapiens	1.54288	fdr	12.8883	1.29331e-13	12.8883	ABCD1
ABLIM3	UCSC	Homo sapiens	4.73822	fdr	12.8811	1.31501e-13	12.8811	ABLIM3
RETN	UCSC	Homo sapiens	5.19519	fdr	12.8762	1.32992e-13	12.8762	RETN
CTH	UCSC	Homo sapiens	-1.65267	fdr	12.8704	1.34761e-13	12.8704	CTH
PPP6R1	UCSC	Homo sapiens	0.900376	fdr	12.8596	1.38157e-13	12.8596	PPP6R1
HLA-H	UCSC	Homo sapiens	4.0541	fdr	12.8429	1.43566e-13	12.8429	HLA-H
RPL39	UCSC	Homo sapiens	-1.2101	fdr	12.8122	1.54085e-13	12.8122	RPL39
COTL1	UCSC	Homo sapiens	0.696305	fdr	12.7776	1.66889e-13	12.7776	COTL1
PLA2G4A	UCSC	Homo sapiens	1.55761	fdr	12.7435	1.80502e-13	12.7435	PLA2G4A
ZFAS1	UCSC	Homo sapiens	-1.19883	fdr	12.6397	2.29224e-13	12.6397	ZFAS1
SEC11A	UCSC	Homo sapiens	-0.541972	fdr	12.5938	2.54781e-13	12.5938	SEC11A
CABP5	UCSC	Homo sapiens	5.26527	fdr	12.5772	2.64722e-13	12.5772	CABP5
LOC100133331	UCSC	Homo sapiens	-1.33129	fdr	12.5126	3.07159e-13	12.5126	LOC100133331
NSA2	UCSC	Homo sapiens	-0.947374	fdr	12.3647	4.31774e-13	12.3647	NSA2
RSRC2	UCSC	Homo sapiens	-0.538709	fdr	12.3647	4.31774e-13	12.3647	RSRC2
RHOF	UCSC	Homo sapiens	1.85325	fdr	12.3219	4.76595e-13	12.3219	RHOF
KIF17	UCSC	Homo sapiens	2.35999	fdr	12.1432	7.19176e-13	12.1432	KIF17
LOC101927272	UCSC	Homo sapiens	4.36755	fdr	12.1398	7.24733e-13	12.1398	LOC101927272
TMEM160	UCSC	Homo sapiens	1.56659	fdr	12.1103	7.75682e-13	12.1103	TMEM160
TTC14	UCSC	Homo sapiens	-1.34369	fdr	12.0999	7.94552e-13	12.0999	TTC14
ZNF738	UCSC	Homo sapiens	-1.45806	fdr	12.0815	8.2896e-13	12.0815	ZNF738
WEE1	UCSC	Homo sapiens	-1.17627	fdr	12.0279	9.37882e-13	12.0279	WEE1
KIF27	UCSC	Homo sapiens	-1.08857	fdr	12.0135	9.69446e-13	12.0135	KIF27
HTR2A	UCSC	Homo sapiens	6.11517	fdr	11.9502	1.12151e-12	11.9502	HTR2A
RPS13	UCSC	Homo sapiens	-0.814755	fdr	11.9229	1.19439e-12	11.9229	RPS13
BCRP3	UCSC	Homo sapiens	-1.99187	fdr	11.9	1.25883e-12	11.9	BCRP3
RPS7	UCSC	Homo sapiens	-0.666083	fdr	11.8845	1.30479e-12	11.8845	RPS7
SIDT1	UCSC	Homo sapiens	4.35805	fdr	11.8735	1.33805e-12	11.8735	SIDT1
C2orf49	UCSC	Homo sapiens	-0.724324	fdr	11.8218	1.50738e-12	11.8218	C2orf49
RPSA	UCSC	Homo sapiens	-0.945842	fdr	11.7928	1.61132e-12	11.7928	RPSA
SNORA32	UCSC	Homo sapiens	-1.21671	fdr	11.7808	1.65643e-12	11.7808	SNORA32
TPRKB	UCSC	Homo sapiens	-0.785742	fdr	11.7755	1.67683e-12	11.7755	TPRKB
AFP	UCSC	Homo sapiens	13.062	fdr	11.7655	1.71592e-12	11.7655	AFP
VPS26B	UCSC	Homo sapiens	0.683436	fdr	11.6889	2.04696e-12	11.6889	VPS26B
MNS1	UCSC	Homo sapiens	-2.06942	fdr	11.6662	2.15698e-12	11.6662	MNS1
WNT3	UCSC	Homo sapiens	-2.36814	fdr	11.6393	2.2944e-12	11.6393	WNT3
MED4	UCSC	Homo sapiens	-0.624046	fdr	11.5949	2.54137e-12	11.5949	MED4
BDNF	UCSC	Homo sapiens	5.63333	fdr	11.5839	2.6066e-12	11.5839	BDNF
2018-03-01	UCSC	Homo sapiens	6.96692	fdr	11.5663	2.7147e-12	11.5663	2018-03-01
C15orf54	UCSC	Homo sapiens	5.06106	fdr	11.5489	2.82557e-12	11.5489	C15orf54
SLC8A1	UCSC	Homo sapiens	6.08744	fdr	11.5375	2.90044e-12	11.5375	SLC8A1
ACTR1A	UCSC	Homo sapiens	0.499752	fdr	11.5285	2.96148e-12	11.5285	ACTR1A
RPL4	UCSC	Homo sapiens	-0.649869	fdr	11.4792	3.31707e-12	11.4792	RPL4
CSK	UCSC	Homo sapiens	0.800166	fdr	11.4418	3.61556e-12	11.4418	CSK
GLTPD1	UCSC	Homo sapiens	1.10726	fdr	11.4213	3.79032e-12	11.4213	GLTPD1
PTENP1	UCSC	Homo sapiens	2.46464	fdr	11.3676	4.28966e-12	11.3676	PTENP1
C20orf24	UCSC	Homo sapiens	2.09012	fdr	11.3102	4.89519e-12	11.3102	C20orf24
SUSD3	UCSC	Homo sapiens	2.2376	fdr	11.3102	4.89519e-12	11.3102	SUSD3
RPL37A	UCSC	Homo sapiens	-0.55314	fdr	11.2788	5.2632e-12	11.2788	RPL37A
HRASLS5	UCSC	Homo sapiens	-5.28678	fdr	11.2604	5.49074e-12	11.2604	HRASLS5
C1orf52	UCSC	Homo sapiens	-0.613558	fdr	11.2587	5.51147e-12	11.2587	C1orf52
GNB5	UCSC	Homo sapiens	3.96474	fdr	11.2587	5.51147e-12	11.2587	GNB5
TRIM52	UCSC	Homo sapiens	-0.791109	fdr	11.2156	6.08658e-12	11.2156	TRIM52
ZNF3	UCSC	Homo sapiens	-0.786625	fdr	11.1935	6.4047e-12	11.1935	ZNF3
LOC100129973	UCSC	Homo sapiens	6.30311	fdr	11.1746	6.68974e-12	11.1746	LOC100129973
MYO18A	UCSC	Homo sapiens	1.5198	fdr	11.1553	6.9932e-12	11.1553	MYO18A
ECH1	UCSC	Homo sapiens	0.762568	fdr	11.141	7.22807e-12	11.141	ECH1
VCAN	UCSC	Homo sapiens	4.48265	fdr	11.0703	8.50495e-12	11.0703	VCAN
PLEKHO1	UCSC	Homo sapiens	2.91782	fdr	11.063	8.64975e-12	11.063	PLEKHO1
FBXW11	UCSC	Homo sapiens	0.670098	fdr	11.0439	9.03927e-12	11.0439	FBXW11
RPL35A	UCSC	Homo sapiens	-0.708059	fdr	11.0363	9.19916e-12	11.0363	RPL35A
ENY2	UCSC	Homo sapiens	-0.626063	fdr	10.9972	1.00639e-11	10.9972	ENY2
LIPH	UCSC	Homo sapiens	4.934	fdr	10.9838	1.03791e-11	10.9838	LIPH
ELF2	UCSC	Homo sapiens	-0.657884	fdr	10.9582	1.10092e-11	10.9582	ELF2
TRAPPC5	UCSC	Homo sapiens	1.41877	fdr	10.9108	1.22804e-11	10.9108	TRAPPC5
ZNF26	UCSC	Homo sapiens	-0.814867	fdr	10.8519	1.40632e-11	10.8519	ZNF26
ADAP2	UCSC	Homo sapiens	5.52197	fdr	10.7792	1.66248e-11	10.7792	ADAP2
RPS25	UCSC	Homo sapiens	-0.769171	fdr	10.7283	1.86924e-11	10.7283	RPS25
HPSE	UCSC	Homo sapiens	4.56231	fdr	10.7179	1.91471e-11	10.7179	HPSE
RYR2	UCSC	Homo sapiens	5.26965	fdr	10.6812	2.0833e-11	10.6812	RYR2
MIR3064	UCSC	Homo sapiens	-1.79514	fdr	10.6763	2.1074e-11	10.6763	MIR3064
STK10	UCSC	Homo sapiens	0.65943	fdr	10.6525	2.22562e-11	10.6525	STK10
PLAC8	UCSC	Homo sapiens	4.65999	fdr	10.6504	2.23657e-11	10.6504	PLAC8
KLHL36	UCSC	Homo sapiens	0.981795	fdr	10.6227	2.38421e-11	10.6227	KLHL36
SERPINA1	UCSC	Homo sapiens	7.01313	fdr	10.6177	2.41135e-11	10.6177	SERPINA1
HNRNPA1L2	UCSC	Homo sapiens	-1.11488	fdr	10.6077	2.46783e-11	10.6077	HNRNPA1L2
LOC100507195	UCSC	Homo sapiens	5.68157	fdr	10.4015	3.96776e-11	10.4015	LOC100507195
MT1M	UCSC	Homo sapiens	-24.6638	fdr	10.3838	4.13223e-11	10.3838	MT1M
DNAH8	UCSC	Homo sapiens	-4.07266	fdr	10.3792	4.17675e-11	10.3792	DNAH8
TBC1D10B	UCSC	Homo sapiens	0.581608	fdr	10.3326	4.64971e-11	10.3326	TBC1D10B
IRF2BP1	UCSC	Homo sapiens	0.883855	fdr	10.3113	4.88293e-11	10.3113	IRF2BP1
HMHA1	UCSC	Homo sapiens	2.09918	fdr	10.2986	5.02843e-11	10.2986	HMHA1
MOB3C	UCSC	Homo sapiens	2.59148	fdr	10.2936	5.08587e-11	10.2936	MOB3C
RPL37	UCSC	Homo sapiens	-0.652509	fdr	10.2936	5.08587e-11	10.2936	RPL37
PITPNC1	UCSC	Homo sapiens	1.73061	fdr	10.2754	5.30432e-11	10.2754	PITPNC1
GAS5	UCSC	Homo sapiens	-1.48246	fdr	10.2676	5.40068e-11	10.2676	GAS5
LINC00963	UCSC	Homo sapiens	1.44457	fdr	10.2586	5.51323e-11	10.2586	LINC00963
SRP9	UCSC	Homo sapiens	-0.805714	fdr	10.2381	5.77904e-11	10.2381	SRP9
EPB41L4A-AS1	UCSC	Homo sapiens	-1.041	fdr	10.2129	6.12477e-11	10.2129	EPB41L4A-AS1
PRKACA	UCSC	Homo sapiens	0.833903	fdr	10.2045	6.24428e-11	10.2045	PRKACA
LRP3	UCSC	Homo sapiens	1.90704	fdr	10.1007	7.93136e-11	10.1007	LRP3
PRSS21	UCSC	Homo sapiens	-24.328	fdr	10.0965	8.00838e-11	10.0965	PRSS21
ARPC1B	UCSC	Homo sapiens	1.1755	fdr	10.0316	9.29852e-11	10.0316	ARPC1B
PRICKLE2	UCSC	Homo sapiens	3.41697	fdr	10.0316	9.29852e-11	10.0316	PRICKLE2
ZNF830	UCSC	Homo sapiens	-0.924458	fdr	10.0223	9.49906e-11	10.0223	ZNF830
CD40LG	UCSC	Homo sapiens	4.2831	fdr	10.002	9.95454e-11	10.002	CD40LG
P2RY12	UCSC	Homo sapiens	4.64007	fdr	9.99903	1.00223e-10	9.99903	P2RY12
GSAP	UCSC	Homo sapiens	2.97251	fdr	9.96533	1.08311e-10	9.96533	GSAP
MRPS31	UCSC	Homo sapiens	-0.79687	fdr	9.93681	1.15662e-10	9.93681	MRPS31
TSPO	UCSC	Homo sapiens	2.1017	fdr	9.93681	1.15662e-10	9.93681	TSPO
CORO1B	UCSC	Homo sapiens	1.17983	fdr	9.93657	1.15725e-10	9.93657	CORO1B
SNHG8	UCSC	Homo sapiens	-1.15484	fdr	9.93162	1.17052e-10	9.93162	SNHG8
DOCK10	UCSC	Homo sapiens	3.27862	fdr	9.93033	1.17401e-10	9.93033	DOCK10
LUM	UCSC	Homo sapiens	9.81148	fdr	9.83804	1.45198e-10	9.83804	LUM
PABPC1L	UCSC	Homo sapiens	-1.06884	fdr	9.83187	1.47276e-10	9.83187	PABPC1L
INHBA-AS1	UCSC	Homo sapiens	4.46521	fdr	9.79422	1.60613e-10	9.79422	INHBA-AS1
SPSB4	UCSC	Homo sapiens	4.65286	fdr	9.79215	1.6138e-10	9.79215	SPSB4
ACCSL	UCSC	Homo sapiens	5.85734	fdr	9.77003	1.69811e-10	9.77003	ACCSL
GGNBP2	UCSC	Homo sapiens	-0.505186	fdr	9.74875	1.78342e-10	9.74875	GGNBP2
CCDC102B	UCSC	Homo sapiens	-1.28356	fdr	9.7394	1.82221e-10	9.7394	CCDC102B
IMPA2	UCSC	Homo sapiens	2.65591	fdr	9.73338	1.84766e-10	9.73338	IMPA2
KCTD12	UCSC	Homo sapiens	4.94638	fdr	9.6925	2.03e-10	9.6925	KCTD12
C2CD2L	UCSC	Homo sapiens	1.5093	fdr	9.68994	2.04204e-10	9.68994	C2CD2L
FBXW5	UCSC	Homo sapiens	0.653343	fdr	9.66812	2.14722e-10	9.66812	FBXW5
RPL5	UCSC	Homo sapiens	-0.750988	fdr	9.65183	2.22928e-10	9.65183	RPL5
CLEC5A	UCSC	Homo sapiens	4.21545	fdr	9.59138	2.56223e-10	9.59138	CLEC5A
ZNHIT3	UCSC	Homo sapiens	-0.555979	fdr	9.586	2.59416e-10	9.586	ZNHIT3
ST13	UCSC	Homo sapiens	-0.620585	fdr	9.5679	2.70459e-10	9.5679	ST13
ANKHD1-EIF4EBP3	UCSC	Homo sapiens	-3.50047	fdr	9.55557	2.78244e-10	9.55557	ANKHD1-EIF4EBP3
GBA	UCSC	Homo sapiens	1.10371	fdr	9.55325	2.79738e-10	9.55325	GBA
TNF	UCSC	Homo sapiens	3.31989	fdr	9.55271	2.80086e-10	9.55271	TNF
NOTCH2NL	UCSC	Homo sapiens	1.77582	fdr	9.55029	2.81653e-10	9.55029	NOTCH2NL
CLTCL1	UCSC	Homo sapiens	1.55767	fdr	9.50345	3.13727e-10	9.50345	CLTCL1
PADI4	UCSC	Homo sapiens	3.97686	fdr	9.50345	3.13727e-10	9.50345	PADI4
SEMA5A	UCSC	Homo sapiens	5.1983	fdr	9.50345	3.13727e-10	9.50345	SEMA5A
TREML1	UCSC	Homo sapiens	4.67892	fdr	9.50345	3.13727e-10	9.50345	TREML1
AHSG	UCSC	Homo sapiens	13.6758	fdr	9.47793	3.32713e-10	9.47793	AHSG
APOC3	UCSC	Homo sapiens	11.909	fdr	9.46699	3.41197e-10	9.46699	APOC3
FAM173A	UCSC	Homo sapiens	1.2879	fdr	9.46561	3.42284e-10	9.46561	FAM173A
RPL6	UCSC	Homo sapiens	-0.792846	fdr	9.43997	3.63103e-10	9.43997	RPL6
CENPQ	UCSC	Homo sapiens	-1.37393	fdr	9.43445	3.67746e-10	9.43445	CENPQ
SCAF1	UCSC	Homo sapiens	0.460856	fdr	9.42239	3.78099e-10	9.42239	SCAF1
TUBE1	UCSC	Homo sapiens	-1.3509	fdr	9.41339	3.86016e-10	9.41339	TUBE1
RPLP0	UCSC	Homo sapiens	-0.601915	fdr	9.40792	3.9091e-10	9.40792	RPLP0
RPL18A	UCSC	Homo sapiens	-0.630753	fdr	9.36008	4.36434e-10	9.36008	RPL18A
SUMO2	UCSC	Homo sapiens	-0.908477	fdr	9.35047	4.46196e-10	9.35047	SUMO2
TCF7L2	UCSC	Homo sapiens	-1.02164	fdr	9.35005	4.46628e-10	9.35005	TCF7L2
RABGGTB	UCSC	Homo sapiens	-1.05177	fdr	9.3463	4.50503e-10	9.3463	RABGGTB
EML2	UCSC	Homo sapiens	1.27132	fdr	9.336	4.61316e-10	9.336	EML2
NDUFC2	UCSC	Homo sapiens	-1.18567	fdr	9.32149	4.76996e-10	9.32149	NDUFC2
EEF1B2	UCSC	Homo sapiens	-0.711876	fdr	9.294	5.08159e-10	9.294	EEF1B2
MAGEA3	UCSC	Homo sapiens	-23.3598	fdr	9.2927	5.09684e-10	9.2927	MAGEA3
PRND	UCSC	Homo sapiens	-23.3598	fdr	9.2927	5.09684e-10	9.2927	PRND
RBM39	UCSC	Homo sapiens	-0.929171	fdr	9.28689	5.16545e-10	9.28689	RBM39
TESC	UCSC	Homo sapiens	0.837614	fdr	9.28554	5.1816e-10	9.28554	TESC
HMGB1	UCSC	Homo sapiens	-1.21072	fdr	9.25901	5.508e-10	9.25901	HMGB1
FCN1	UCSC	Homo sapiens	5.19939	fdr	9.17924	6.61857e-10	9.17924	FCN1
LOC220729	UCSC	Homo sapiens	-1.34556	fdr	9.1492	7.09246e-10	9.1492	LOC220729
AFF3	UCSC	Homo sapiens	2.89114	fdr	9.13874	7.26537e-10	9.13874	AFF3
IZUMO2	UCSC	Homo sapiens	-23.1781	fdr	9.13874	7.26537e-10	9.13874	IZUMO2
SNHG21	UCSC	Homo sapiens	-1.08247	fdr	9.13874	7.26537e-10	9.13874	SNHG21
CDS2	UCSC	Homo sapiens	1.17902	fdr	9.13319	7.35883e-10	9.13319	CDS2
ZRANB2	UCSC	Homo sapiens	-0.940102	fdr	9.13319	7.35883e-10	9.13319	ZRANB2
TNNT1	UCSC	Homo sapiens	1.37075	fdr	9.13292	7.36339e-10	9.13292	TNNT1
LOXL3	UCSC	Homo sapiens	1.6225	fdr	9.12743	7.45706e-10	9.12743	LOXL3
PVT1	UCSC	Homo sapiens	-1.81733	fdr	9.12378	7.51997e-10	9.12378	PVT1
BLNK	UCSC	Homo sapiens	7.77326	fdr	9.12185	7.55349e-10	9.12185	BLNK
ITPR2	UCSC	Homo sapiens	1.65636	fdr	9.10985	7.76508e-10	9.10985	ITPR2
EIF3M	UCSC	Homo sapiens	-0.896231	fdr	9.1084	7.79105e-10	9.1084	EIF3M
ZNF761	UCSC	Homo sapiens	-0.713017	fdr	9.10221	7.90296e-10	9.10221	ZNF761
ATP5D	UCSC	Homo sapiens	0.872427	fdr	9.09896	7.96241e-10	9.09896	ATP5D
C19orf81	UCSC	Homo sapiens	1.95397	fdr	9.08679	8.18869e-10	9.08679	C19orf81
TLR7	UCSC	Homo sapiens	6.04963	fdr	9.07964	8.32454e-10	9.07964	TLR7
CYFIP2	UCSC	Homo sapiens	2.43525	fdr	9.07764	8.363e-10	9.07764	CYFIP2
PFDN4	UCSC	Homo sapiens	-0.95922	fdr	9.07439	8.42577e-10	9.07439	PFDN4
CHST13	UCSC	Homo sapiens	3.80025	fdr	9.05813	8.74724e-10	9.05813	CHST13
GMIP	UCSC	Homo sapiens	1.6226	fdr	9.03794	9.16346e-10	9.03794	GMIP
MYBPHL	UCSC	Homo sapiens	4.58039	fdr	9.03619	9.20056e-10	9.03619	MYBPHL
CKS1B	UCSC	Homo sapiens	-1.13925	fdr	9.03533	9.2187e-10	9.03533	CKS1B
CCDC150	UCSC	Homo sapiens	-1.73817	fdr	9.02278	9.48892e-10	9.02278	CCDC150
ATP5C1	UCSC	Homo sapiens	-0.573232	fdr	8.9768	1.05487e-09	8.9768	ATP5C1
RBMX	UCSC	Homo sapiens	-1.02439	fdr	8.95106	1.1193e-09	8.95106	RBMX
ALCAM	UCSC	Homo sapiens	2.39269	fdr	8.93126	1.17149e-09	8.93126	ALCAM
RDH14	UCSC	Homo sapiens	2.37282	fdr	8.90516	1.24406e-09	8.90516	RDH14
EXOC7	UCSC	Homo sapiens	0.487295	fdr	8.87763	1.32547e-09	8.87763	EXOC7
ZDHHC12	UCSC	Homo sapiens	0.764249	fdr	8.87763	1.32547e-09	8.87763	ZDHHC12
RNPC3	UCSC	Homo sapiens	-1.11402	fdr	8.86889	1.35243e-09	8.86889	RNPC3
SMARCE1	UCSC	Homo sapiens	-0.522587	fdr	8.86804	1.35507e-09	8.86804	SMARCE1
NCK2	UCSC	Homo sapiens	2.47362	fdr	8.85221	1.40537e-09	8.85221	NCK2
PTBP2	UCSC	Homo sapiens	-1.42804	fdr	8.84536	1.42769e-09	8.84536	PTBP2
TEP1	UCSC	Homo sapiens	1.21178	fdr	8.82455	1.49777e-09	8.82455	TEP1
RPS12	UCSC	Homo sapiens	-0.679483	fdr	8.81479	1.53182e-09	8.81479	RPS12
APPL2	UCSC	Homo sapiens	1.60595	fdr	8.80454	1.56842e-09	8.80454	APPL2
BTF3	UCSC	Homo sapiens	-0.791926	fdr	8.80409	1.57005e-09	8.80409	BTF3
PDGFB	UCSC	Homo sapiens	3.35861	fdr	8.79361	1.60838e-09	8.79361	PDGFB
TRPM2	UCSC	Homo sapiens	4.78126	fdr	8.79361	1.60838e-09	8.79361	TRPM2
CALCRL	UCSC	Homo sapiens	-1.7495	fdr	8.78173	1.65301e-09	8.78173	CALCRL
SLC34A2	UCSC	Homo sapiens	5.42682	fdr	8.78173	1.65301e-09	8.78173	SLC34A2
HINT1	UCSC	Homo sapiens	-0.532473	fdr	8.77673	1.67211e-09	8.77673	HINT1
RNF2	UCSC	Homo sapiens	-0.585134	fdr	8.77673	1.67211e-09	8.77673	RNF2
MRVI1	UCSC	Homo sapiens	3.23267	fdr	8.77184	1.69107e-09	8.77184	MRVI1
TBXA2R	UCSC	Homo sapiens	1.65152	fdr	8.75647	1.75199e-09	8.75647	TBXA2R
ETFB	UCSC	Homo sapiens	0.462818	fdr	8.7416	1.813e-09	8.7416	ETFB
KCNE1L	UCSC	Homo sapiens	2.62481	fdr	8.73993	1.82e-09	8.73993	KCNE1L
LRP10	UCSC	Homo sapiens	1.62871	fdr	8.71707	1.91835e-09	8.71707	LRP10
PLBD1	UCSC	Homo sapiens	2.53121	fdr	8.70226	1.98492e-09	8.70226	PLBD1
ZNF12	UCSC	Homo sapiens	-1.02018	fdr	8.67635	2.10692e-09	8.67635	ZNF12
GIPC3	UCSC	Homo sapiens	1.4852	fdr	8.67547	2.11118e-09	8.67547	GIPC3
TTR	UCSC	Homo sapiens	8.36404	fdr	8.67547	2.11118e-09	8.67547	TTR
RPL13AP20	UCSC	Homo sapiens	-2.34861	fdr	8.67384	2.11915e-09	8.67384	RPL13AP20
NREP	UCSC	Homo sapiens	-0.845051	fdr	8.63531	2.31577e-09	8.63531	NREP
VIL1	UCSC	Homo sapiens	4.88318	fdr	8.63206	2.33312e-09	8.63206	VIL1
TMEM258	UCSC	Homo sapiens	-0.972185	fdr	8.62017	2.39788e-09	8.62017	TMEM258
ARGLU1	UCSC	Homo sapiens	-1.20656	fdr	8.61692	2.41591e-09	8.61692	ARGLU1
FBXL15	UCSC	Homo sapiens	0.906342	fdr	8.59966	2.51384e-09	8.59966	FBXL15
LOC729218	UCSC	Homo sapiens	-1.34399	fdr	8.59727	2.5277e-09	8.59727	LOC729218
THUMPD3-AS1	UCSC	Homo sapiens	-1.59438	fdr	8.58499	2.60024e-09	8.58499	THUMPD3-AS1
LBH	UCSC	Homo sapiens	-2.8359	fdr	8.58346	2.60938e-09	8.58346	LBH
MT2A	UCSC	Homo sapiens	-6.15099	fdr	8.56249	2.73849e-09	8.56249	MT2A
C18orf25	UCSC	Homo sapiens	-0.624578	fdr	8.54716	2.83685e-09	8.54716	C18orf25
CASP4	UCSC	Homo sapiens	3.49593	fdr	8.54716	2.83685e-09	8.54716	CASP4
DOCK8	UCSC	Homo sapiens	2.26681	fdr	8.54333	2.86199e-09	8.54333	DOCK8
C14orf2	UCSC	Homo sapiens	-0.584348	fdr	8.53091	2.945e-09	8.53091	C14orf2
DIABLO	UCSC	Homo sapiens	-0.497029	fdr	8.52498	2.98553e-09	8.52498	DIABLO
VAPA	UCSC	Homo sapiens	-0.739615	fdr	8.48538	3.27055e-09	8.48538	VAPA
RPL14	UCSC	Homo sapiens	-0.811579	fdr	8.47948	3.31525e-09	8.47948	RPL14
SLC1A3	UCSC	Homo sapiens	3.80363	fdr	8.45177	3.53368e-09	8.45177	SLC1A3
TMEM119	UCSC	Homo sapiens	3.78009	fdr	8.43109	3.70605e-09	8.43109	TMEM119
COL8A2	UCSC	Homo sapiens	5.11635	fdr	8.41529	3.84335e-09	8.41529	COL8A2
EIF3H	UCSC	Homo sapiens	-0.453982	fdr	8.41529	3.84335e-09	8.41529	EIF3H
ARHGAP22	UCSC	Homo sapiens	1.17392	fdr	8.40017	3.97948e-09	8.40017	ARHGAP22
FAM133B	UCSC	Homo sapiens	-1.87604	fdr	8.39902	3.99005e-09	8.39902	FAM133B
PMS2CL	UCSC	Homo sapiens	-1.13858	fdr	8.39279	4.0477e-09	8.39279	PMS2CL
MIR126	UCSC	Homo sapiens	-4.27187	fdr	8.36208	4.34426e-09	8.36208	MIR126
OGFOD2	UCSC	Homo sapiens	-0.508628	fdr	8.36208	4.34426e-09	8.36208	OGFOD2
GPR126	UCSC	Homo sapiens	2.49413	fdr	8.36183	4.34683e-09	8.36183	GPR126
APOA4	UCSC	Homo sapiens	13.1383	fdr	8.33253	4.65017e-09	8.33253	APOA4
NPLOC4	UCSC	Homo sapiens	0.466562	fdr	8.31118	4.88455e-09	8.31118	NPLOC4
MRPL32	UCSC	Homo sapiens	-1.0184	fdr	8.29683	5.04854e-09	8.29683	MRPL32
PNMT	UCSC	Homo sapiens	-2.98843	fdr	8.29583	5.06018e-09	8.29583	PNMT
SLC27A4	UCSC	Homo sapiens	1.67433	fdr	8.29	5.12866e-09	8.29	SLC27A4
2018-03-09	UCSC	Homo sapiens	1.41877	fdr	8.28802	5.15211e-09	8.28802	2018-03-09
MAP1A	UCSC	Homo sapiens	2.37495	fdr	8.28576	5.17889e-09	8.28576	MAP1A
ZDHHC8P1	UCSC	Homo sapiens	2.73485	fdr	8.28166	5.22808e-09	8.28166	ZDHHC8P1
PSD4	UCSC	Homo sapiens	1.19587	fdr	8.26556	5.4255e-09	8.26556	PSD4
TIMD4	UCSC	Homo sapiens	6.52819	fdr	8.23993	5.75534e-09	8.23993	TIMD4
ATP8B1	UCSC	Homo sapiens	-4.39619	fdr	8.23366	5.83908e-09	8.23366	ATP8B1
CNIH1	UCSC	Homo sapiens	-0.792839	fdr	8.22741	5.92368e-09	8.22741	CNIH1
CES1	UCSC	Homo sapiens	4.24337	fdr	8.21182	6.14011e-09	8.21182	CES1
SHFM1	UCSC	Homo sapiens	-0.793098	fdr	8.18354	6.55328e-09	8.18354	SHFM1
TAF9	UCSC	Homo sapiens	-0.933719	fdr	8.18068	6.59661e-09	8.18068	TAF9
ITGA6	UCSC	Homo sapiens	2.78245	fdr	8.1354	7.32151e-09	8.1354	ITGA6
C19orf33	UCSC	Homo sapiens	4.51738	fdr	8.11206	7.72581e-09	8.11206	C19orf33
NAIP	UCSC	Homo sapiens	3.97557	fdr	8.08697	8.18513e-09	8.08697	NAIP
HNRNPH1	UCSC	Homo sapiens	-1.03665	fdr	8.0735	8.44299e-09	8.0735	HNRNPH1
CUEDC1	UCSC	Homo sapiens	2.42367	fdr	8.0636	8.63772e-09	8.0636	CUEDC1
RPS6	UCSC	Homo sapiens	-0.550911	fdr	8.05703	8.7695e-09	8.05703	RPS6
KIF26B	UCSC	Homo sapiens	2.85765	fdr	8.05515	8.80735e-09	8.05515	KIF26B
CCDC82	UCSC	Homo sapiens	-0.573999	fdr	8.05298	8.85153e-09	8.05298	CCDC82
LIPC	UCSC	Homo sapiens	4.8151	fdr	8.05252	8.86089e-09	8.05252	LIPC
SMIM3	UCSC	Homo sapiens	2.46671	fdr	8.05252	8.86089e-09	8.05252	SMIM3
NCOR2	UCSC	Homo sapiens	0.717443	fdr	8.04171	9.08425e-09	8.04171	NCOR2
GNRH1	UCSC	Homo sapiens	-1.92718	fdr	8.03964	9.12767e-09	8.03964	GNRH1
SNHG3	UCSC	Homo sapiens	-1.50622	fdr	8.02483	9.44423e-09	8.02483	SNHG3
RAI14	UCSC	Homo sapiens	-2.12406	fdr	7.99742	1.00596e-08	7.99742	RAI14
TMEM170B	UCSC	Homo sapiens	1.1042	fdr	7.99487	1.01188e-08	7.99487	TMEM170B
C19orf35	UCSC	Homo sapiens	3.54193	fdr	7.99475	1.01217e-08	7.99475	C19orf35
YAE1D1	UCSC	Homo sapiens	-0.97928	fdr	7.97877	1.05011e-08	7.97877	YAE1D1
ZFHX3	UCSC	Homo sapiens	2.76483	fdr	7.97877	1.05011e-08	7.97877	ZFHX3
ADAMTS6	UCSC	Homo sapiens	-1.36727	fdr	7.97382	1.06213e-08	7.97382	ADAMTS6
WAS	UCSC	Homo sapiens	0.809467	fdr	7.97382	1.06213e-08	7.97382	WAS
MCAM	UCSC	Homo sapiens	-3.69049	fdr	7.97095	1.06919e-08	7.97095	MCAM
HOMER2	UCSC	Homo sapiens	2.50089	fdr	7.96169	1.09222e-08	7.96169	HOMER2
MPEG1	UCSC	Homo sapiens	5.82766	fdr	7.94686	1.13016e-08	7.94686	MPEG1
CTSS	UCSC	Homo sapiens	4.54665	fdr	7.92788	1.18065e-08	7.92788	CTSS
PRPF39	UCSC	Homo sapiens	-1.00398	fdr	7.92458	1.18964e-08	7.92458	PRPF39
RPS5	UCSC	Homo sapiens	-0.613209	fdr	7.92458	1.18964e-08	7.92458	RPS5
BMS1P4	UCSC	Homo sapiens	-1.11232	fdr	7.9236	1.19235e-08	7.9236	BMS1P4
MR1	UCSC	Homo sapiens	2.11457	fdr	7.90885	1.23352e-08	7.90885	MR1
ERH	UCSC	Homo sapiens	-0.935995	fdr	7.90129	1.25519e-08	7.90129	ERH
A2M	UCSC	Homo sapiens	4.21123	fdr	7.88918	1.29068e-08	7.88918	A2M
NFYB	UCSC	Homo sapiens	-0.941929	fdr	7.88779	1.29482e-08	7.88779	NFYB
HMGN2	UCSC	Homo sapiens	-1.12279	fdr	7.88016	1.31776e-08	7.88016	HMGN2
C1orf162	UCSC	Homo sapiens	3.29188	fdr	7.86234	1.37297e-08	7.86234	C1orf162
C12orf75	UCSC	Homo sapiens	2.59517	fdr	7.86032	1.37935e-08	7.86032	C12orf75
NSRP1	UCSC	Homo sapiens	-0.761834	fdr	7.85767	1.38781e-08	7.85767	NSRP1
ATP6V0C	UCSC	Homo sapiens	1.35032	fdr	7.85182	1.40665e-08	7.85182	ATP6V0C
ALG12	UCSC	Homo sapiens	0.833961	fdr	7.84551	1.42722e-08	7.84551	ALG12
CNPY3	UCSC	Homo sapiens	1.04432	fdr	7.8078	1.55669e-08	7.8078	CNPY3
PSMD4	UCSC	Homo sapiens	-0.341983	fdr	7.80641	1.56166e-08	7.80641	PSMD4
HDC	UCSC	Homo sapiens	-3.005	fdr	7.80233	1.57642e-08	7.80233	HDC
MAGOH	UCSC	Homo sapiens	-1.00954	fdr	7.78177	1.65284e-08	7.78177	MAGOH
XYLT2	UCSC	Homo sapiens	2.65966	fdr	7.78177	1.65284e-08	7.78177	XYLT2
FHL1	UCSC	Homo sapiens	3.79398	fdr	7.78126	1.65477e-08	7.78126	FHL1
RABGAP1L	UCSC	Homo sapiens	2.00939	fdr	7.78126	1.65477e-08	7.78126	RABGAP1L
GLOD5	UCSC	Homo sapiens	3.45073	fdr	7.76394	1.72209e-08	7.76394	GLOD5
NUDT3	UCSC	Homo sapiens	1.24945	fdr	7.76394	1.72209e-08	7.76394	NUDT3
TMEM183A	UCSC	Homo sapiens	-1.03985	fdr	7.75763	1.74732e-08	7.75763	TMEM183A
C9orf16	UCSC	Homo sapiens	1.1052	fdr	7.74952	1.78026e-08	7.74952	C9orf16
RIN3	UCSC	Homo sapiens	0.860335	fdr	7.74352	1.80499e-08	7.74352	RIN3
CD28	UCSC	Homo sapiens	6.44001	fdr	7.70587	1.96849e-08	7.70587	CD28
MGRN1	UCSC	Homo sapiens	0.629717	fdr	7.70587	1.96849e-08	7.70587	MGRN1
SYCP2L	UCSC	Homo sapiens	-1.57199	fdr	7.69916	1.99914e-08	7.69916	SYCP2L
MIAT	UCSC	Homo sapiens	-1.85336	fdr	7.6911	2.03658e-08	7.6911	MIAT
FZR1	UCSC	Homo sapiens	0.673367	fdr	7.68331	2.07345e-08	7.68331	FZR1
EIF3D	UCSC	Homo sapiens	-0.493814	fdr	7.6699	2.13845e-08	7.6699	EIF3D
SLC29A3	UCSC	Homo sapiens	1.21753	fdr	7.6699	2.13845e-08	7.6699	SLC29A3
MCF2L	UCSC	Homo sapiens	2.37293	fdr	7.66432	2.1661e-08	7.66432	MCF2L
MS4A6A	UCSC	Homo sapiens	5.00371	fdr	7.65576	2.20921e-08	7.65576	MS4A6A
SPANXN4	UCSC	Homo sapiens	5.11122	fdr	7.65576	2.20921e-08	7.65576	SPANXN4
SLC47A1	UCSC	Homo sapiens	4.57785	fdr	7.6545	2.21564e-08	7.6545	SLC47A1
CCT6P1	UCSC	Homo sapiens	-1.38628	fdr	7.64772	2.25052e-08	7.64772	CCT6P1
HTRA3	UCSC	Homo sapiens	-2.23835	fdr	7.64507	2.26429e-08	7.64507	HTRA3
KIAA0226	UCSC	Homo sapiens	0.927178	fdr	7.64101	2.28556e-08	7.64101	KIAA0226
MT1E	UCSC	Homo sapiens	-10.5831	fdr	7.57873	2.63798e-08	7.57873	MT1E
ACBD7	UCSC	Homo sapiens	-2.37092	fdr	7.57808	2.6419e-08	7.57808	ACBD7
NME1-NME2	UCSC	Homo sapiens	-8.04119	fdr	7.57171	2.68099e-08	7.57171	NME1-NME2
CCDC107	UCSC	Homo sapiens	1.07042	fdr	7.56421	2.72766e-08	7.56421	CCDC107
ZSCAN2	UCSC	Homo sapiens	-0.745225	fdr	7.56398	2.72908e-08	7.56398	ZSCAN2
LRFN3	UCSC	Homo sapiens	1.64178	fdr	7.56215	2.74063e-08	7.56215	LRFN3
SFR1	UCSC	Homo sapiens	-0.888886	fdr	7.54331	2.86212e-08	7.54331	SFR1
PNN	UCSC	Homo sapiens	-1.54927	fdr	7.53383	2.92529e-08	7.53383	PNN
PDZK1IP1	UCSC	Homo sapiens	4.53304	fdr	7.52757	2.96777e-08	7.52757	PDZK1IP1
NKAP	UCSC	Homo sapiens	-0.510015	fdr	7.52639	2.97585e-08	7.52639	NKAP
SRL	UCSC	Homo sapiens	4.6673	fdr	7.51862	3.02955e-08	7.51862	SRL
AGO1	UCSC	Homo sapiens	0.901313	fdr	7.51443	3.05894e-08	7.51443	AGO1
APOA2	UCSC	Homo sapiens	11.635	fdr	7.49716	3.18305e-08	7.49716	APOA2
TCEAL3	UCSC	Homo sapiens	1.59625	fdr	7.48581	3.26732e-08	7.48581	TCEAL3
KLHL13	UCSC	Homo sapiens	1.74115	fdr	7.47079	3.38231e-08	7.47079	KLHL13
DKFZP434I0714	UCSC	Homo sapiens	-1.62687	fdr	7.46511	3.42677e-08	7.46511	DKFZP434I0714
TSR2	UCSC	Homo sapiens	-0.457958	fdr	7.46414	3.43449e-08	7.46414	TSR2
SZRD1	UCSC	Homo sapiens	0.44114	fdr	7.4512	3.53833e-08	7.4512	SZRD1
DTNA	UCSC	Homo sapiens	2.35847	fdr	7.44844	3.56087e-08	7.44844	DTNA
COQ2	UCSC	Homo sapiens	0.925973	fdr	7.43235	3.69533e-08	7.43235	COQ2
OVCA2	UCSC	Homo sapiens	1.96645	fdr	7.43235	3.69533e-08	7.43235	OVCA2
ERAP1	UCSC	Homo sapiens	1.00934	fdr	7.4279	3.73337e-08	7.4279	ERAP1
MOSPD3	UCSC	Homo sapiens	1.10017	fdr	7.4279	3.73337e-08	7.4279	MOSPD3
RHBDF2	UCSC	Homo sapiens	2.91751	fdr	7.4279	3.73337e-08	7.4279	RHBDF2
THBS1	UCSC	Homo sapiens	3.26424	fdr	7.41547	3.84176e-08	7.41547	THBS1
RPS18	UCSC	Homo sapiens	-0.657957	fdr	7.41432	3.85198e-08	7.41432	RPS18
IFI27	UCSC	Homo sapiens	5.40746	fdr	7.41354	3.85885e-08	7.41354	IFI27
RBM8A	UCSC	Homo sapiens	-0.71369	fdr	7.40844	3.90444e-08	7.40844	RBM8A
PLP2	UCSC	Homo sapiens	0.77115	fdr	7.40272	3.95619e-08	7.40272	PLP2
AGR2	UCSC	Homo sapiens	5.6433	fdr	7.40144	3.96786e-08	7.40144	AGR2
NACA	UCSC	Homo sapiens	-0.612339	fdr	7.39353	4.04081e-08	7.39353	NACA
RPL31	UCSC	Homo sapiens	-0.713956	fdr	7.39353	4.04081e-08	7.39353	RPL31
DGKA	UCSC	Homo sapiens	1.20237	fdr	7.38973	4.07635e-08	7.38973	DGKA
FAM171A1	UCSC	Homo sapiens	-2.39341	fdr	7.38413	4.12924e-08	7.38413	FAM171A1
PTPN18	UCSC	Homo sapiens	0.94489	fdr	7.37346	4.23196e-08	7.37346	PTPN18
RBMX2	UCSC	Homo sapiens	-0.5796	fdr	7.37167	4.2494e-08	7.37167	RBMX2
RCN1	UCSC	Homo sapiens	-1.27603	fdr	7.35887	4.37653e-08	7.35887	RCN1
NDST1	UCSC	Homo sapiens	1.32796	fdr	7.358	4.38528e-08	7.358	NDST1
SEMA4B	UCSC	Homo sapiens	1.79493	fdr	7.34813	4.48613e-08	7.34813	SEMA4B
CHKB-CPT1B	UCSC	Homo sapiens	-7.55069	fdr	7.34601	4.5081e-08	7.34601	CHKB-CPT1B
VSIG4	UCSC	Homo sapiens	5.02404	fdr	7.33979	4.57313e-08	7.33979	VSIG4
MAN2B2	UCSC	Homo sapiens	0.997203	fdr	7.33443	4.62985e-08	7.33443	MAN2B2
ZDHHC18	UCSC	Homo sapiens	-0.530969	fdr	7.33443	4.62985e-08	7.33443	ZDHHC18
RWDD3	UCSC	Homo sapiens	-1.39075	fdr	7.32641	4.71617e-08	7.32641	RWDD3
C6orf223	UCSC	Homo sapiens	3.06712	fdr	7.32316	4.75165e-08	7.32316	C6orf223
LYZ	UCSC	Homo sapiens	3.45087	fdr	7.32152	4.76959e-08	7.32152	LYZ
ZNF23	UCSC	Homo sapiens	-0.651182	fdr	7.31811	4.80718e-08	7.31811	ZNF23
MYOM1	UCSC	Homo sapiens	4.0363	fdr	7.31155	4.88036e-08	7.31155	MYOM1
TMEM194A	UCSC	Homo sapiens	-1.0149	fdr	7.31155	4.88036e-08	7.31155	TMEM194A
LOC100420587	UCSC	Homo sapiens	4.19143	fdr	7.30685	4.93348e-08	7.30685	LOC100420587
SNORA18	UCSC	Homo sapiens	-1.64036	fdr	7.30559	4.94779e-08	7.30559	SNORA18
2018-03-01	UCSC	Homo sapiens	1.27955	fdr	7.30113	4.99879e-08	7.30113	2018-03-01
NRGN	UCSC	Homo sapiens	3.46693	fdr	7.30113	4.99879e-08	7.30113	NRGN
CCNT2	UCSC	Homo sapiens	-0.664446	fdr	7.29929	5.02004e-08	7.29929	CCNT2
CTTN	UCSC	Homo sapiens	3.17714	fdr	7.29239	5.10045e-08	7.29239	CTTN
C1QB	UCSC	Homo sapiens	6.10256	fdr	7.28562	5.18063e-08	7.28562	C1QB
GGPS1	UCSC	Homo sapiens	-0.538544	fdr	7.28562	5.18063e-08	7.28562	GGPS1
SLC25A1	UCSC	Homo sapiens	0.657396	fdr	7.28102	5.2358e-08	7.28102	SLC25A1
NLRC5	UCSC	Homo sapiens	3.72883	fdr	7.27617	5.29456e-08	7.27617	NLRC5
PIGR	UCSC	Homo sapiens	5.72226	fdr	7.26148	5.47676e-08	7.26148	PIGR
DNAJC2	UCSC	Homo sapiens	-1.32827	fdr	7.25861	5.513e-08	7.25861	DNAJC2
FGB	UCSC	Homo sapiens	12.5122	fdr	7.25861	5.513e-08	7.25861	FGB
MYH9	UCSC	Homo sapiens	1.65059	fdr	7.25826	5.51748e-08	7.25826	MYH9
FGFR2	UCSC	Homo sapiens	4.15344	fdr	7.25667	5.53772e-08	7.25667	FGFR2
DENND5A	UCSC	Homo sapiens	-0.84183	fdr	7.25194	5.59834e-08	7.25194	DENND5A
SFXN3	UCSC	Homo sapiens	2.002	fdr	7.24423	5.69868e-08	7.24423	SFXN3
HFE	UCSC	Homo sapiens	3.97539	fdr	7.22047	6.01907e-08	7.22047	HFE
SNORD5	UCSC	Homo sapiens	-2.03052	fdr	7.20692	6.20978e-08	7.20692	SNORD5
TMEM102	UCSC	Homo sapiens	0.949026	fdr	7.19547	6.37572e-08	7.19547	TMEM102
WDYHV1	UCSC	Homo sapiens	-0.739761	fdr	7.18339	6.55553e-08	7.18339	WDYHV1
MAPK15	UCSC	Homo sapiens	-2.80257	fdr	7.18014	6.60484e-08	7.18014	MAPK15
TOLLIP	UCSC	Homo sapiens	1.47608	fdr	7.17885	6.62446e-08	7.17885	TOLLIP
C4orf27	UCSC	Homo sapiens	-0.803125	fdr	7.15782	6.95318e-08	7.15782	C4orf27
ORMDL2	UCSC	Homo sapiens	0.372725	fdr	7.15782	6.95318e-08	7.15782	ORMDL2
TEX264	UCSC	Homo sapiens	0.925738	fdr	7.15782	6.95318e-08	7.15782	TEX264
NAV1	UCSC	Homo sapiens	-1.28384	fdr	7.14646	7.13732e-08	7.14646	NAV1
EMR2	UCSC	Homo sapiens	-1.87591	fdr	7.11993	7.58704e-08	7.11993	EMR2
RPL7A	UCSC	Homo sapiens	-0.516522	fdr	7.10479	7.85623e-08	7.10479	RPL7A
KCNK13	UCSC	Homo sapiens	4.64476	fdr	7.09402	8.05335e-08	7.09402	KCNK13
SCN7A	UCSC	Homo sapiens	-4.73827	fdr	7.07535	8.40721e-08	7.07535	SCN7A
VNN2	UCSC	Homo sapiens	5.14239	fdr	7.07253	8.46193e-08	7.07253	VNN2
USP18	UCSC	Homo sapiens	2.02876	fdr	7.06849	8.54105e-08	7.06849	USP18
ODF2L	UCSC	Homo sapiens	-1.13865	fdr	7.06652	8.57992e-08	7.06652	ODF2L
RBM25	UCSC	Homo sapiens	-1.16154	fdr	7.05538	8.80287e-08	7.05538	RBM25
TMEM150B	UCSC	Homo sapiens	2.08698	fdr	7.04496	9.01663e-08	7.04496	TMEM150B
NCKAP1L	UCSC	Homo sapiens	1.18726	fdr	7.04276	9.06225e-08	7.04276	NCKAP1L
PTMA	UCSC	Homo sapiens	-1.11909	fdr	7.01702	9.61578e-08	7.01702	PTMA
LDLRAP1	UCSC	Homo sapiens	1.88143	fdr	7.01003	9.77167e-08	7.01003	LDLRAP1
GABPB1	UCSC	Homo sapiens	-0.736992	fdr	6.99975	1.00058e-07	6.99975	GABPB1
FAM46A	UCSC	Homo sapiens	1.41322	fdr	6.99826	1.00401e-07	6.99826	FAM46A
CD163L1	UCSC	Homo sapiens	4.73459	fdr	6.98445	1.03646e-07	6.98445	CD163L1
CX3CL1	UCSC	Homo sapiens	-6.97463	fdr	6.97144	1.06798e-07	6.97144	CX3CL1
MS4A4A	UCSC	Homo sapiens	5.29338	fdr	6.96293	1.08911e-07	6.96293	MS4A4A
CCDC92	UCSC	Homo sapiens	2.31646	fdr	6.95875	1.09963e-07	6.95875	CCDC92
DPH5	UCSC	Homo sapiens	-0.813928	fdr	6.95875	1.09963e-07	6.95875	DPH5
KAZN	UCSC	Homo sapiens	2.77378	fdr	6.95554	1.10781e-07	6.95554	KAZN
DCN	UCSC	Homo sapiens	11.3461	fdr	6.95465	1.11007e-07	6.95465	DCN
ZCRB1	UCSC	Homo sapiens	-0.748044	fdr	6.95255	1.11545e-07	6.95255	ZCRB1
SIAE	UCSC	Homo sapiens	2.26809	fdr	6.94952	1.12327e-07	6.94952	SIAE
TMEM56-RWDD3	UCSC	Homo sapiens	-2.3981	fdr	6.94952	1.12327e-07	6.94952	TMEM56-RWDD3
C4orf46	UCSC	Homo sapiens	-1.07399	fdr	6.93363	1.16513e-07	6.93363	C4orf46
ZC3H8	UCSC	Homo sapiens	-1.02069	fdr	6.93137	1.1712e-07	6.93137	ZC3H8
STAM-AS1	UCSC	Homo sapiens	-2.24278	fdr	6.92608	1.18556e-07	6.92608	STAM-AS1
MORF4L1	UCSC	Homo sapiens	-0.470815	fdr	6.92039	1.20118e-07	6.92039	MORF4L1
ATG9B	UCSC	Homo sapiens	-2.26845	fdr	6.91716	1.21015e-07	6.91716	ATG9B
VEPH1	UCSC	Homo sapiens	3.85153	fdr	6.90836	1.23492e-07	6.90836	VEPH1
MSTO2P	UCSC	Homo sapiens	-1.61115	fdr	6.89217	1.28182e-07	6.89217	MSTO2P
SNORD54	UCSC	Homo sapiens	-2.0194	fdr	6.89198	1.28238e-07	6.89198	SNORD54
ME1	UCSC	Homo sapiens	1.10851	fdr	6.89112	1.28495e-07	6.89112	ME1
PIN4	UCSC	Homo sapiens	-0.55232	fdr	6.86726	1.35751e-07	6.86726	PIN4
ZNF75A	UCSC	Homo sapiens	-0.894181	fdr	6.85728	1.38906e-07	6.85728	ZNF75A
RPS21	UCSC	Homo sapiens	-0.753671	fdr	6.84739	1.42105e-07	6.84739	RPS21
COLGALT2	UCSC	Homo sapiens	2.49086	fdr	6.83377	1.46631e-07	6.83377	COLGALT2
MED12L	UCSC	Homo sapiens	3.36043	fdr	6.83286	1.46939e-07	6.83286	MED12L
KCMF1	UCSC	Homo sapiens	-0.382762	fdr	6.82165	1.50783e-07	6.82165	KCMF1
SNPH	UCSC	Homo sapiens	4.15159	fdr	6.82143	1.50859e-07	6.82143	SNPH
IQCB1	UCSC	Homo sapiens	-1.03213	fdr	6.82115	1.50958e-07	6.82115	IQCB1
KIAA0930	UCSC	Homo sapiens	2.40486	fdr	6.81314	1.53767e-07	6.81314	KIAA0930
TBC1D14	UCSC	Homo sapiens	1.15086	fdr	6.81314	1.53767e-07	6.81314	TBC1D14
TFRC	UCSC	Homo sapiens	-1.40761	fdr	6.81314	1.53767e-07	6.81314	TFRC
DNAJA4	UCSC	Homo sapiens	-4.13668	fdr	6.80599	1.5632e-07	6.80599	DNAJA4
SLC39A11	UCSC	Homo sapiens	1.10642	fdr	6.80599	1.5632e-07	6.80599	SLC39A11
LOC728554	UCSC	Homo sapiens	-1.07695	fdr	6.8055	1.56493e-07	6.8055	LOC728554
S100A12	UCSC	Homo sapiens	6.93702	fdr	6.80218	1.57695e-07	6.80218	S100A12
GNAZ	UCSC	Homo sapiens	4.35131	fdr	6.79102	1.61799e-07	6.79102	GNAZ
CACNB1	UCSC	Homo sapiens	1.41233	fdr	6.78638	1.6354e-07	6.78638	CACNB1
DMD	UCSC	Homo sapiens	4.57766	fdr	6.76834	1.70475e-07	6.76834	DMD
CHML	UCSC	Homo sapiens	-1.29402	fdr	6.76695	1.71023e-07	6.76695	CHML
ZMAT3	UCSC	Homo sapiens	1.38149	fdr	6.75297	1.76614e-07	6.75297	ZMAT3
C19orf60	UCSC	Homo sapiens	0.772311	fdr	6.74197	1.81147e-07	6.74197	C19orf60
MAGEA4	UCSC	Homo sapiens	-7.82051	fdr	6.74112	1.81502e-07	6.74112	MAGEA4
NOSTRIN	UCSC	Homo sapiens	-3.42466	fdr	6.74112	1.81502e-07	6.74112	NOSTRIN
SH3PXD2A	UCSC	Homo sapiens	2.68308	fdr	6.74112	1.81502e-07	6.74112	SH3PXD2A
ZNF579	UCSC	Homo sapiens	1.14036	fdr	6.74112	1.81502e-07	6.74112	ZNF579
THAP9	UCSC	Homo sapiens	-0.839391	fdr	6.73968	1.82105e-07	6.73968	THAP9
KCNJ4	UCSC	Homo sapiens	5.47776	fdr	6.73742	1.83055e-07	6.73742	KCNJ4
RPL11	UCSC	Homo sapiens	-0.612939	fdr	6.7366	1.834e-07	6.7366	RPL11
ETV2	UCSC	Homo sapiens	-1.7828	fdr	6.73592	1.83688e-07	6.73592	ETV2
ZNF234	UCSC	Homo sapiens	-0.557694	fdr	6.73592	1.83688e-07	6.73592	ZNF234
DAB2	UCSC	Homo sapiens	2.38995	fdr	6.733	1.84925e-07	6.733	DAB2
ZNF670	UCSC	Homo sapiens	-1.35266	fdr	6.73014	1.86147e-07	6.73014	ZNF670
MT1X	UCSC	Homo sapiens	-7.43013	fdr	6.72938	1.86474e-07	6.72938	MT1X
DGKD	UCSC	Homo sapiens	3.12325	fdr	6.72897	1.86652e-07	6.72897	DGKD
ZNF675	UCSC	Homo sapiens	-0.842285	fdr	6.7159	1.92353e-07	6.7159	ZNF675
WFIKKN2	UCSC	Homo sapiens	4.21918	fdr	6.71222	1.93992e-07	6.71222	WFIKKN2
CYBB	UCSC	Homo sapiens	4.10395	fdr	6.70638	1.96616e-07	6.70638	CYBB
TRAPPC9	UCSC	Homo sapiens	1.15249	fdr	6.70638	1.96616e-07	6.70638	TRAPPC9
CANT1	UCSC	Homo sapiens	0.874166	fdr	6.69245	2.03023e-07	6.69245	CANT1
GNG11	UCSC	Homo sapiens	2.79418	fdr	6.69083	2.03782e-07	6.69083	GNG11
THAP9-AS1	UCSC	Homo sapiens	-1.51836	fdr	6.69076	2.03816e-07	6.69076	THAP9-AS1
BTBD3	UCSC	Homo sapiens	-0.714717	fdr	6.68881	2.04735e-07	6.68881	BTBD3
MCTS1	UCSC	Homo sapiens	-0.647281	fdr	6.68542	2.0634e-07	6.68542	MCTS1
DOK6	UCSC	Homo sapiens	3.84655	fdr	6.67455	2.11569e-07	6.67455	DOK6
LOC100128233	UCSC	Homo sapiens	4.89882	fdr	6.66731	2.15123e-07	6.66731	LOC100128233
MPP7	UCSC	Homo sapiens	3.98161	fdr	6.65802	2.19774e-07	6.65802	MPP7
MSH5-SAPCD1	UCSC	Homo sapiens	-1.51859	fdr	6.65366	2.21994e-07	6.65366	MSH5-SAPCD1
MTF2	UCSC	Homo sapiens	-0.665666	fdr	6.65366	2.21994e-07	6.65366	MTF2
MRPS21	UCSC	Homo sapiens	-0.671285	fdr	6.63823	2.30023e-07	6.63823	MRPS21
ATP8A1	UCSC	Homo sapiens	2.43104	fdr	6.63816	2.30057e-07	6.63816	ATP8A1
GPC5	UCSC	Homo sapiens	4.11225	fdr	6.63816	2.30057e-07	6.63816	GPC5
GBAP1	UCSC	Homo sapiens	-0.992519	fdr	6.62138	2.39123e-07	6.62138	GBAP1
FAM168A	UCSC	Homo sapiens	1.40341	fdr	6.61534	2.42474e-07	6.61534	FAM168A
FAM162A	UCSC	Homo sapiens	-0.98174	fdr	6.61533	2.42479e-07	6.61533	FAM162A
ACVR2A	UCSC	Homo sapiens	1.50902	fdr	6.61017	2.45377e-07	6.61017	ACVR2A
CX3CR1	UCSC	Homo sapiens	4.64935	fdr	6.6076	2.46833e-07	6.6076	CX3CR1
IFI27L2	UCSC	Homo sapiens	2.07364	fdr	6.60756	2.46855e-07	6.60756	IFI27L2
RYR1	UCSC	Homo sapiens	2.06965	fdr	6.60654	2.47432e-07	6.60654	RYR1
FGA	UCSC	Homo sapiens	12.0889	fdr	6.60226	2.49888e-07	6.60226	FGA
CACFD1	UCSC	Homo sapiens	1.67289	fdr	6.58332	2.61026e-07	6.58332	CACFD1
LMO4	UCSC	Homo sapiens	-1.51355	fdr	6.55958	2.75693e-07	6.55958	LMO4
CCDC104	UCSC	Homo sapiens	-1.29286	fdr	6.55739	2.77085e-07	6.55739	CCDC104
MSL3P1	UCSC	Homo sapiens	-0.785773	fdr	6.55574	2.78138e-07	6.55574	MSL3P1
AK6	UCSC	Homo sapiens	-1.19772	fdr	6.54806	2.83098e-07	6.54806	AK6
CLTB	UCSC	Homo sapiens	0.841162	fdr	6.542	2.8708e-07	6.542	CLTB
TMEM104	UCSC	Homo sapiens	1.21012	fdr	6.54184	2.87186e-07	6.54184	TMEM104
TNFSF4	UCSC	Homo sapiens	4.2572	fdr	6.53625	2.90907e-07	6.53625	TNFSF4
RGS9	UCSC	Homo sapiens	3.93034	fdr	6.53608	2.91019e-07	6.53608	RGS9
CD9	UCSC	Homo sapiens	2.83476	fdr	6.5227	3.00122e-07	6.5227	CD9
SIL1	UCSC	Homo sapiens	0.835613	fdr	6.51493	3.05541e-07	6.51493	SIL1
C15orf53	UCSC	Homo sapiens	3.32171	fdr	6.51481	3.05626e-07	6.51481	C15orf53
SPOCD1	UCSC	Homo sapiens	4.03146	fdr	6.51376	3.06368e-07	6.51376	SPOCD1
TMOD4	UCSC	Homo sapiens	-1.2448	fdr	6.50403	3.13307e-07	6.50403	TMOD4
TNFSF13B	UCSC	Homo sapiens	2.72953	fdr	6.50168	3.15008e-07	6.50168	TNFSF13B
CAPN10-AS1	UCSC	Homo sapiens	-1.42994	fdr	6.49292	3.21424e-07	6.49292	CAPN10-AS1
LOC150776	UCSC	Homo sapiens	-1.1059	fdr	6.49176	3.22288e-07	6.49176	LOC150776
PLA2G4C	UCSC	Homo sapiens	3.87967	fdr	6.48144	3.30036e-07	6.48144	PLA2G4C
SIGLEC1	UCSC	Homo sapiens	5.63889	fdr	6.47875	3.32085e-07	6.47875	SIGLEC1
ITPKB	UCSC	Homo sapiens	1.83459	fdr	6.47738	3.33135e-07	6.47738	ITPKB
GPBAR1	UCSC	Homo sapiens	3.34442	fdr	6.47058	3.38391e-07	6.47058	GPBAR1
DNAJC25	UCSC	Homo sapiens	-1.22167	fdr	6.47038	3.38551e-07	6.47038	DNAJC25
MYH7	UCSC	Homo sapiens	3.24892	fdr	6.46706	3.41148e-07	6.46706	MYH7
ZNF521	UCSC	Homo sapiens	-1.62961	fdr	6.453	3.52369e-07	6.453	ZNF521
GIMAP4	UCSC	Homo sapiens	4.93755	fdr	6.44472	3.59152e-07	6.44472	GIMAP4
ARRB1	UCSC	Homo sapiens	1.57562	fdr	6.44328	3.60346e-07	6.44328	ARRB1
C9orf89	UCSC	Homo sapiens	2.15637	fdr	6.42701	3.74103e-07	6.42701	C9orf89
PDK2	UCSC	Homo sapiens	1.64959	fdr	6.40893	3.90001e-07	6.40893	PDK2
ZNF273	UCSC	Homo sapiens	-1.34975	fdr	6.40823	3.90636e-07	6.40823	ZNF273
VTN	UCSC	Homo sapiens	7.62995	fdr	6.4013	3.96917e-07	6.4013	VTN
ZNF84	UCSC	Homo sapiens	-1.06359	fdr	6.4013	3.96917e-07	6.4013	ZNF84
HAND1	UCSC	Homo sapiens	7.91417	fdr	6.39058	4.06838e-07	6.39058	HAND1
UBA52	UCSC	Homo sapiens	-0.331481	fdr	6.38677	4.10425e-07	6.38677	UBA52
BEND2	UCSC	Homo sapiens	5.66697	fdr	6.38626	4.10904e-07	6.38626	BEND2
TDRD7	UCSC	Homo sapiens	1.92184	fdr	6.38617	4.10989e-07	6.38617	TDRD7
DENND3	UCSC	Homo sapiens	1.64436	fdr	6.35702	4.39524e-07	6.35702	DENND3
COX7B	UCSC	Homo sapiens	-0.609327	fdr	6.35694	4.39601e-07	6.35694	COX7B
ITGAM	UCSC	Homo sapiens	3.46205	fdr	6.35596	4.40593e-07	6.35596	ITGAM
RPS26	UCSC	Homo sapiens	-0.963435	fdr	6.34654	4.50259e-07	6.34654	RPS26
LIMD1	UCSC	Homo sapiens	0.782356	fdr	6.34599	4.50823e-07	6.34599	LIMD1
PFN1	UCSC	Homo sapiens	0.760679	fdr	6.33915	4.57988e-07	6.33915	PFN1
RER1	UCSC	Homo sapiens	0.266454	fdr	6.3386	4.58567e-07	6.3386	RER1
SNORA8	UCSC	Homo sapiens	-2.1477	fdr	6.33734	4.59901e-07	6.33734	SNORA8
HSH2D	UCSC	Homo sapiens	2.18657	fdr	6.33627	4.61035e-07	6.33627	HSH2D
EIF2S2	UCSC	Homo sapiens	-0.59601	fdr	6.33462	4.62784e-07	6.33462	EIF2S2
SLC9A1	UCSC	Homo sapiens	1.03891	fdr	6.33029	4.67422e-07	6.33029	SLC9A1
TMEM92	UCSC	Homo sapiens	2.60634	fdr	6.31678	4.82196e-07	6.31678	TMEM92
RFXAP	UCSC	Homo sapiens	-0.850302	fdr	6.31143	4.88163e-07	6.31143	RFXAP
LOC100507002	UCSC	Homo sapiens	2.91535	fdr	6.30805	4.91983e-07	6.30805	LOC100507002
FAM105A	UCSC	Homo sapiens	2.90326	fdr	6.30509	4.95352e-07	6.30509	FAM105A
SNRPE	UCSC	Homo sapiens	-1.11912	fdr	6.30027	5.0087e-07	6.30027	SNRPE
LAT2	UCSC	Homo sapiens	2.95623	fdr	6.29632	5.05447e-07	6.29632	LAT2
PCSK1N	UCSC	Homo sapiens	4.03403	fdr	6.29306	5.09264e-07	6.29306	PCSK1N
SEC24B-AS1	UCSC	Homo sapiens	-1.37225	fdr	6.29076	5.11965e-07	6.29076	SEC24B-AS1
C5orf28	UCSC	Homo sapiens	-0.806685	fdr	6.28924	5.13756e-07	6.28924	C5orf28
TRAPPC2P1	UCSC	Homo sapiens	-0.881224	fdr	6.28568	5.17984e-07	6.28568	TRAPPC2P1
HNRNPU-AS1	UCSC	Homo sapiens	-2.11479	fdr	6.2735	5.32727e-07	6.2735	HNRNPU-AS1
OARD1	UCSC	Homo sapiens	-0.55954	fdr	6.27058	5.36314e-07	6.27058	OARD1
DUOX2	UCSC	Homo sapiens	-4.35274	fdr	6.26468	5.43646e-07	6.26468	DUOX2
CCDC59	UCSC	Homo sapiens	-0.854429	fdr	6.26375	5.4482e-07	6.26375	CCDC59
MAN2B1	UCSC	Homo sapiens	1.70508	fdr	6.26375	5.4482e-07	6.26375	MAN2B1
STX11	UCSC	Homo sapiens	2.8895	fdr	6.25784	5.52277e-07	6.25784	STX11
EPHA1	UCSC	Homo sapiens	2.55044	fdr	6.24824	5.64628e-07	6.24824	EPHA1
ZNF704	UCSC	Homo sapiens	-1.2802	fdr	6.24824	5.64628e-07	6.24824	ZNF704
GRAP2	UCSC	Homo sapiens	3.8001	fdr	6.24461	5.69358e-07	6.24461	GRAP2
CKS2	UCSC	Homo sapiens	-1.0069	fdr	6.24302	5.71458e-07	6.24302	CKS2
REC8	UCSC	Homo sapiens	-1.11497	fdr	6.24095	5.74176e-07	6.24095	REC8
MED28	UCSC	Homo sapiens	-0.39458	fdr	6.23909	5.76641e-07	6.23909	MED28
CITED4	UCSC	Homo sapiens	2.10863	fdr	6.23017	5.88607e-07	6.23017	CITED4
CHRNA2	UCSC	Homo sapiens	4.05205	fdr	6.22729	5.92528e-07	6.22729	CHRNA2
SERPINE3	UCSC	Homo sapiens	7.86525	fdr	6.22728	5.92542e-07	6.22728	SERPINE3
NUDT14	UCSC	Homo sapiens	1.30737	fdr	6.227	5.92923e-07	6.227	NUDT14
CMBL	UCSC	Homo sapiens	-1.61642	fdr	6.22633	5.9384e-07	6.22633	CMBL
MGAT5B	UCSC	Homo sapiens	3.82027	fdr	6.22406	5.96949e-07	6.22406	MGAT5B
GPR183	UCSC	Homo sapiens	2.96059	fdr	6.21615	6.07926e-07	6.21615	GPR183
CLSTN2	UCSC	Homo sapiens	5.25795	fdr	6.21055	6.15812e-07	6.21055	CLSTN2
NRCAM	UCSC	Homo sapiens	-3.35879	fdr	6.20513	6.23548e-07	6.20513	NRCAM
GORAB	UCSC	Homo sapiens	-1.07096	fdr	6.20174	6.28437e-07	6.20174	GORAB
CBX6	UCSC	Homo sapiens	1.56636	fdr	6.19598	6.36831e-07	6.19598	CBX6
EBPL	UCSC	Homo sapiens	-1.01997	fdr	6.19574	6.3717e-07	6.19574	EBPL
SAP30	UCSC	Homo sapiens	-0.737277	fdr	6.19573	6.37199e-07	6.19573	SAP30
CALD1	UCSC	Homo sapiens	3.07823	fdr	6.17545	6.67657e-07	6.17545	CALD1
ESRRA	UCSC	Homo sapiens	0.477722	fdr	6.17029	6.75639e-07	6.17029	ESRRA
CDK7	UCSC	Homo sapiens	-0.543309	fdr	6.16952	6.76838e-07	6.16952	CDK7
CHST12	UCSC	Homo sapiens	2.34078	fdr	6.16952	6.76838e-07	6.16952	CHST12
LRRC37A3	UCSC	Homo sapiens	-1.08735	fdr	6.16292	6.87201e-07	6.16292	LRRC37A3
FADS3	UCSC	Homo sapiens	-1.2459	fdr	6.16141	6.89588e-07	6.16141	FADS3
SNHG1	UCSC	Homo sapiens	-1.29519	fdr	6.16035	6.91274e-07	6.16035	SNHG1
CELSR2	UCSC	Homo sapiens	2.2789	fdr	6.15303	7.03031e-07	6.15303	CELSR2
GPR27	UCSC	Homo sapiens	2.34121	fdr	6.1523	7.04202e-07	6.1523	GPR27
CAPZB	UCSC	Homo sapiens	1.06021	fdr	6.1501	7.07777e-07	6.1501	CAPZB
RPS27A	UCSC	Homo sapiens	-1.21126	fdr	6.14807	7.11104e-07	6.14807	RPS27A
CDH6	UCSC	Homo sapiens	3.03184	fdr	6.14451	7.16954e-07	6.14451	CDH6
SLC24A3	UCSC	Homo sapiens	3.37956	fdr	6.13759	7.28469e-07	6.13759	SLC24A3
MVB12B	UCSC	Homo sapiens	1.95585	fdr	6.13691	7.29614e-07	6.13691	MVB12B
SUPT3H	UCSC	Homo sapiens	-0.767476	fdr	6.12424	7.51211e-07	6.12424	SUPT3H
RPL27	UCSC	Homo sapiens	-0.594205	fdr	6.1189	7.60498e-07	6.1189	RPL27
NONO	UCSC	Homo sapiens	-0.516961	fdr	6.11496	7.67437e-07	6.11496	NONO
MS4A7	UCSC	Homo sapiens	5.62247	fdr	6.10748	7.80769e-07	6.10748	MS4A7
BST1	UCSC	Homo sapiens	2.52637	fdr	6.09798	7.98023e-07	6.09798	BST1
APAF1	UCSC	Homo sapiens	0.942692	fdr	6.09791	7.98161e-07	6.09791	APAF1
RBP4	UCSC	Homo sapiens	7.74654	fdr	6.09674	8.00308e-07	6.09674	RBP4
CMTM1	UCSC	Homo sapiens	1.94175	fdr	6.08824	8.1614e-07	6.08824	CMTM1
GNB2	UCSC	Homo sapiens	0.447337	fdr	6.08379	8.2454e-07	6.08379	GNB2
RPS11	UCSC	Homo sapiens	-0.510228	fdr	6.08379	8.2454e-07	6.08379	RPS11
ZBTB7B	UCSC	Homo sapiens	1.2112	fdr	6.08344	8.25209e-07	6.08344	ZBTB7B
MRO	UCSC	Homo sapiens	2.73819	fdr	6.08205	8.27855e-07	6.08205	MRO
EEF1A1	UCSC	Homo sapiens	-0.861608	fdr	6.07937	8.32978e-07	6.07937	EEF1A1
RPS14	UCSC	Homo sapiens	-0.641967	fdr	6.07574	8.39956e-07	6.07574	RPS14
PANX1	UCSC	Homo sapiens	1.60751	fdr	6.06863	8.53818e-07	6.06863	PANX1
DACT1	UCSC	Homo sapiens	3.37747	fdr	6.06824	8.54589e-07	6.06824	DACT1
ANAPC10	UCSC	Homo sapiens	-0.827387	fdr	6.06441	8.6216e-07	6.06441	ANAPC10
DNAJC24	UCSC	Homo sapiens	-0.664846	fdr	6.06343	8.64107e-07	6.06343	DNAJC24
EME2	UCSC	Homo sapiens	0.705971	fdr	6.06343	8.64107e-07	6.06343	EME2
SNRPB2	UCSC	Homo sapiens	-0.850633	fdr	6.06343	8.64114e-07	6.06343	SNRPB2
ILDR2	UCSC	Homo sapiens	4.29648	fdr	6.05885	8.73264e-07	6.05885	ILDR2
ELAVL2	UCSC	Homo sapiens	-3.56928	fdr	6.04982	8.91612e-07	6.04982	ELAVL2
TAP1	UCSC	Homo sapiens	2.91137	fdr	6.0491	8.93095e-07	6.0491	TAP1
DUS4L	UCSC	Homo sapiens	-1.00849	fdr	6.04569	9.00145e-07	6.04569	DUS4L
GPR84	UCSC	Homo sapiens	4.00694	fdr	6.04541	9.00718e-07	6.04541	GPR84
ZBTB5	UCSC	Homo sapiens	-0.430991	fdr	6.04243	9.0692e-07	6.04243	ZBTB5
SNORA40	UCSC	Homo sapiens	-1.34005	fdr	6.03705	9.18216e-07	6.03705	SNORA40
VDAC2	UCSC	Homo sapiens	-0.508647	fdr	6.02686	9.40023e-07	6.02686	VDAC2
ZNF530	UCSC	Homo sapiens	-1.22289	fdr	6.02445	9.45265e-07	6.02445	ZNF530
CAMTA2	UCSC	Homo sapiens	0.692521	fdr	6.02353	9.47271e-07	6.02353	CAMTA2
TNFRSF11A	UCSC	Homo sapiens	2.61929	fdr	5.99456	1.0126e-06	5.99456	TNFRSF11A
WDR78	UCSC	Homo sapiens	-1.49517	fdr	5.9847	1.03586e-06	5.9847	WDR78
ABR	UCSC	Homo sapiens	1.96352	fdr	5.98021	1.04662e-06	5.98021	ABR
SPRYD3	UCSC	Homo sapiens	0.882361	fdr	5.97521	1.05873e-06	5.97521	SPRYD3
PSMB7	UCSC	Homo sapiens	-0.658333	fdr	5.97447	1.06054e-06	5.97447	PSMB7
MESP1	UCSC	Homo sapiens	2.32163	fdr	5.97382	1.06213e-06	5.97382	MESP1
RGS19	UCSC	Homo sapiens	0.981088	fdr	5.96848	1.07529e-06	5.96848	RGS19
EPN1	UCSC	Homo sapiens	0.667352	fdr	5.95973	1.09717e-06	5.95973	EPN1
IGF1	UCSC	Homo sapiens	6.86982	fdr	5.95973	1.09717e-06	5.95973	IGF1
GGCT	UCSC	Homo sapiens	-0.72093	fdr	5.95057	1.12055e-06	5.95057	GGCT
TRMT13	UCSC	Homo sapiens	-1.03485	fdr	5.94571	1.13314e-06	5.94571	TRMT13
METTL7B	UCSC	Homo sapiens	4.36484	fdr	5.9454	1.13396e-06	5.9454	METTL7B
ZNF865	UCSC	Homo sapiens	1.19677	fdr	5.93955	1.14935e-06	5.93955	ZNF865
PTGIR	UCSC	Homo sapiens	3.04276	fdr	5.9353	1.16065e-06	5.9353	PTGIR
JTB	UCSC	Homo sapiens	0.362999	fdr	5.92843	1.17915e-06	5.92843	JTB
SNORD6	UCSC	Homo sapiens	-1.97013	fdr	5.92341	1.19286e-06	5.92341	SNORD6
MCEMP1	UCSC	Homo sapiens	4.52005	fdr	5.92193	1.19694e-06	5.92193	MCEMP1
RPS19BP1	UCSC	Homo sapiens	0.704643	fdr	5.91978	1.20287e-06	5.91978	RPS19BP1
KIDINS220	UCSC	Homo sapiens	0.675772	fdr	5.91021	1.22967e-06	5.91021	KIDINS220
PROSER2	UCSC	Homo sapiens	2.21597	fdr	5.91021	1.22967e-06	5.91021	PROSER2
ZNF549	UCSC	Homo sapiens	-0.904919	fdr	5.91021	1.22967e-06	5.91021	ZNF549
BRSK1	UCSC	Homo sapiens	1.98383	fdr	5.90461	1.24564e-06	5.90461	BRSK1
LSM3	UCSC	Homo sapiens	-0.701957	fdr	5.9029	1.25054e-06	5.9029	LSM3
TBC1D13	UCSC	Homo sapiens	1.37236	fdr	5.90191	1.25341e-06	5.90191	TBC1D13
YJEFN3	UCSC	Homo sapiens	-1.34062	fdr	5.89705	1.26749e-06	5.89705	YJEFN3
GRID1	UCSC	Homo sapiens	4.65441	fdr	5.89229	1.28147e-06	5.89229	GRID1
MIR186	UCSC	Homo sapiens	-2.87116	fdr	5.89229	1.28147e-06	5.89229	MIR186
ZNF594	UCSC	Homo sapiens	-1.84331	fdr	5.89095	1.28544e-06	5.89095	ZNF594
CARD16	UCSC	Homo sapiens	4.27878	fdr	5.88426	1.30537e-06	5.88426	CARD16
RBM4	UCSC	Homo sapiens	-0.756542	fdr	5.88259	1.31042e-06	5.88259	RBM4
SMTN	UCSC	Homo sapiens	1.99858	fdr	5.88049	1.31676e-06	5.88049	SMTN
UBB	UCSC	Homo sapiens	-0.708153	fdr	5.87015	1.34849e-06	5.87015	UBB
AGAP5	UCSC	Homo sapiens	-1.28492	fdr	5.86751	1.35672e-06	5.86751	AGAP5
ACTN1	UCSC	Homo sapiens	2.33338	fdr	5.84688	1.42274e-06	5.84688	ACTN1
NSUN5P1	UCSC	Homo sapiens	-1.40007	fdr	5.84688	1.42274e-06	5.84688	NSUN5P1
SREK1	UCSC	Homo sapiens	-0.757588	fdr	5.84565	1.42676e-06	5.84565	SREK1
PIWIL2	UCSC	Homo sapiens	-6.70778	fdr	5.83571	1.45978e-06	5.83571	PIWIL2
PDE5A	UCSC	Homo sapiens	4.41389	fdr	5.8291	1.48217e-06	5.8291	PDE5A
C3orf27	UCSC	Homo sapiens	4.83698	fdr	5.82557	1.49428e-06	5.82557	C3orf27
SNORD58C	UCSC	Homo sapiens	-1.96341	fdr	5.82215	1.50609e-06	5.82215	SNORD58C
TMEM8A	UCSC	Homo sapiens	0.782957	fdr	5.81982	1.51419e-06	5.81982	TMEM8A
SOWAHD	UCSC	Homo sapiens	2.79138	fdr	5.81168	1.54282e-06	5.81168	SOWAHD
LEFTY1	UCSC	Homo sapiens	3.74716	fdr	5.8089	1.55274e-06	5.8089	LEFTY1
ILK	UCSC	Homo sapiens	1.89494	fdr	5.80463	1.5681e-06	5.80463	ILK
PSMG3-AS1	UCSC	Homo sapiens	1.73279	fdr	5.78573	1.63782e-06	5.78573	PSMG3-AS1
NR4A1	UCSC	Homo sapiens	-3.34799	fdr	5.7797	1.66072e-06	5.7797	NR4A1
PPT2-EGFL8	UCSC	Homo sapiens	-2.99257	fdr	5.77755	1.66896e-06	5.77755	PPT2-EGFL8
ACTN4	UCSC	Homo sapiens	0.89574	fdr	5.77651	1.673e-06	5.77651	ACTN4
CARD6	UCSC	Homo sapiens	1.64356	fdr	5.77651	1.673e-06	5.77651	CARD6
LIPA	UCSC	Homo sapiens	1.67238	fdr	5.77651	1.673e-06	5.77651	LIPA
CBX3	UCSC	Homo sapiens	-0.709584	fdr	5.77608	1.67463e-06	5.77608	CBX3
HES1	UCSC	Homo sapiens	-2.51302	fdr	5.77608	1.67463e-06	5.77608	HES1
FLII	UCSC	Homo sapiens	0.54643	fdr	5.76688	1.71049e-06	5.76688	FLII
ZNF853	UCSC	Homo sapiens	-1.58571	fdr	5.76261	1.72741e-06	5.76261	ZNF853
HHIPL1	UCSC	Homo sapiens	2.9015	fdr	5.76236	1.72838e-06	5.76236	HHIPL1
RPL23	UCSC	Homo sapiens	-0.743237	fdr	5.76044	1.73606e-06	5.76044	RPL23
CADM3-AS1	UCSC	Homo sapiens	-2.49843	fdr	5.75407	1.7617e-06	5.75407	CADM3-AS1
RPS3	UCSC	Homo sapiens	-0.46908	fdr	5.74594	1.79499e-06	5.74594	RPS3
SLCO1A2	UCSC	Homo sapiens	-4.51732	fdr	5.74594	1.79499e-06	5.74594	SLCO1A2
AQP3	UCSC	Homo sapiens	-2.96802	fdr	5.74286	1.80775e-06	5.74286	AQP3
HAUS1	UCSC	Homo sapiens	-0.840322	fdr	5.73761	1.82973e-06	5.73761	HAUS1
PPM1H	UCSC	Homo sapiens	-1.48287	fdr	5.73761	1.82973e-06	5.73761	PPM1H
MIS12	UCSC	Homo sapiens	-0.61563	fdr	5.73751	1.83017e-06	5.73751	MIS12
ACER3	UCSC	Homo sapiens	1.32411	fdr	5.72068	1.90249e-06	5.72068	ACER3
MRPS18C	UCSC	Homo sapiens	-0.637049	fdr	5.72035	1.90391e-06	5.72035	MRPS18C
MAPRE2	UCSC	Homo sapiens	1.93104	fdr	5.71628	1.92186e-06	5.71628	MAPRE2
BPI	UCSC	Homo sapiens	4.85871	fdr	5.71608	1.92274e-06	5.71608	BPI
FLNA	UCSC	Homo sapiens	2.094	fdr	5.71563	1.92473e-06	5.71563	FLNA
EPS8	UCSC	Homo sapiens	2.80799	fdr	5.7141	1.93154e-06	5.7141	EPS8
VCPKMT	UCSC	Homo sapiens	-1.12212	fdr	5.71385	1.93262e-06	5.71385	VCPKMT
CMTM6	UCSC	Homo sapiens	0.984084	fdr	5.70621	1.96692e-06	5.70621	CMTM6
OSBP2	UCSC	Homo sapiens	3.24818	fdr	5.70133	1.98916e-06	5.70133	OSBP2
PDXDC2P	UCSC	Homo sapiens	-1.00199	fdr	5.70133	1.98916e-06	5.70133	PDXDC2P
ZNF550	UCSC	Homo sapiens	-1.06141	fdr	5.68886	2.04711e-06	5.68886	ZNF550
GPNMB	UCSC	Homo sapiens	5.60547	fdr	5.68616	2.05986e-06	5.68616	GPNMB
FBP1	UCSC	Homo sapiens	2.34688	fdr	5.67678	2.10484e-06	5.67678	FBP1
COL7A1	UCSC	Homo sapiens	-1.0618	fdr	5.67431	2.11686e-06	5.67431	COL7A1
U2AF1	UCSC	Homo sapiens	-0.758084	fdr	5.67431	2.11686e-06	5.67431	U2AF1
ZNF131	UCSC	Homo sapiens	-0.781883	fdr	5.67059	2.13504e-06	5.67059	ZNF131
SIPA1L3	UCSC	Homo sapiens	1.15779	fdr	5.66848	2.14545e-06	5.66848	SIPA1L3
GNAI2	UCSC	Homo sapiens	0.724839	fdr	5.66306	2.17238e-06	5.66306	GNAI2
DIAPH2	UCSC	Homo sapiens	1.27904	fdr	5.65806	2.19755e-06	5.65806	DIAPH2
IGF2R	UCSC	Homo sapiens	1.00447	fdr	5.65657	2.20509e-06	5.65657	IGF2R
KYNU	UCSC	Homo sapiens	3.59082	fdr	5.65657	2.20509e-06	5.65657	KYNU
RBM5	UCSC	Homo sapiens	-0.605319	fdr	5.65222	2.2273e-06	5.65222	RBM5
RPL30	UCSC	Homo sapiens	-0.503703	fdr	5.6508	2.23462e-06	5.6508	RPL30
AP5B1	UCSC	Homo sapiens	1.1528	fdr	5.63525	2.31607e-06	5.63525	AP5B1
PMM1	UCSC	Homo sapiens	0.928625	fdr	5.63413	2.32207e-06	5.63413	PMM1
KCNQ3	UCSC	Homo sapiens	6.27237	fdr	5.63308	2.32766e-06	5.63308	KCNQ3
KIN	UCSC	Homo sapiens	-0.751659	fdr	5.63282	2.32907e-06	5.63282	KIN
PVRL2	UCSC	Homo sapiens	0.783511	fdr	5.62476	2.3727e-06	5.62476	PVRL2
SNTB1	UCSC	Homo sapiens	2.86674	fdr	5.61667	2.41729e-06	5.61667	SNTB1
ARHGEF18	UCSC	Homo sapiens	0.767381	fdr	5.60975	2.45611e-06	5.60975	ARHGEF18
FGG	UCSC	Homo sapiens	11.4828	fdr	5.60376	2.49025e-06	5.60376	FGG
RPL36A	UCSC	Homo sapiens	-1.40895	fdr	5.60315	2.49372e-06	5.60315	RPL36A
NBEA	UCSC	Homo sapiens	1.77402	fdr	5.59973	2.51345e-06	5.59973	NBEA
EGFL6	UCSC	Homo sapiens	6.76568	fdr	5.59961	2.51416e-06	5.59961	EGFL6
MRPL45	UCSC	Homo sapiens	-0.772345	fdr	5.59898	2.51777e-06	5.59898	MRPL45
TLN1	UCSC	Homo sapiens	1.9381	fdr	5.59606	2.53477e-06	5.59606	TLN1
UQCRB	UCSC	Homo sapiens	-0.657266	fdr	5.59359	2.54923e-06	5.59359	UQCRB
EIF3L	UCSC	Homo sapiens	-0.404036	fdr	5.58766	2.58427e-06	5.58766	EIF3L
ICAM3	UCSC	Homo sapiens	1.6433	fdr	5.58489	2.60084e-06	5.58489	ICAM3
POU4F1	UCSC	Homo sapiens	-5.63774	fdr	5.58489	2.60084e-06	5.58489	POU4F1
LILRB5	UCSC	Homo sapiens	6.43479	fdr	5.58049	2.62732e-06	5.58049	LILRB5
EFNB1	UCSC	Homo sapiens	2.15568	fdr	5.57809	2.64185e-06	5.57809	EFNB1
SRSF11	UCSC	Homo sapiens	-0.713055	fdr	5.57218	2.67807e-06	5.57218	SRSF11
FOLR2	UCSC	Homo sapiens	3.98348	fdr	5.56644	2.71371e-06	5.56644	FOLR2
TRMT112	UCSC	Homo sapiens	-0.673858	fdr	5.56296	2.73554e-06	5.56296	TRMT112
MAP3K11	UCSC	Homo sapiens	0.765519	fdr	5.55945	2.75773e-06	5.55945	MAP3K11
TRA2A	UCSC	Homo sapiens	-0.591488	fdr	5.55945	2.75773e-06	5.55945	TRA2A
TLR5	UCSC	Homo sapiens	3.37513	fdr	5.55896	2.76085e-06	5.55896	TLR5
VGF	UCSC	Homo sapiens	-5.00211	fdr	5.55741	2.77073e-06	5.55741	VGF
SPINT2	UCSC	Homo sapiens	1.80289	fdr	5.55481	2.78733e-06	5.55481	SPINT2
PPIL4	UCSC	Homo sapiens	-0.86667	fdr	5.5466	2.84054e-06	5.5466	PPIL4
PPP2R4	UCSC	Homo sapiens	0.541592	fdr	5.5455	2.84772e-06	5.5455	PPP2R4
GABPB1-AS1	UCSC	Homo sapiens	-1.40521	fdr	5.54504	2.85078e-06	5.54504	GABPB1-AS1
TMPRSS13	UCSC	Homo sapiens	1.97033	fdr	5.54355	2.86058e-06	5.54355	TMPRSS13
MFAP4	UCSC	Homo sapiens	4.59588	fdr	5.54344	2.8613e-06	5.54344	MFAP4
TSPAN12	UCSC	Homo sapiens	-1.46138	fdr	5.54344	2.8613e-06	5.54344	TSPAN12
IQCE	UCSC	Homo sapiens	2.14538	fdr	5.53162	2.9402e-06	5.53162	IQCE
NR2C1	UCSC	Homo sapiens	-1.04051	fdr	5.52932	2.95582e-06	5.52932	NR2C1
ST6GALNAC4	UCSC	Homo sapiens	0.954811	fdr	5.52245	3.00294e-06	5.52245	ST6GALNAC4
SERPINB8	UCSC	Homo sapiens	3.17013	fdr	5.51754	3.03713e-06	5.51754	SERPINB8
CAMK2G	UCSC	Homo sapiens	0.681237	fdr	5.50949	3.0939e-06	5.50949	CAMK2G
MRPS31P5	UCSC	Homo sapiens	-1.39948	fdr	5.50949	3.0939e-06	5.50949	MRPS31P5
ZNF302	UCSC	Homo sapiens	-0.969728	fdr	5.50617	3.11766e-06	5.50617	ZNF302
RAB8B	UCSC	Homo sapiens	0.851679	fdr	5.50424	3.13155e-06	5.50424	RAB8B
FCGR3A	UCSC	Homo sapiens	4.78758	fdr	5.50285	3.1416e-06	5.50285	FCGR3A
CREBZF	UCSC	Homo sapiens	-1.08586	fdr	5.49809	3.17621e-06	5.49809	CREBZF
PTPRJ	UCSC	Homo sapiens	2.84839	fdr	5.49782	3.1782e-06	5.49782	PTPRJ
PSMB8	UCSC	Homo sapiens	2.33901	fdr	5.49646	3.18816e-06	5.49646	PSMB8
MED31	UCSC	Homo sapiens	-0.935105	fdr	5.48145	3.30031e-06	5.48145	MED31
NFAM1	UCSC	Homo sapiens	2.20568	fdr	5.47844	3.32321e-06	5.47844	NFAM1
IFT122	UCSC	Homo sapiens	-0.565598	fdr	5.47636	3.33916e-06	5.47636	IFT122
PLEKHB1	UCSC	Homo sapiens	2.57696	fdr	5.47553	3.3456e-06	5.47553	PLEKHB1
LINC00211	UCSC	Homo sapiens	2.79356	fdr	5.47334	3.36248e-06	5.47334	LINC00211
LASP1	UCSC	Homo sapiens	0.899296	fdr	5.47114	3.37954e-06	5.47114	LASP1
ARHGAP11B	UCSC	Homo sapiens	-1.28892	fdr	5.47046	3.38486e-06	5.47046	ARHGAP11B
SNORD49A	UCSC	Homo sapiens	-1.70976	fdr	5.46662	3.41488e-06	5.46662	SNORD49A
ZSCAN21	UCSC	Homo sapiens	-0.635872	fdr	5.45846	3.47967e-06	5.45846	ZSCAN21
JADE1	UCSC	Homo sapiens	-1.10025	fdr	5.44314	3.60465e-06	5.44314	JADE1
CXCL14	UCSC	Homo sapiens	2.98568	fdr	5.44294	3.60632e-06	5.44294	CXCL14
AGAP6	UCSC	Homo sapiens	-1.42813	fdr	5.44279	3.60755e-06	5.44279	AGAP6
FZD7	UCSC	Homo sapiens	-2.90868	fdr	5.44279	3.60755e-06	5.44279	FZD7
ZNF529	UCSC	Homo sapiens	-1.09705	fdr	5.44279	3.60755e-06	5.44279	ZNF529
PRUNE2	UCSC	Homo sapiens	3.64126	fdr	5.43392	3.68198e-06	5.43392	PRUNE2
TNFAIP8L2-SCNM1	UCSC	Homo sapiens	-7.58963	fdr	5.43305	3.68937e-06	5.43305	TNFAIP8L2-SCNM1
ERAP2	UCSC	Homo sapiens	3.34593	fdr	5.42836	3.72944e-06	5.42836	ERAP2
PDE6D	UCSC	Homo sapiens	0.601615	fdr	5.42353	3.77111e-06	5.42353	PDE6D
LOC100630923	UCSC	Homo sapiens	-7.33289	fdr	5.42303	3.77543e-06	5.42303	LOC100630923
RAP2A	UCSC	Homo sapiens	1.22724	fdr	5.39094	4.06502e-06	5.39094	RAP2A
HBA2	UCSC	Homo sapiens	-3.75194	fdr	5.38905	4.08273e-06	5.38905	HBA2
ANKRD45	UCSC	Homo sapiens	2.43198	fdr	5.38897	4.08343e-06	5.38897	ANKRD45
C1orf86	UCSC	Homo sapiens	0.739821	fdr	5.38897	4.08343e-06	5.38897	C1orf86
ST13P4	UCSC	Homo sapiens	-1.2264	fdr	5.38897	4.08343e-06	5.38897	ST13P4
DNAJC9	UCSC	Homo sapiens	-0.977646	fdr	5.38549	4.11632e-06	5.38549	DNAJC9
KIAA1407	UCSC	Homo sapiens	-1.47129	fdr	5.38461	4.12471e-06	5.38461	KIAA1407
NAPA	UCSC	Homo sapiens	0.92018	fdr	5.38457	4.12509e-06	5.38457	NAPA
SARDH	UCSC	Homo sapiens	1.50616	fdr	5.38152	4.15409e-06	5.38152	SARDH
NAPSB	UCSC	Homo sapiens	4.16287	fdr	5.37929	4.17553e-06	5.37929	NAPSB
LINC00035	UCSC	Homo sapiens	3.53405	fdr	5.37816	4.18635e-06	5.37816	LINC00035
NAB2	UCSC	Homo sapiens	-1.42288	fdr	5.37767	4.19113e-06	5.37767	NAB2
CRAT	UCSC	Homo sapiens	1.01876	fdr	5.37738	4.19388e-06	5.37738	CRAT
RBP7	UCSC	Homo sapiens	4.67771	fdr	5.37526	4.21447e-06	5.37526	RBP7
P2RY6	UCSC	Homo sapiens	3.74025	fdr	5.37325	4.23402e-06	5.37325	P2RY6
PLCG1	UCSC	Homo sapiens	-1.45358	fdr	5.37154	4.25074e-06	5.37154	PLCG1
RAB30	UCSC	Homo sapiens	2.10433	fdr	5.37154	4.25074e-06	5.37154	RAB30
TSPAN18	UCSC	Homo sapiens	3.16889	fdr	5.36252	4.3399e-06	5.36252	TSPAN18
RAB43	UCSC	Homo sapiens	1.41728	fdr	5.34766	4.49094e-06	5.34766	RAB43
GPC3	UCSC	Homo sapiens	6.70457	fdr	5.34666	4.50128e-06	5.34666	GPC3
PSMA1	UCSC	Homo sapiens	-0.610306	fdr	5.34666	4.50128e-06	5.34666	PSMA1
COX7A2L	UCSC	Homo sapiens	-0.483063	fdr	5.34336	4.53567e-06	5.34336	COX7A2L
ZNF326	UCSC	Homo sapiens	-0.829872	fdr	5.34336	4.53567e-06	5.34336	ZNF326
OLA1	UCSC	Homo sapiens	-0.680538	fdr	5.34297	4.53974e-06	5.34297	OLA1
C5orf24	UCSC	Homo sapiens	-0.814316	fdr	5.34229	4.54684e-06	5.34229	C5orf24
AOAH	UCSC	Homo sapiens	4.22382	fdr	5.3418	4.55199e-06	5.3418	AOAH
USP49	UCSC	Homo sapiens	-0.789439	fdr	5.34131	4.55709e-06	5.34131	USP49
LINC00674	UCSC	Homo sapiens	1.10374	fdr	5.3412	4.55829e-06	5.3412	LINC00674
SNX16	UCSC	Homo sapiens	-0.960444	fdr	5.3412	4.55829e-06	5.3412	SNX16
ZNF430	UCSC	Homo sapiens	-0.52095	fdr	5.34014	4.56944e-06	5.34014	ZNF430
ACTC1	UCSC	Homo sapiens	5.64969	fdr	5.34008	4.57009e-06	5.34008	ACTC1
FUK	UCSC	Homo sapiens	0.660036	fdr	5.33893	4.58215e-06	5.33893	FUK
ZFP62	UCSC	Homo sapiens	-0.936543	fdr	5.33378	4.63682e-06	5.33378	ZFP62
CCNB1IP1	UCSC	Homo sapiens	-0.942279	fdr	5.3312	4.66449e-06	5.3312	CCNB1IP1
ZYX	UCSC	Homo sapiens	1.68924	fdr	5.32922	4.68574e-06	5.32922	ZYX
CCNL2	UCSC	Homo sapiens	-0.97722	fdr	5.32579	4.72295e-06	5.32579	CCNL2
GUCY1B3	UCSC	Homo sapiens	3.07044	fdr	5.31765	4.81224e-06	5.31765	GUCY1B3
MMP11	UCSC	Homo sapiens	3.66767	fdr	5.31053	4.89177e-06	5.31053	MMP11
CD36	UCSC	Homo sapiens	3.8051	fdr	5.31036	4.8937e-06	5.31036	CD36
KIAA0226L	UCSC	Homo sapiens	3.9149	fdr	5.30756	4.92543e-06	5.30756	KIAA0226L
SLC9A9	UCSC	Homo sapiens	2.70723	fdr	5.30756	4.92543e-06	5.30756	SLC9A9
TRIM14	UCSC	Homo sapiens	2.18894	fdr	5.30604	4.9427e-06	5.30604	TRIM14
LGALS1	UCSC	Homo sapiens	2.07787	fdr	5.30239	4.98435e-06	5.30239	LGALS1
NDUFB1	UCSC	Homo sapiens	-0.411176	fdr	5.30239	4.98435e-06	5.30239	NDUFB1
CLEC16A	UCSC	Homo sapiens	1.16801	fdr	5.30219	4.98669e-06	5.30219	CLEC16A
ATP13A2	UCSC	Homo sapiens	1.08748	fdr	5.30129	4.99696e-06	5.30129	ATP13A2
SLC7A7	UCSC	Homo sapiens	2.96428	fdr	5.30129	4.99696e-06	5.30129	SLC7A7
RAP1GAP2	UCSC	Homo sapiens	1.10374	fdr	5.29507	5.06911e-06	5.29507	RAP1GAP2
FLJ44511	UCSC	Homo sapiens	3.44295	fdr	5.2905	5.12269e-06	5.2905	FLJ44511
C1orf213	UCSC	Homo sapiens	-1.72821	fdr	5.28543	5.18292e-06	5.28543	C1orf213
ALKBH7	UCSC	Homo sapiens	0.660624	fdr	5.28428	5.19658e-06	5.28428	ALKBH7
ZNF711	UCSC	Homo sapiens	-1.23185	fdr	5.28428	5.19658e-06	5.28428	ZNF711
MRC2	UCSC	Homo sapiens	2.08001	fdr	5.27564	5.30097e-06	5.27564	MRC2
SNX20	UCSC	Homo sapiens	2.16625	fdr	5.27564	5.30097e-06	5.27564	SNX20
INPP1	UCSC	Homo sapiens	-1.22562	fdr	5.27517	5.30676e-06	5.27517	INPP1
C11orf58	UCSC	Homo sapiens	-0.556796	fdr	5.26948	5.37679e-06	5.26948	C11orf58
AP1B1	UCSC	Homo sapiens	1.10025	fdr	5.26693	5.40846e-06	5.26693	AP1B1
HMG20B	UCSC	Homo sapiens	0.421521	fdr	5.26693	5.40846e-06	5.26693	HMG20B
PLIN2	UCSC	Homo sapiens	-2.40149	fdr	5.2663	5.41621e-06	5.2663	PLIN2
SNX21	UCSC	Homo sapiens	2.29893	fdr	5.26561	5.42486e-06	5.26561	SNX21
PSPC1	UCSC	Homo sapiens	-0.846296	fdr	5.26369	5.44891e-06	5.26369	PSPC1
MYO1F	UCSC	Homo sapiens	1.20116	fdr	5.26112	5.48131e-06	5.26112	MYO1F
EVA1B	UCSC	Homo sapiens	1.3476	fdr	5.25455	5.56485e-06	5.25455	EVA1B
DHX40	UCSC	Homo sapiens	-0.600701	fdr	5.24325	5.71148e-06	5.24325	DHX40
MROH1	UCSC	Homo sapiens	0.942495	fdr	5.24325	5.71148e-06	5.24325	MROH1
BCL2L2-PABPN1	UCSC	Homo sapiens	-7.14211	fdr	5.24102	5.74085e-06	5.24102	BCL2L2-PABPN1
PNRC2	UCSC	Homo sapiens	-0.798485	fdr	5.23993	5.75539e-06	5.23993	PNRC2
RUFY4	UCSC	Homo sapiens	3.69837	fdr	5.23659	5.79971e-06	5.23659	RUFY4
SLAMF8	UCSC	Homo sapiens	5.1817	fdr	5.23292	5.84898e-06	5.23292	SLAMF8
PLEKHA6	UCSC	Homo sapiens	4.30097	fdr	5.22596	5.94353e-06	5.22596	PLEKHA6
LAMTOR5	UCSC	Homo sapiens	-0.391602	fdr	5.22406	5.96947e-06	5.22406	LAMTOR5
PTPN21	UCSC	Homo sapiens	-1.32227	fdr	5.22388	5.97194e-06	5.22388	PTPN21
EZH2	UCSC	Homo sapiens	-1.08272	fdr	5.21538	6.09003e-06	5.21538	EZH2
AKR1C1	UCSC	Homo sapiens	-1.88513	fdr	5.20807	6.19346e-06	5.20807	AKR1C1
LHX4-AS1	UCSC	Homo sapiens	-1.27391	fdr	5.20633	6.2183e-06	5.20633	LHX4-AS1
SBF1	UCSC	Homo sapiens	0.542613	fdr	5.20532	6.23275e-06	5.20532	SBF1
GAPVD1	UCSC	Homo sapiens	0.575962	fdr	5.19576	6.37143e-06	5.19576	GAPVD1
PLG	UCSC	Homo sapiens	10.5867	fdr	5.19576	6.37143e-06	5.19576	PLG
LSM5	UCSC	Homo sapiens	-0.830131	fdr	5.18911	6.46984e-06	5.18911	LSM5
ZNF628	UCSC	Homo sapiens	0.892628	fdr	5.18816	6.48403e-06	5.18816	ZNF628
DYNLT1	UCSC	Homo sapiens	-0.69644	fdr	5.18699	6.50146e-06	5.18699	DYNLT1
FMN1	UCSC	Homo sapiens	4.3502	fdr	5.18699	6.50146e-06	5.18699	FMN1
IMPDH1	UCSC	Homo sapiens	0.911854	fdr	5.18699	6.50146e-06	5.18699	IMPDH1
LOC100289019	UCSC	Homo sapiens	-1.22726	fdr	5.18699	6.50146e-06	5.18699	LOC100289019
DARS	UCSC	Homo sapiens	-0.632677	fdr	5.1855	6.52381e-06	5.1855	DARS
LRRC7	UCSC	Homo sapiens	-3.03635	fdr	5.18538	6.52553e-06	5.18538	LRRC7
ATP5G2	UCSC	Homo sapiens	-0.365561	fdr	5.16494	6.8401e-06	5.16494	ATP5G2
SLC48A1	UCSC	Homo sapiens	-1.12234	fdr	5.15405	7.01382e-06	5.15405	SLC48A1
ZNF674-AS1	UCSC	Homo sapiens	-1.2235	fdr	5.15284	7.03326e-06	5.15284	ZNF674-AS1
GAMT	UCSC	Homo sapiens	1.01946	fdr	5.15276	7.03456e-06	5.15276	GAMT
BMS1P5	UCSC	Homo sapiens	-1.8812	fdr	5.15192	7.04824e-06	5.15192	BMS1P5
PIR	UCSC	Homo sapiens	-1.65298	fdr	5.15025	7.07541e-06	5.15025	PIR
C2	UCSC	Homo sapiens	4.14864	fdr	5.14756	7.11934e-06	5.14756	C2
GP6	UCSC	Homo sapiens	3.01739	fdr	5.14756	7.11934e-06	5.14756	GP6
ZNF117	UCSC	Homo sapiens	-1.1261	fdr	5.14756	7.11934e-06	5.14756	ZNF117
RPS27	UCSC	Homo sapiens	-0.790558	fdr	5.14699	7.12865e-06	5.14699	RPS27
ERGIC1	UCSC	Homo sapiens	0.882289	fdr	5.13591	7.31285e-06	5.13591	ERGIC1
KCNT2	UCSC	Homo sapiens	3.00294	fdr	5.13333	7.35652e-06	5.13333	KCNT2
CHPT1	UCSC	Homo sapiens	-0.827428	fdr	5.12571	7.48665e-06	5.12571	CHPT1
SLC17A7	UCSC	Homo sapiens	3.87669	fdr	5.12014	7.58328e-06	5.12014	SLC17A7
SCPEP1	UCSC	Homo sapiens	1.06076	fdr	5.11595	7.65677e-06	5.11595	SCPEP1
TUBA4A	UCSC	Homo sapiens	2.65156	fdr	5.10955	7.77046e-06	5.10955	TUBA4A
CWC25	UCSC	Homo sapiens	-0.717679	fdr	5.10699	7.8165e-06	5.10699	CWC25
PLAGL1	UCSC	Homo sapiens	-1.16174	fdr	5.10329	7.88339e-06	5.10329	PLAGL1
SHROOM4	UCSC	Homo sapiens	2.72693	fdr	5.10329	7.88339e-06	5.10329	SHROOM4
GNA13	UCSC	Homo sapiens	1.10815	fdr	5.1008	7.9286e-06	5.1008	GNA13
FAM63A	UCSC	Homo sapiens	2.39263	fdr	5.09885	7.96437e-06	5.09885	FAM63A
TIAL1	UCSC	Homo sapiens	-0.856974	fdr	5.09532	8.02931e-06	5.09532	TIAL1
OGDH	UCSC	Homo sapiens	0.819573	fdr	5.09447	8.04503e-06	5.09447	OGDH
METTL7A	UCSC	Homo sapiens	1.2544	fdr	5.09394	8.05498e-06	5.09394	METTL7A
OGFRL1	UCSC	Homo sapiens	2.67904	fdr	5.09176	8.09542e-06	5.09176	OGFRL1
CDKN2A	UCSC	Homo sapiens	1.92164	fdr	5.08592	8.20508e-06	5.08592	CDKN2A
SLMAP	UCSC	Homo sapiens	0.56267	fdr	5.08592	8.20508e-06	5.08592	SLMAP
IGSF9	UCSC	Homo sapiens	-2.57921	fdr	5.08468	8.22858e-06	5.08468	IGSF9
TRIP12	UCSC	Homo sapiens	0.518533	fdr	5.08285	8.2632e-06	5.08285	TRIP12
MASTL	UCSC	Homo sapiens	-0.9008	fdr	5.08093	8.29994e-06	5.08093	MASTL
GAK	UCSC	Homo sapiens	0.665235	fdr	5.08055	8.30717e-06	5.08055	GAK
MT1F	UCSC	Homo sapiens	-7.82496	fdr	5.08055	8.30717e-06	5.08055	MT1F
ZNF519	UCSC	Homo sapiens	-1.48993	fdr	5.07111	8.48963e-06	5.07111	ZNF519
PAXBP1	UCSC	Homo sapiens	-1.0704	fdr	5.07062	8.49928e-06	5.07062	PAXBP1
MARCKSL1	UCSC	Homo sapiens	-2.02952	fdr	5.07057	8.50013e-06	5.07057	MARCKSL1
MAST3	UCSC	Homo sapiens	1.45243	fdr	5.06935	8.5242e-06	5.06935	MAST3
ADAL	UCSC	Homo sapiens	-0.933683	fdr	5.06885	8.53387e-06	5.06885	ADAL
IL12RB1	UCSC	Homo sapiens	3.97045	fdr	5.06865	8.53789e-06	5.06865	IL12RB1
DLL4	UCSC	Homo sapiens	-4.02399	fdr	5.06333	8.64307e-06	5.06333	DLL4
STAG3L1	UCSC	Homo sapiens	-1.22843	fdr	5.05558	8.79865e-06	5.05558	STAG3L1
CDK2AP2	UCSC	Homo sapiens	0.987192	fdr	5.05549	8.80052e-06	5.05549	CDK2AP2
DNAJC16	UCSC	Homo sapiens	1.00689	fdr	5.05442	8.82232e-06	5.05442	DNAJC16
CXorf21	UCSC	Homo sapiens	3.38202	fdr	5.05383	8.83422e-06	5.05383	CXorf21
C3	UCSC	Homo sapiens	4.39845	fdr	5.05209	8.86981e-06	5.05209	C3
RPS29	UCSC	Homo sapiens	-0.640193	fdr	5.05154	8.88094e-06	5.05154	RPS29
TNS3	UCSC	Homo sapiens	3.54241	fdr	5.04705	8.9733e-06	5.04705	TNS3
C8orf44	UCSC	Homo sapiens	-1.31043	fdr	5.04335	9.04999e-06	5.04335	C8orf44
SEMA4F	UCSC	Homo sapiens	2.73615	fdr	5.04133	9.09225e-06	5.04133	SEMA4F
TNFRSF14	UCSC	Homo sapiens	1.95567	fdr	5.04019	9.11619e-06	5.04019	TNFRSF14
NEXN	UCSC	Homo sapiens	2.97219	fdr	5.03955	9.12962e-06	5.03955	NEXN
RPL10A	UCSC	Homo sapiens	-0.536126	fdr	5.0345	9.2364e-06	5.0345	RPL10A
CNNM2	UCSC	Homo sapiens	2.25472	fdr	5.0328	9.27256e-06	5.0328	CNNM2
CCDC58	UCSC	Homo sapiens	-1.47122	fdr	5.03193	9.29118e-06	5.03193	CCDC58
LOC100130950	UCSC	Homo sapiens	-2.1051	fdr	5.03156	9.29905e-06	5.03156	LOC100130950
PRKCD	UCSC	Homo sapiens	1.00462	fdr	5.03156	9.29905e-06	5.03156	PRKCD
TRADD	UCSC	Homo sapiens	1.34889	fdr	5.03156	9.29905e-06	5.03156	TRADD
C1QTNF4	UCSC	Homo sapiens	2.96404	fdr	5.02851	9.36454e-06	5.02851	C1QTNF4
MAST4	UCSC	Homo sapiens	2.00625	fdr	5.0202	9.54545e-06	5.0202	MAST4
SNRPG	UCSC	Homo sapiens	-0.991916	fdr	5.01958	9.55913e-06	5.01958	SNRPG
C7orf55	UCSC	Homo sapiens	-2.10124	fdr	5.01757	9.60354e-06	5.01757	C7orf55
COL6A3	UCSC	Homo sapiens	2.95804	fdr	5.01757	9.60354e-06	5.01757	COL6A3
FUNDC2	UCSC	Homo sapiens	-0.712375	fdr	5.01757	9.60354e-06	5.01757	FUNDC2
DMXL2	UCSC	Homo sapiens	1.41515	fdr	5.01544	9.65063e-06	5.01544	DMXL2
RRAS2	UCSC	Homo sapiens	-1.13984	fdr	5.0135	9.6939e-06	5.0135	RRAS2
CECR1	UCSC	Homo sapiens	1.77516	fdr	5.00839	9.80874e-06	5.00839	CECR1
SDF2L1	UCSC	Homo sapiens	1.14448	fdr	5.00683	9.84397e-06	5.00683	SDF2L1
GABRG2	UCSC	Homo sapiens	-5.65418	fdr	5.00299	9.93136e-06	5.00299	GABRG2
ANO8	UCSC	Homo sapiens	1.15156	fdr	5.00189	9.95653e-06	5.00189	ANO8
MEGF9	UCSC	Homo sapiens	1.71876	fdr	4.99967	1.00076e-05	4.99967	MEGF9
LENG9	UCSC	Homo sapiens	0.799437	fdr	4.99843	1.00362e-05	4.99843	LENG9
HNRNPC	UCSC	Homo sapiens	-0.682475	fdr	4.98968	1.02404e-05	4.98968	HNRNPC
GBF1	UCSC	Homo sapiens	0.599141	fdr	4.98703	1.03032e-05	4.98703	GBF1
CRLF3	UCSC	Homo sapiens	0.951194	fdr	4.98631	1.03202e-05	4.98631	CRLF3
MTRF1	UCSC	Homo sapiens	-0.674535	fdr	4.98631	1.03202e-05	4.98631	MTRF1
ARL11	UCSC	Homo sapiens	1.42379	fdr	4.9847	1.03587e-05	4.9847	ARL11
RPL32P3	UCSC	Homo sapiens	-0.975427	fdr	4.9847	1.03587e-05	4.9847	RPL32P3
CNBP	UCSC	Homo sapiens	-0.758325	fdr	4.98068	1.0455e-05	4.98068	CNBP
ZNF81	UCSC	Homo sapiens	0.905896	fdr	4.98068	1.0455e-05	4.98068	ZNF81
BRD7	UCSC	Homo sapiens	-0.520715	fdr	4.97952	1.04828e-05	4.97952	BRD7
TLR2	UCSC	Homo sapiens	3.78938	fdr	4.97769	1.05272e-05	4.97769	TLR2
HEG1	UCSC	Homo sapiens	2.5618	fdr	4.97695	1.05451e-05	4.97695	HEG1
NPIPA1	UCSC	Homo sapiens	-2.17924	fdr	4.97695	1.05451e-05	4.97695	NPIPA1
PSMC6	UCSC	Homo sapiens	-0.648737	fdr	4.97695	1.05451e-05	4.97695	PSMC6
CRYBB1	UCSC	Homo sapiens	1.32896	fdr	4.97288	1.06443e-05	4.97288	CRYBB1
SOX7	UCSC	Homo sapiens	-4.24781	fdr	4.97288	1.06443e-05	4.97288	SOX7
CRELD2	UCSC	Homo sapiens	1.09016	fdr	4.97152	1.06777e-05	4.97152	CRELD2
KCTD15	UCSC	Homo sapiens	-1.12835	fdr	4.96537	1.08301e-05	4.96537	KCTD15
NSUN5P2	UCSC	Homo sapiens	-1.11686	fdr	4.96184	1.09185e-05	4.96184	NSUN5P2
SORT1	UCSC	Homo sapiens	1.80188	fdr	4.96078	1.0945e-05	4.96078	SORT1
SUZ12P1	UCSC	Homo sapiens	-1.43307	fdr	4.96078	1.0945e-05	4.96078	SUZ12P1
RPL13A	UCSC	Homo sapiens	-0.933385	fdr	4.95217	1.11644e-05	4.95217	RPL13A
ZC3H3	UCSC	Homo sapiens	0.674844	fdr	4.95217	1.11644e-05	4.95217	ZC3H3
LOC100287036	UCSC	Homo sapiens	3.58056	fdr	4.95161	1.11787e-05	4.95161	LOC100287036
GAPDH	UCSC	Homo sapiens	-0.632234	fdr	4.95116	1.11904e-05	4.95116	GAPDH
LRRC70	UCSC	Homo sapiens	-3.02478	fdr	4.9511	1.11917e-05	4.9511	LRRC70
FBXL19	UCSC	Homo sapiens	0.625092	fdr	4.95108	1.11922e-05	4.95108	FBXL19
MAGOHB	UCSC	Homo sapiens	-1.01011	fdr	4.95061	1.12045e-05	4.95061	MAGOHB
GLT1D1	UCSC	Homo sapiens	4.35868	fdr	4.94845	1.12603e-05	4.94845	GLT1D1
HEYL	UCSC	Homo sapiens	-4.5496	fdr	4.94825	1.12654e-05	4.94825	HEYL
KCNAB2	UCSC	Homo sapiens	2.14211	fdr	4.94672	1.13052e-05	4.94672	KCNAB2
RMND1	UCSC	Homo sapiens	-0.625731	fdr	4.94672	1.13052e-05	4.94672	RMND1
VPS8	UCSC	Homo sapiens	0.772885	fdr	4.94069	1.14633e-05	4.94069	VPS8
PTPLAD2	UCSC	Homo sapiens	1.39127	fdr	4.93735	1.15517e-05	4.93735	PTPLAD2
MTERF	UCSC	Homo sapiens	-0.703334	fdr	4.93205	1.16938e-05	4.93205	MTERF
AP5S1	UCSC	Homo sapiens	0.754711	fdr	4.93035	1.17394e-05	4.93035	AP5S1
KLF9	UCSC	Homo sapiens	2.08322	fdr	4.92647	1.18449e-05	4.92647	KLF9
ZNF662	UCSC	Homo sapiens	-3.3472	fdr	4.92193	1.19693e-05	4.92193	ZNF662
STOM	UCSC	Homo sapiens	2.47158	fdr	4.92134	1.19856e-05	4.92134	STOM
TLR8	UCSC	Homo sapiens	4.74803	fdr	4.92134	1.19856e-05	4.92134	TLR8
WDR60	UCSC	Homo sapiens	-0.908746	fdr	4.91388	1.21934e-05	4.91388	WDR60
KLF7	UCSC	Homo sapiens	1.72146	fdr	4.91331	1.22092e-05	4.91331	KLF7
MED6	UCSC	Homo sapiens	-0.582796	fdr	4.91011	1.22995e-05	4.91011	MED6
TMEM184B	UCSC	Homo sapiens	0.384112	fdr	4.90795	1.2361e-05	4.90795	TMEM184B
AVPI1	UCSC	Homo sapiens	-1.35563	fdr	4.90689	1.2391e-05	4.90689	AVPI1
FLJ22184	UCSC	Homo sapiens	3.27039	fdr	4.90589	1.24196e-05	4.90589	FLJ22184
PRICKLE4	UCSC	Homo sapiens	-1.52924	fdr	4.90589	1.24196e-05	4.90589	PRICKLE4
TAPBPL	UCSC	Homo sapiens	1.81577	fdr	4.90252	1.25165e-05	4.90252	TAPBPL
AGPAT3	UCSC	Homo sapiens	1.08666	fdr	4.90127	1.25526e-05	4.90127	AGPAT3
C6orf52	UCSC	Homo sapiens	-2.2074	fdr	4.89827	1.26394e-05	4.89827	C6orf52
CSGALNACT1	UCSC	Homo sapiens	-2.35059	fdr	4.89827	1.26394e-05	4.89827	CSGALNACT1
RPL10	UCSC	Homo sapiens	-0.559427	fdr	4.89827	1.26394e-05	4.89827	RPL10
HNRNPK	UCSC	Homo sapiens	-0.480779	fdr	4.8971	1.26736e-05	4.8971	HNRNPK
ATP10D	UCSC	Homo sapiens	2.169	fdr	4.89436	1.27537e-05	4.89436	ATP10D
OSCAR	UCSC	Homo sapiens	3.47842	fdr	4.89436	1.27537e-05	4.89436	OSCAR
STMN1	UCSC	Homo sapiens	-0.827446	fdr	4.89436	1.27537e-05	4.89436	STMN1
TMSB4X	UCSC	Homo sapiens	1.50693	fdr	4.89204	1.28223e-05	4.89204	TMSB4X
NRARP	UCSC	Homo sapiens	-3.55877	fdr	4.88604	1.30006e-05	4.88604	NRARP
OPCML	UCSC	Homo sapiens	5.65271	fdr	4.88505	1.30301e-05	4.88505	OPCML
SENP3	UCSC	Homo sapiens	-1.11446	fdr	4.86772	1.35606e-05	4.86772	SENP3
MRPL44	UCSC	Homo sapiens	-0.446248	fdr	4.86139	1.37597e-05	4.86139	MRPL44
SLC6A15	UCSC	Homo sapiens	2.77543	fdr	4.86139	1.37597e-05	4.86139	SLC6A15
FGFR1OP	UCSC	Homo sapiens	-1.14562	fdr	4.86049	1.37882e-05	4.86049	FGFR1OP
TBC1D10C	UCSC	Homo sapiens	1.03173	fdr	4.85216	1.40555e-05	4.85216	TBC1D10C
FLJ42627	UCSC	Homo sapiens	-1.75272	fdr	4.85203	1.40594e-05	4.85203	FLJ42627
LTBP1	UCSC	Homo sapiens	3.20442	fdr	4.84993	1.41278e-05	4.84993	LTBP1
MAML2	UCSC	Homo sapiens	3.23513	fdr	4.84825	1.41825e-05	4.84825	MAML2
PISD	UCSC	Homo sapiens	-0.772483	fdr	4.84608	1.42534e-05	4.84608	PISD
DMTF1	UCSC	Homo sapiens	-1.02863	fdr	4.84285	1.43598e-05	4.84285	DMTF1
ACP2	UCSC	Homo sapiens	1.14404	fdr	4.8422	1.43815e-05	4.8422	ACP2
PTCRA	UCSC	Homo sapiens	4.16522	fdr	4.84115	1.44163e-05	4.84115	PTCRA
GRK5	UCSC	Homo sapiens	2.56516	fdr	4.84105	1.44194e-05	4.84105	GRK5
EPHB3	UCSC	Homo sapiens	3.30137	fdr	4.83705	1.45529e-05	4.83705	EPHB3
CLEC1B	UCSC	Homo sapiens	3.97204	fdr	4.82537	1.49497e-05	4.82537	CLEC1B
ADAM9	UCSC	Homo sapiens	1.78298	fdr	4.82484	1.4968e-05	4.82484	ADAM9
TMOD1	UCSC	Homo sapiens	-2.75888	fdr	4.82396	1.49983e-05	4.82396	TMOD1
C18orf32	UCSC	Homo sapiens	2.00721	fdr	4.82268	1.50425e-05	4.82268	C18orf32
ANO6	UCSC	Homo sapiens	1.8378	fdr	4.81689	1.52443e-05	4.81689	ANO6
BRF2	UCSC	Homo sapiens	-0.596448	fdr	4.81615	1.52705e-05	4.81615	BRF2
LY9	UCSC	Homo sapiens	3.7641	fdr	4.81615	1.52705e-05	4.81615	LY9
ZRANB1	UCSC	Homo sapiens	-0.468269	fdr	4.81615	1.52705e-05	4.81615	ZRANB1
CAPN11	UCSC	Homo sapiens	1.35559	fdr	4.81599	1.5276e-05	4.81599	CAPN11
SECTM1	UCSC	Homo sapiens	3.83094	fdr	4.80787	1.55642e-05	4.80787	SECTM1
BEND5	UCSC	Homo sapiens	-2.60034	fdr	4.7983	1.59112e-05	4.7983	BEND5
ANK3	UCSC	Homo sapiens	4.02922	fdr	4.79745	1.59422e-05	4.79745	ANK3
TIMM23B	UCSC	Homo sapiens	-1.13527	fdr	4.79631	1.59843e-05	4.79631	TIMM23B
ZCCHC12	UCSC	Homo sapiens	-5.03159	fdr	4.79467	1.60446e-05	4.79467	ZCCHC12
RAB1B	UCSC	Homo sapiens	1.10437	fdr	4.79135	1.61677e-05	4.79135	RAB1B
NSMAF	UCSC	Homo sapiens	-1.35099	fdr	4.79009	1.62147e-05	4.79009	NSMAF
PAOX	UCSC	Homo sapiens	1.46947	fdr	4.77985	1.66016e-05	4.77985	PAOX
CDKN2D	UCSC	Homo sapiens	2.23725	fdr	4.77958	1.66118e-05	4.77958	CDKN2D
MBP	UCSC	Homo sapiens	1.49683	fdr	4.77901	1.66338e-05	4.77901	MBP
OLFML2A	UCSC	Homo sapiens	3.91873	fdr	4.77679	1.67191e-05	4.77679	OLFML2A
PF4	UCSC	Homo sapiens	4.10398	fdr	4.77653	1.67288e-05	4.77653	PF4
ASNSD1	UCSC	Homo sapiens	-0.443399	fdr	4.77299	1.6866e-05	4.77299	ASNSD1
DLST	UCSC	Homo sapiens	-0.495797	fdr	4.77191	1.69081e-05	4.77191	DLST
NEK6	UCSC	Homo sapiens	0.985857	fdr	4.77102	1.69427e-05	4.77102	NEK6
TBXAS1	UCSC	Homo sapiens	2.32485	fdr	4.77056	1.69607e-05	4.77056	TBXAS1
TOMM20	UCSC	Homo sapiens	-0.72568	fdr	4.76894	1.7024e-05	4.76894	TOMM20
NNT	UCSC	Homo sapiens	0.817412	fdr	4.7658	1.71474e-05	4.7658	NNT
TET2	UCSC	Homo sapiens	1.04701	fdr	4.76556	1.71568e-05	4.76556	TET2
GUK1	UCSC	Homo sapiens	0.524994	fdr	4.76535	1.71652e-05	4.76535	GUK1
TRIM16	UCSC	Homo sapiens	-0.776053	fdr	4.76535	1.71652e-05	4.76535	TRIM16
BICD2	UCSC	Homo sapiens	0.602822	fdr	4.76359	1.7235e-05	4.76359	BICD2
PDDC1	UCSC	Homo sapiens	-0.636087	fdr	4.76262	1.72733e-05	4.76262	PDDC1
PLXNB2	UCSC	Homo sapiens	1.52612	fdr	4.75904	1.74163e-05	4.75904	PLXNB2
VWA3B	UCSC	Homo sapiens	3.3123	fdr	4.75755	1.74764e-05	4.75755	VWA3B
MYBPH	UCSC	Homo sapiens	3.56648	fdr	4.74099	1.81556e-05	4.74099	MYBPH
LY86	UCSC	Homo sapiens	3.62377	fdr	4.73574	1.83763e-05	4.73574	LY86
TMC5	UCSC	Homo sapiens	-3.12931	fdr	4.73574	1.83763e-05	4.73574	TMC5
ARHGAP1	UCSC	Homo sapiens	0.740324	fdr	4.73103	1.85766e-05	4.73103	ARHGAP1
SP140	UCSC	Homo sapiens	2.54791	fdr	4.72902	1.8663e-05	4.72902	SP140
EML3	UCSC	Homo sapiens	0.555032	fdr	4.72678	1.87596e-05	4.72678	EML3
EIF5AL1	UCSC	Homo sapiens	-1.2767	fdr	4.72442	1.88617e-05	4.72442	EIF5AL1
ZEB1-AS1	UCSC	Homo sapiens	-1.85325	fdr	4.72138	1.89944e-05	4.72138	ZEB1-AS1
HDGFRP3	UCSC	Homo sapiens	-0.941013	fdr	4.72085	1.90173e-05	4.72085	HDGFRP3
C14orf166	UCSC	Homo sapiens	-0.465946	fdr	4.71889	1.91033e-05	4.71889	C14orf166
RAB7A	UCSC	Homo sapiens	0.520521	fdr	4.71889	1.91033e-05	4.71889	RAB7A
CTNNBL1	UCSC	Homo sapiens	-1.26975	fdr	4.71811	1.91378e-05	4.71811	CTNNBL1
RD3L	UCSC	Homo sapiens	4.67631	fdr	4.71811	1.91378e-05	4.71811	RD3L
ZNF473	UCSC	Homo sapiens	-0.949207	fdr	4.71433	1.93048e-05	4.71433	ZNF473
EXOSC1	UCSC	Homo sapiens	-0.673653	fdr	4.71038	1.94814e-05	4.71038	EXOSC1
RNPEPL1	UCSC	Homo sapiens	1.0134	fdr	4.71038	1.94814e-05	4.71038	RNPEPL1
MDGA1	UCSC	Homo sapiens	-4.00207	fdr	4.70956	1.95182e-05	4.70956	MDGA1
PRUNE	UCSC	Homo sapiens	1.97108	fdr	4.70917	1.95356e-05	4.70917	PRUNE
POLR2K	UCSC	Homo sapiens	-0.493521	fdr	4.69796	2.00466e-05	4.69796	POLR2K
VNN1	UCSC	Homo sapiens	3.60079	fdr	4.69764	2.00615e-05	4.69764	VNN1
ZNF286A	UCSC	Homo sapiens	-0.727945	fdr	4.69764	2.00615e-05	4.69764	ZNF286A
LINC01311	UCSC	Homo sapiens	-1.53027	fdr	4.69313	2.02706e-05	4.69313	LINC01311
SUFU	UCSC	Homo sapiens	1.12599	fdr	4.68993	2.04207e-05	4.68993	SUFU
RNF216P1	UCSC	Homo sapiens	-0.784333	fdr	4.68667	2.05746e-05	4.68667	RNF216P1
MIR1304	UCSC	Homo sapiens	-1.33601	fdr	4.68447	2.06792e-05	4.68447	MIR1304
PMVK	UCSC	Homo sapiens	0.842777	fdr	4.68245	2.07757e-05	4.68245	PMVK
CYFIP1	UCSC	Homo sapiens	1.34082	fdr	4.68203	2.07957e-05	4.68203	CYFIP1
SACM1L	UCSC	Homo sapiens	0.466495	fdr	4.68203	2.07957e-05	4.68203	SACM1L
NAA16	UCSC	Homo sapiens	-0.819812	fdr	4.67769	2.10043e-05	4.67769	NAA16
PIK3CG	UCSC	Homo sapiens	1.45339	fdr	4.66958	2.14002e-05	4.66958	PIK3CG
FAM198B	UCSC	Homo sapiens	3.63065	fdr	4.66904	2.14267e-05	4.66904	FAM198B
ILF3-AS1	UCSC	Homo sapiens	-0.889539	fdr	4.66095	2.18299e-05	4.66095	ILF3-AS1
MRPL50	UCSC	Homo sapiens	-0.890018	fdr	4.66095	2.18299e-05	4.66095	MRPL50
CEP290	UCSC	Homo sapiens	-0.970095	fdr	4.65633	2.20634e-05	4.65633	CEP290
IFT88	UCSC	Homo sapiens	-0.720756	fdr	4.65309	2.22286e-05	4.65309	IFT88
ZNF587	UCSC	Homo sapiens	-0.433273	fdr	4.64998	2.23883e-05	4.64998	ZNF587
SNX29	UCSC	Homo sapiens	1.48645	fdr	4.64908	2.24345e-05	4.64908	SNX29
GCNT1	UCSC	Homo sapiens	2.59143	fdr	4.64788	2.24967e-05	4.64788	GCNT1
C17orf59	UCSC	Homo sapiens	1.08581	fdr	4.64735	2.25241e-05	4.64735	C17orf59
OLFM4	UCSC	Homo sapiens	5.92631	fdr	4.63618	2.31113e-05	4.63618	OLFM4
PADI2	UCSC	Homo sapiens	3.16936	fdr	4.63618	2.31113e-05	4.63618	PADI2
ANKRD22	UCSC	Homo sapiens	3.09875	fdr	4.63517	2.31651e-05	4.63517	ANKRD22
KIAA2018	UCSC	Homo sapiens	0.778304	fdr	4.6347	2.31899e-05	4.6347	KIAA2018
EIF3J	UCSC	Homo sapiens	-0.883337	fdr	4.63267	2.32985e-05	4.63267	EIF3J
DDX11	UCSC	Homo sapiens	-0.90089	fdr	4.63252	2.33064e-05	4.63252	DDX11
QSOX2	UCSC	Homo sapiens	-0.676105	fdr	4.63222	2.3323e-05	4.63222	QSOX2
CHMP6	UCSC	Homo sapiens	1.03928	fdr	4.63213	2.33274e-05	4.63213	CHMP6
LINC01061	UCSC	Homo sapiens	-0.661022	fdr	4.62829	2.35348e-05	4.62829	LINC01061
MIR4523	UCSC	Homo sapiens	4.45152	fdr	4.62829	2.35348e-05	4.62829	MIR4523
TSPYL1	UCSC	Homo sapiens	0.588227	fdr	4.62829	2.35348e-05	4.62829	TSPYL1
ZNF708	UCSC	Homo sapiens	-0.652245	fdr	4.62829	2.35348e-05	4.62829	ZNF708
STAB1	UCSC	Homo sapiens	2.97072	fdr	4.62515	2.37058e-05	4.62515	STAB1
C10orf71	UCSC	Homo sapiens	2.68008	fdr	4.62077	2.39456e-05	4.62077	C10orf71
LIAS	UCSC	Homo sapiens	-0.807369	fdr	4.62077	2.39456e-05	4.62077	LIAS
SSBP2	UCSC	Homo sapiens	0.99092	fdr	4.61592	2.42148e-05	4.61592	SSBP2
ECRP	UCSC	Homo sapiens	3.50602	fdr	4.61157	2.44584e-05	4.61157	ECRP
PRPF38B	UCSC	Homo sapiens	-0.804738	fdr	4.61101	2.44898e-05	4.61101	PRPF38B
HEY1	UCSC	Homo sapiens	-4.86289	fdr	4.60813	2.46531e-05	4.60813	HEY1
TTC39B	UCSC	Homo sapiens	2.73401	fdr	4.60399	2.48891e-05	4.60399	TTC39B
STMN2	UCSC	Homo sapiens	8.32161	fdr	4.59609	2.53462e-05	4.59609	STMN2
CCDC34	UCSC	Homo sapiens	-1.30186	fdr	4.5959	2.5357e-05	4.5959	CCDC34
SLA2	UCSC	Homo sapiens	3.0931	fdr	4.59487	2.54173e-05	4.59487	SLA2
SNORD45C	UCSC	Homo sapiens	-1.74397	fdr	4.59422	2.54554e-05	4.59422	SNORD45C
ACTL10	UCSC	Homo sapiens	2.03471	fdr	4.58875	2.57783e-05	4.58875	ACTL10
CEP57	UCSC	Homo sapiens	-0.625598	fdr	4.58119	2.62306e-05	4.58119	CEP57
DNAJC19	UCSC	Homo sapiens	-0.678127	fdr	4.58112	2.62349e-05	4.58112	DNAJC19
ADCY3	UCSC	Homo sapiens	1.7039	fdr	4.58095	2.62452e-05	4.58095	ADCY3
PPWD1	UCSC	Homo sapiens	-0.710771	fdr	4.57958	2.63283e-05	4.57958	PPWD1
RBM17	UCSC	Homo sapiens	-0.576346	fdr	4.57871	2.63809e-05	4.57871	RBM17
RAD51AP1	UCSC	Homo sapiens	-0.88015	fdr	4.57729	2.64674e-05	4.57729	RAD51AP1
OAS2	UCSC	Homo sapiens	5.11782	fdr	4.5764	2.65215e-05	4.5764	OAS2
FAM200A	UCSC	Homo sapiens	-0.605751	fdr	4.57506	2.66036e-05	4.57506	FAM200A
RRAD	UCSC	Homo sapiens	-5.24053	fdr	4.57324	2.67154e-05	4.57324	RRAD
GLIPR2	UCSC	Homo sapiens	1.93688	fdr	4.57045	2.68874e-05	4.57045	GLIPR2
LRRC34	UCSC	Homo sapiens	-2.54542	fdr	4.56591	2.71699e-05	4.56591	LRRC34
LSM8	UCSC	Homo sapiens	-0.708903	fdr	4.56591	2.71699e-05	4.56591	LSM8
SNHG4	UCSC	Homo sapiens	-1.92243	fdr	4.56538	2.72031e-05	4.56538	SNHG4
ELK3	UCSC	Homo sapiens	0.887275	fdr	4.56479	2.72401e-05	4.56479	ELK3
JOSD2	UCSC	Homo sapiens	1.25684	fdr	4.56236	2.73931e-05	4.56236	JOSD2
THTPA	UCSC	Homo sapiens	0.763901	fdr	4.56132	2.74585e-05	4.56132	THTPA
ENOSF1	UCSC	Homo sapiens	-0.957885	fdr	4.55931	2.75862e-05	4.55931	ENOSF1
TECPR2	UCSC	Homo sapiens	1.09398	fdr	4.5579	2.76759e-05	4.5579	TECPR2
TYW5	UCSC	Homo sapiens	-0.723587	fdr	4.55641	2.7771e-05	4.55641	TYW5
YTHDC1	UCSC	Homo sapiens	-0.53327	fdr	4.55637	2.77737e-05	4.55637	YTHDC1
NLRC4	UCSC	Homo sapiens	3.19496	fdr	4.55294	2.79938e-05	4.55294	NLRC4
VCAM1	UCSC	Homo sapiens	5.01223	fdr	4.54899	2.82492e-05	4.54899	VCAM1
ATP10A	UCSC	Homo sapiens	3.04265	fdr	4.54819	2.83013e-05	4.54819	ATP10A
ZNF627	UCSC	Homo sapiens	-0.880128	fdr	4.54819	2.83013e-05	4.54819	ZNF627
DOK1	UCSC	Homo sapiens	0.9165	fdr	4.54754	2.83439e-05	4.54754	DOK1
PGLS	UCSC	Homo sapiens	0.693271	fdr	4.54623	2.84293e-05	4.54623	PGLS
RPL3	UCSC	Homo sapiens	-0.596202	fdr	4.54312	2.86337e-05	4.54312	RPL3
SAMHD1	UCSC	Homo sapiens	3.32642	fdr	4.5429	2.86482e-05	4.5429	SAMHD1
TOM1L2	UCSC	Homo sapiens	1.7349	fdr	4.5308	2.94579e-05	4.5308	TOM1L2
COX7C	UCSC	Homo sapiens	-0.554266	fdr	4.52703	2.97145e-05	4.52703	COX7C
IRS2	UCSC	Homo sapiens	2.54798	fdr	4.52336	2.99664e-05	4.52336	IRS2
AMY2B	UCSC	Homo sapiens	-2.17972	fdr	4.52215	3.00505e-05	4.52215	AMY2B
CENPU	UCSC	Homo sapiens	-1.37225	fdr	4.52215	3.00505e-05	4.52215	CENPU
ZNF747	UCSC	Homo sapiens	0.670396	fdr	4.52142	3.01011e-05	4.52142	ZNF747
ZNF385D	UCSC	Homo sapiens	6.34269	fdr	4.52027	3.01804e-05	4.52027	ZNF385D
SH3GL1	UCSC	Homo sapiens	0.736722	fdr	4.51714	3.03988e-05	4.51714	SH3GL1
IRF2BPL	UCSC	Homo sapiens	1.75372	fdr	4.51538	3.05226e-05	4.51538	IRF2BPL
WEE2-AS1	UCSC	Homo sapiens	-1.8231	fdr	4.51538	3.05226e-05	4.51538	WEE2-AS1
ARHGAP26	UCSC	Homo sapiens	2.55973	fdr	4.50645	3.11563e-05	4.50645	ARHGAP26
DUSP7	UCSC	Homo sapiens	0.997692	fdr	4.50619	3.11754e-05	4.50619	DUSP7
MIR647	UCSC	Homo sapiens	-1.95733	fdr	4.5052	3.12461e-05	4.5052	MIR647
BIN2	UCSC	Homo sapiens	2.13985	fdr	4.50384	3.13447e-05	4.50384	BIN2
SLC7A6	UCSC	Homo sapiens	0.989331	fdr	4.48208	3.2955e-05	4.48208	SLC7A6
VAV1	UCSC	Homo sapiens	0.533844	fdr	4.48185	3.29726e-05	4.48185	VAV1
CD37	UCSC	Homo sapiens	1.6521	fdr	4.48146	3.30022e-05	4.48146	CD37
JUNB	UCSC	Homo sapiens	1.52602	fdr	4.47601	3.34187e-05	4.47601	JUNB
F13A1	UCSC	Homo sapiens	3.34945	fdr	4.47599	3.34202e-05	4.47599	F13A1
GRB2	UCSC	Homo sapiens	0.884663	fdr	4.47567	3.3445e-05	4.47567	GRB2
ARL4A	UCSC	Homo sapiens	-1.58321	fdr	4.47394	3.35785e-05	4.47394	ARL4A
CACTIN-AS1	UCSC	Homo sapiens	2.24771	fdr	4.47293	3.36569e-05	4.47293	CACTIN-AS1
TOMM7	UCSC	Homo sapiens	-0.59059	fdr	4.47136	3.37788e-05	4.47136	TOMM7
CWC15	UCSC	Homo sapiens	-0.511337	fdr	4.47104	3.38033e-05	4.47104	CWC15
LOC102723742	UCSC	Homo sapiens	2.53306	fdr	4.47003	3.3882e-05	4.47003	LOC102723742
NCKAP5	UCSC	Homo sapiens	4.74034	fdr	4.47003	3.3882e-05	4.47003	NCKAP5
SUMO1	UCSC	Homo sapiens	-0.586072	fdr	4.46699	3.41198e-05	4.46699	SUMO1
PABPC4	UCSC	Homo sapiens	-0.920274	fdr	4.46684	3.41322e-05	4.46684	PABPC4
NPM1	UCSC	Homo sapiens	-1.07667	fdr	4.46027	3.4652e-05	4.46027	NPM1
CCDC17	UCSC	Homo sapiens	-1.01677	fdr	4.46002	3.46723e-05	4.46002	CCDC17
TJP3	UCSC	Homo sapiens	2.67349	fdr	4.46002	3.46723e-05	4.46002	TJP3
CTSA	UCSC	Homo sapiens	2.05805	fdr	4.45958	3.47074e-05	4.45958	CTSA
SNX27	UCSC	Homo sapiens	1.41632	fdr	4.45883	3.47676e-05	4.45883	SNX27
ZNF428	UCSC	Homo sapiens	0.485138	fdr	4.4574	3.48818e-05	4.4574	ZNF428
APOL3	UCSC	Homo sapiens	3.76137	fdr	4.45652	3.49523e-05	4.45652	APOL3
COPE	UCSC	Homo sapiens	0.590446	fdr	4.45652	3.49523e-05	4.45652	COPE
AIMP1	UCSC	Homo sapiens	-0.697759	fdr	4.45172	3.53415e-05	4.45172	AIMP1
GP9	UCSC	Homo sapiens	3.04514	fdr	4.44736	3.56975e-05	4.44736	GP9
NDUFB6	UCSC	Homo sapiens	-0.762897	fdr	4.44659	3.57613e-05	4.44659	NDUFB6
CCBL2	UCSC	Homo sapiens	-0.816494	fdr	4.4453	3.58673e-05	4.4453	CCBL2
NPW	UCSC	Homo sapiens	2.42514	fdr	4.44331	3.60317e-05	4.44331	NPW
POLI	UCSC	Homo sapiens	-0.685318	fdr	4.44051	3.62656e-05	4.44051	POLI
BNC2	UCSC	Homo sapiens	3.32536	fdr	4.43968	3.63344e-05	4.43968	BNC2
IFI16	UCSC	Homo sapiens	2.77897	fdr	4.43848	3.64349e-05	4.43848	IFI16
RBAK	UCSC	Homo sapiens	-0.900088	fdr	4.43261	3.6931e-05	4.43261	RBAK
NDUFB9	UCSC	Homo sapiens	-0.716896	fdr	4.43099	3.70691e-05	4.43099	NDUFB9
CSNK2A3	UCSC	Homo sapiens	-0.678246	fdr	4.43043	3.71169e-05	4.43043	CSNK2A3
IRS1	UCSC	Homo sapiens	2.69139	fdr	4.42995	3.71579e-05	4.42995	IRS1
PSMB9	UCSC	Homo sapiens	3.18326	fdr	4.42434	3.76407e-05	4.42434	PSMB9
TRPS1	UCSC	Homo sapiens	1.8007	fdr	4.42339	3.77234e-05	4.42339	TRPS1
MZT2B	UCSC	Homo sapiens	0.649458	fdr	4.42262	3.77904e-05	4.42262	MZT2B
NOG	UCSC	Homo sapiens	3.81884	fdr	4.42128	3.79066e-05	4.42128	NOG
EXOSC8	UCSC	Homo sapiens	-0.973186	fdr	4.42025	3.79971e-05	4.42025	EXOSC8
DNAJC8	UCSC	Homo sapiens	-0.448215	fdr	4.4191	3.8098e-05	4.4191	DNAJC8
IRF5	UCSC	Homo sapiens	3.19192	fdr	4.41885	3.81194e-05	4.41885	IRF5
FAM154B	UCSC	Homo sapiens	-2.78234	fdr	4.41833	3.81653e-05	4.41833	FAM154B
LOC100130357	UCSC	Homo sapiens	-1.4443	fdr	4.41581	3.83874e-05	4.41581	LOC100130357
NHS	UCSC	Homo sapiens	2.13638	fdr	4.41394	3.85528e-05	4.41394	NHS
PROCA1	UCSC	Homo sapiens	-1.19319	fdr	4.41204	3.87219e-05	4.41204	PROCA1
LOC644961	UCSC	Homo sapiens	-1.43669	fdr	4.41096	3.88185e-05	4.41096	LOC644961
C1orf233	UCSC	Homo sapiens	1.28212	fdr	4.40954	3.89456e-05	4.40954	C1orf233
NGFRAP1	UCSC	Homo sapiens	0.950854	fdr	4.40795	3.9089e-05	4.40795	NGFRAP1
NOTCH2	UCSC	Homo sapiens	1.18501	fdr	4.40185	3.96411e-05	4.40185	NOTCH2
PMPCB	UCSC	Homo sapiens	-0.519674	fdr	4.4004	3.97741e-05	4.4004	PMPCB
ZNF91	UCSC	Homo sapiens	-1.17637	fdr	4.3998	3.98293e-05	4.3998	ZNF91
HPR	UCSC	Homo sapiens	3.8674	fdr	4.39709	4.00787e-05	4.39709	HPR
CTIF	UCSC	Homo sapiens	1.57433	fdr	4.39373	4.03897e-05	4.39373	CTIF
SH3BP5	UCSC	Homo sapiens	3.06486	fdr	4.39035	4.07054e-05	4.39035	SH3BP5
AGFG1	UCSC	Homo sapiens	-0.521109	fdr	4.38436	4.12701e-05	4.38436	AGFG1
HDAC5	UCSC	Homo sapiens	1.46013	fdr	4.38148	4.15451e-05	4.38148	HDAC5
ZNF140	UCSC	Homo sapiens	-0.807597	fdr	4.36945	4.27122e-05	4.36945	ZNF140
TCEB1	UCSC	Homo sapiens	-0.554799	fdr	4.36754	4.29004e-05	4.36754	TCEB1
RPL29	UCSC	Homo sapiens	-0.461969	fdr	4.36656	4.29977e-05	4.36656	RPL29
SEC22C	UCSC	Homo sapiens	-0.535804	fdr	4.36515	4.31367e-05	4.36515	SEC22C
THOC1	UCSC	Homo sapiens	-1.08864	fdr	4.36074	4.35772e-05	4.36074	THOC1
ZNF621	UCSC	Homo sapiens	-0.623559	fdr	4.36074	4.35772e-05	4.36074	ZNF621
PI4KAP2	UCSC	Homo sapiens	-1.84153	fdr	4.35929	4.37231e-05	4.35929	PI4KAP2
ELMO2	UCSC	Homo sapiens	0.8505	fdr	4.35892	4.376e-05	4.35892	ELMO2
PTPRO	UCSC	Homo sapiens	3.67736	fdr	4.35784	4.38697e-05	4.35784	PTPRO
RPL17	UCSC	Homo sapiens	-1.78262	fdr	4.34976	4.4693e-05	4.34976	RPL17
CDHR1	UCSC	Homo sapiens	3.10129	fdr	4.34969	4.47002e-05	4.34969	CDHR1
FABP3	UCSC	Homo sapiens	2.8839	fdr	4.34158	4.55431e-05	4.34158	FABP3
KAL1	UCSC	Homo sapiens	2.53846	fdr	4.34131	4.55712e-05	4.34131	KAL1
ANKHD1	UCSC	Homo sapiens	-1.06055	fdr	4.33667	4.60608e-05	4.33667	ANKHD1
ADAMTS17	UCSC	Homo sapiens	3.46781	fdr	4.33649	4.60795e-05	4.33649	ADAMTS17
KCTD9	UCSC	Homo sapiens	-0.554031	fdr	4.33278	4.6475e-05	4.33278	KCTD9
TREM2	UCSC	Homo sapiens	2.64384	fdr	4.33162	4.65998e-05	4.33162	TREM2
RNASE2	UCSC	Homo sapiens	3.7191	fdr	4.3312	4.6645e-05	4.3312	RNASE2
GAA	UCSC	Homo sapiens	1.56318	fdr	4.33001	4.67726e-05	4.33001	GAA
TTLL10	UCSC	Homo sapiens	-1.73826	fdr	4.31886	4.7989e-05	4.31886	TTLL10
CASP1	UCSC	Homo sapiens	3.58222	fdr	4.31541	4.83716e-05	4.31541	CASP1
ADCY6	UCSC	Homo sapiens	2.38137	fdr	4.31172	4.87846e-05	4.31172	ADCY6
MIR1914	UCSC	Homo sapiens	-1.7081	fdr	4.30897	4.90946e-05	4.30897	MIR1914
SLC16A3	UCSC	Homo sapiens	0.741473	fdr	4.30328	4.97419e-05	4.30328	SLC16A3
GET4	UCSC	Homo sapiens	-0.347858	fdr	4.30024	5.00914e-05	4.30024	GET4
PRKRIP1	UCSC	Homo sapiens	-1.62536	fdr	4.29865	5.02748e-05	4.29865	PRKRIP1
TMEM18	UCSC	Homo sapiens	-0.707432	fdr	4.29832	5.03134e-05	4.29832	TMEM18
ADAM1A	UCSC	Homo sapiens	-1.03131	fdr	4.29513	5.06837e-05	4.29513	ADAM1A
SETMAR	UCSC	Homo sapiens	-0.893994	fdr	4.29362	5.08603e-05	4.29362	SETMAR
TBC1D25	UCSC	Homo sapiens	0.772649	fdr	4.29194	5.10573e-05	4.29194	TBC1D25
SDF4	UCSC	Homo sapiens	0.433063	fdr	4.28996	5.12907e-05	4.28996	SDF4
ACOX1	UCSC	Homo sapiens	0.411993	fdr	4.28877	5.14313e-05	4.28877	ACOX1
LOC101928689	UCSC	Homo sapiens	-1.73801	fdr	4.28877	5.14313e-05	4.28877	LOC101928689
PHOSPHO2	UCSC	Homo sapiens	-1.44424	fdr	4.28877	5.14313e-05	4.28877	PHOSPHO2
OXR1	UCSC	Homo sapiens	-0.486302	fdr	4.28776	5.15516e-05	4.28776	OXR1
PITHD1	UCSC	Homo sapiens	-0.468523	fdr	4.28678	5.16683e-05	4.28678	PITHD1
C2orf69	UCSC	Homo sapiens	-0.80278	fdr	4.28524	5.18513e-05	4.28524	C2orf69
UCA1	UCSC	Homo sapiens	-8.08543	fdr	4.27848	5.26646e-05	4.27848	UCA1
MT1G	UCSC	Homo sapiens	-12.3367	fdr	4.27738	5.27981e-05	4.27738	MT1G
POLR3F	UCSC	Homo sapiens	-0.79211	fdr	4.27703	5.2841e-05	4.27703	POLR3F
CSPP1	UCSC	Homo sapiens	-1.39037	fdr	4.27687	5.286e-05	4.27687	CSPP1
EMC10	UCSC	Homo sapiens	0.736752	fdr	4.27559	5.30162e-05	4.27559	EMC10
FGF23	UCSC	Homo sapiens	-5.49902	fdr	4.27558	5.30178e-05	4.27558	FGF23
ABCC6	UCSC	Homo sapiens	2.37625	fdr	4.27484	5.3108e-05	4.27484	ABCC6
ATP8A2	UCSC	Homo sapiens	3.93932	fdr	4.27484	5.3108e-05	4.27484	ATP8A2
CEP83-AS1	UCSC	Homo sapiens	-1.72957	fdr	4.27207	5.34484e-05	4.27207	CEP83-AS1
ATAT1	UCSC	Homo sapiens	-0.911076	fdr	4.27024	5.36731e-05	4.27024	ATAT1
GALC	UCSC	Homo sapiens	-1.17969	fdr	4.26959	5.37534e-05	4.26959	GALC
POLR3C	UCSC	Homo sapiens	-0.605854	fdr	4.26517	5.43032e-05	4.26517	POLR3C
MARCO	UCSC	Homo sapiens	5.74118	fdr	4.26077	5.48568e-05	4.26077	MARCO
PSMB4	UCSC	Homo sapiens	-0.461206	fdr	4.25877	5.51095e-05	4.25877	PSMB4
TBCA	UCSC	Homo sapiens	-0.795468	fdr	4.25755	5.52648e-05	4.25755	TBCA
SNORA25	UCSC	Homo sapiens	-1.70112	fdr	4.25751	5.52699e-05	4.25751	SNORA25
PNISR	UCSC	Homo sapiens	-1.32947	fdr	4.25695	5.53408e-05	4.25695	PNISR
KALRN	UCSC	Homo sapiens	2.97457	fdr	4.25571	5.55002e-05	4.25571	KALRN
AGPAT2	UCSC	Homo sapiens	1.17656	fdr	4.2541	5.57063e-05	4.2541	AGPAT2
SLC37A2	UCSC	Homo sapiens	3.8163	fdr	4.25365	5.57634e-05	4.25365	SLC37A2
SCFD2	UCSC	Homo sapiens	1.17647	fdr	4.25325	5.58152e-05	4.25325	SCFD2
AZU1	UCSC	Homo sapiens	3.70482	fdr	4.25124	5.60736e-05	4.25124	AZU1
AKR7A2	UCSC	Homo sapiens	0.912729	fdr	4.25016	5.62134e-05	4.25016	AKR7A2
AKT2	UCSC	Homo sapiens	0.982457	fdr	4.25016	5.62134e-05	4.25016	AKT2
ZNF587B	UCSC	Homo sapiens	-1.10947	fdr	4.24758	5.65485e-05	4.24758	ZNF587B
C6orf89	UCSC	Homo sapiens	0.693196	fdr	4.24453	5.69471e-05	4.24453	C6orf89
TNXB	UCSC	Homo sapiens	3.50276	fdr	4.24249	5.72145e-05	4.24249	TNXB
SERPINB2	UCSC	Homo sapiens	3.42672	fdr	4.24208	5.7269e-05	4.24208	SERPINB2
SLAMF9	UCSC	Homo sapiens	-3.6001	fdr	4.2402	5.7518e-05	4.2402	SLAMF9
SCARNA15	UCSC	Homo sapiens	-2.75586	fdr	4.23955	5.76035e-05	4.23955	SCARNA15
SEMA4D	UCSC	Homo sapiens	1.22846	fdr	4.23955	5.76035e-05	4.23955	SEMA4D
SMIM5	UCSC	Homo sapiens	2.60138	fdr	4.23942	5.76211e-05	4.23942	SMIM5
ITGB5	UCSC	Homo sapiens	2.88765	fdr	4.23892	5.7687e-05	4.23892	ITGB5
FOLR1	UCSC	Homo sapiens	3.01791	fdr	4.23865	5.77225e-05	4.23865	FOLR1
PIGA	UCSC	Homo sapiens	-0.978367	fdr	4.2369	5.79564e-05	4.2369	PIGA
FUT8	UCSC	Homo sapiens	1.66126	fdr	4.23499	5.82123e-05	4.23499	FUT8
SLFN11	UCSC	Homo sapiens	4.07527	fdr	4.23499	5.82123e-05	4.23499	SLFN11
UBE2O	UCSC	Homo sapiens	0.838471	fdr	4.22892	5.90307e-05	4.22892	UBE2O
LOC155060	UCSC	Homo sapiens	-0.976452	fdr	4.22414	5.96846e-05	4.22414	LOC155060
CYSLTR1	UCSC	Homo sapiens	2.18012	fdr	4.22159	6.00357e-05	4.22159	CYSLTR1
CCDC106	UCSC	Homo sapiens	0.92537	fdr	4.21707	6.06642e-05	4.21707	CCDC106
FCGR1A	UCSC	Homo sapiens	3.41575	fdr	4.21619	6.07865e-05	4.21619	FCGR1A
SEMA4C	UCSC	Homo sapiens	-1.69752	fdr	4.21434	6.10469e-05	4.21434	SEMA4C
NFIB	UCSC	Homo sapiens	2.3265	fdr	4.21335	6.1186e-05	4.21335	NFIB
SEC16A	UCSC	Homo sapiens	0.538956	fdr	4.20779	6.19742e-05	4.20779	SEC16A
KLRAP1	UCSC	Homo sapiens	-1.43574	fdr	4.20723	6.20538e-05	4.20723	KLRAP1
HMGB3	UCSC	Homo sapiens	-0.950247	fdr	4.20713	6.20687e-05	4.20713	HMGB3
WFDC1	UCSC	Homo sapiens	2.68918	fdr	4.20713	6.20687e-05	4.20713	WFDC1
PLA2G12A	UCSC	Homo sapiens	1.75702	fdr	4.20605	6.22223e-05	4.20605	PLA2G12A
SLAMF6	UCSC	Homo sapiens	3.38779	fdr	4.20541	6.2315e-05	4.20541	SLAMF6
KAT7	UCSC	Homo sapiens	-0.488746	fdr	4.20523	6.2341e-05	4.20523	KAT7
ACAP1	UCSC	Homo sapiens	1.18829	fdr	4.20136	6.28984e-05	4.20136	ACAP1
PRORSD1P	UCSC	Homo sapiens	-1.60389	fdr	4.20124	6.29156e-05	4.20124	PRORSD1P
HP	UCSC	Homo sapiens	3.63825	fdr	4.20105	6.29433e-05	4.20105	HP
DHRS7	UCSC	Homo sapiens	0.554995	fdr	4.19687	6.35514e-05	4.19687	DHRS7
GUSBP4	UCSC	Homo sapiens	-1.3394	fdr	4.19585	6.37015e-05	4.19585	GUSBP4
SERPINF2	UCSC	Homo sapiens	2.02343	fdr	4.19386	6.39943e-05	4.19386	SERPINF2
RFK	UCSC	Homo sapiens	-0.965075	fdr	4.1872	6.49837e-05	4.1872	RFK
CHADL	UCSC	Homo sapiens	2.67896	fdr	4.18639	6.51045e-05	4.18639	CHADL
PTGES3L-AARSD1	UCSC	Homo sapiens	-2.88235	fdr	4.18639	6.51045e-05	4.18639	PTGES3L-AARSD1
COMMD3	UCSC	Homo sapiens	-1.08415	fdr	4.18167	6.58156e-05	4.18167	COMMD3
ATG2A	UCSC	Homo sapiens	0.54099	fdr	4.18046	6.59999e-05	4.18046	ATG2A
TRMT5	UCSC	Homo sapiens	-0.97367	fdr	4.18046	6.59999e-05	4.18046	TRMT5
TTC19	UCSC	Homo sapiens	-0.823084	fdr	4.17088	6.74711e-05	4.17088	TTC19
YEATS4	UCSC	Homo sapiens	-0.826755	fdr	4.1703	6.75614e-05	4.1703	YEATS4
RASAL2	UCSC	Homo sapiens	0.686499	fdr	4.16778	6.79547e-05	4.16778	RASAL2
C15orf52	UCSC	Homo sapiens	3.00472	fdr	4.16657	6.81438e-05	4.16657	C15orf52
EPHB2	UCSC	Homo sapiens	3.79228	fdr	4.16365	6.86038e-05	4.16365	EPHB2
DOPEY2	UCSC	Homo sapiens	0.651749	fdr	4.16233	6.88132e-05	4.16233	DOPEY2
PPFIBP1	UCSC	Homo sapiens	-1.25854	fdr	4.16028	6.91389e-05	4.16028	PPFIBP1
CR1	UCSC	Homo sapiens	2.01964	fdr	4.1568	6.96944e-05	4.1568	CR1
ZNF547	UCSC	Homo sapiens	-0.844154	fdr	4.15677	6.97e-05	4.15677	ZNF547
ZFP36	UCSC	Homo sapiens	1.86239	fdr	4.15585	6.98477e-05	4.15585	ZFP36
CDIPT	UCSC	Homo sapiens	0.877635	fdr	4.15483	7.0011e-05	4.15483	CDIPT
DNALI1	UCSC	Homo sapiens	-1.83927	fdr	4.15166	7.05242e-05	4.15166	DNALI1
FOLR3	UCSC	Homo sapiens	6.36374	fdr	4.15163	7.05296e-05	4.15163	FOLR3
HGS	UCSC	Homo sapiens	-0.34921	fdr	4.1513	7.05826e-05	4.1513	HGS
ABCA11P	UCSC	Homo sapiens	-1.28007	fdr	4.14967	7.08479e-05	4.14967	ABCA11P
CREB3	UCSC	Homo sapiens	0.661292	fdr	4.1488	7.099e-05	4.1488	CREB3
MYSM1	UCSC	Homo sapiens	-0.842449	fdr	4.1488	7.099e-05	4.1488	MYSM1
FAM83A	UCSC	Homo sapiens	-5.13569	fdr	4.1476	7.11862e-05	4.1476	FAM83A
ZUFSP	UCSC	Homo sapiens	-0.461755	fdr	4.14744	7.12136e-05	4.14744	ZUFSP
RCAN3	UCSC	Homo sapiens	1.39243	fdr	4.14645	7.13755e-05	4.14645	RCAN3
ESR2	UCSC	Homo sapiens	-2.16048	fdr	4.14367	7.18333e-05	4.14367	ESR2
FABP1	UCSC	Homo sapiens	10.1588	fdr	4.14285	7.19691e-05	4.14285	FABP1
DENND2D	UCSC	Homo sapiens	2.10999	fdr	4.14054	7.23537e-05	4.14054	DENND2D
MYOF	UCSC	Homo sapiens	2.8679	fdr	4.14028	7.23974e-05	4.14028	MYOF
GPR82	UCSC	Homo sapiens	4.57309	fdr	4.13876	7.26511e-05	4.13876	GPR82
MEAF6	UCSC	Homo sapiens	-0.562242	fdr	4.13756	7.28515e-05	4.13756	MEAF6
SLC6A1	UCSC	Homo sapiens	6.54361	fdr	4.13435	7.33929e-05	4.13435	SLC6A1
STXBP5L	UCSC	Homo sapiens	3.81674	fdr	4.13354	7.35291e-05	4.13354	STXBP5L
MZT2A	UCSC	Homo sapiens	0.601047	fdr	4.13287	7.36436e-05	4.13287	MZT2A
GNA12	UCSC	Homo sapiens	1.40038	fdr	4.13111	7.39413e-05	4.13111	GNA12
LINC00606	UCSC	Homo sapiens	5.41332	fdr	4.13048	7.40497e-05	4.13048	LINC00606
NLRX1	UCSC	Homo sapiens	0.943369	fdr	4.1288	7.43359e-05	4.1288	NLRX1
TPM1	UCSC	Homo sapiens	2.18305	fdr	4.12787	7.44952e-05	4.12787	TPM1
ZDHHC14	UCSC	Homo sapiens	-1.07155	fdr	4.12722	7.46077e-05	4.12722	ZDHHC14
PARD3	UCSC	Homo sapiens	2.42164	fdr	4.12497	7.49942e-05	4.12497	PARD3
NDOR1	UCSC	Homo sapiens	0.600417	fdr	4.12458	7.50619e-05	4.12458	NDOR1
ACOT8	UCSC	Homo sapiens	0.679627	fdr	4.12452	7.50726e-05	4.12452	ACOT8
DYSF	UCSC	Homo sapiens	2.39122	fdr	4.12452	7.50726e-05	4.12452	DYSF
JAG2	UCSC	Homo sapiens	0.845858	fdr	4.12452	7.50726e-05	4.12452	JAG2
PTPRG-AS1	UCSC	Homo sapiens	-1.56494	fdr	4.12452	7.50726e-05	4.12452	PTPRG-AS1
SNORD31	UCSC	Homo sapiens	-1.51546	fdr	4.12362	7.52286e-05	4.12362	SNORD31
LRRC32	UCSC	Homo sapiens	3.01246	fdr	4.12059	7.57549e-05	4.12059	LRRC32
MIR4785	UCSC	Homo sapiens	3.92778	fdr	4.12059	7.57549e-05	4.12059	MIR4785
VASH2	UCSC	Homo sapiens	-2.16751	fdr	4.11817	7.61782e-05	4.11817	VASH2
RXFP1	UCSC	Homo sapiens	3.63018	fdr	4.11715	7.6357e-05	4.11715	RXFP1
ATE1	UCSC	Homo sapiens	0.73612	fdr	4.11658	7.64569e-05	4.11658	ATE1
C1orf127	UCSC	Homo sapiens	3.20359	fdr	4.11556	7.66371e-05	4.11556	C1orf127
ELL2	UCSC	Homo sapiens	-1.61645	fdr	4.11452	7.6821e-05	4.11452	ELL2
SFSWAP	UCSC	Homo sapiens	-0.579274	fdr	4.11388	7.69335e-05	4.11388	SFSWAP
SRRM4	UCSC	Homo sapiens	-3.51945	fdr	4.11332	7.70341e-05	4.11332	SRRM4
WDR7	UCSC	Homo sapiens	1.0252	fdr	4.11332	7.70341e-05	4.11332	WDR7
C20orf96	UCSC	Homo sapiens	-1.17006	fdr	4.11331	7.70345e-05	4.11331	C20orf96
SET	UCSC	Homo sapiens	-0.79934	fdr	4.10512	7.85025e-05	4.10512	SET
CCER2	UCSC	Homo sapiens	-1.88338	fdr	4.10356	7.87844e-05	4.10356	CCER2
SEPT7P2	UCSC	Homo sapiens	-0.99212	fdr	4.10348	7.87983e-05	4.10348	SEPT7P2
CD1B	UCSC	Homo sapiens	3.27698	fdr	4.10255	7.89684e-05	4.10255	CD1B
MAGEA11	UCSC	Homo sapiens	5.08549	fdr	4.10233	7.90076e-05	4.10233	MAGEA11
CXCL5	UCSC	Homo sapiens	3.11356	fdr	4.1015	7.91585e-05	4.1015	CXCL5
HDAC4	UCSC	Homo sapiens	0.620086	fdr	4.09665	8.00481e-05	4.09665	HDAC4
FYCO1	UCSC	Homo sapiens	0.663039	fdr	4.09449	8.04478e-05	4.09449	FYCO1
HSPA1A	UCSC	Homo sapiens	-4.23275	fdr	4.09444	8.04563e-05	4.09444	HSPA1A
RAB32	UCSC	Homo sapiens	1.48812	fdr	4.09444	8.04563e-05	4.09444	RAB32
FMO5	UCSC	Homo sapiens	1.30511	fdr	4.09394	8.05494e-05	4.09394	FMO5
ZNRF2P1	UCSC	Homo sapiens	1.78884	fdr	4.09225	8.08632e-05	4.09225	ZNRF2P1
SSR4P1	UCSC	Homo sapiens	2.1273	fdr	4.09183	8.09408e-05	4.09183	SSR4P1
C5	UCSC	Homo sapiens	1.32703	fdr	4.08964	8.13513e-05	4.08964	C5
CPSF6	UCSC	Homo sapiens	-0.797664	fdr	4.08863	8.15396e-05	4.08863	CPSF6
PLVAP	UCSC	Homo sapiens	-2.25496	fdr	4.0866	8.19221e-05	4.0866	PLVAP
SLC38A6	UCSC	Homo sapiens	-1.80843	fdr	4.0866	8.19221e-05	4.0866	SLC38A6
CD14	UCSC	Homo sapiens	4.05163	fdr	4.0819	8.28137e-05	4.0819	CD14
ALDH3A2	UCSC	Homo sapiens	0.752225	fdr	4.07843	8.34779e-05	4.07843	ALDH3A2
ITGB3BP	UCSC	Homo sapiens	-1.07866	fdr	4.07818	8.35263e-05	4.07818	ITGB3BP
NAV2	UCSC	Homo sapiens	2.55956	fdr	4.07771	8.36168e-05	4.07771	NAV2
FBN2	UCSC	Homo sapiens	1.8493	fdr	4.07523	8.40958e-05	4.07523	FBN2
PCGF6	UCSC	Homo sapiens	-0.974072	fdr	4.07397	8.4339e-05	4.07397	PCGF6
PEX12	UCSC	Homo sapiens	-0.532819	fdr	4.07397	8.4339e-05	4.07397	PEX12
UXT	UCSC	Homo sapiens	-0.661329	fdr	4.07141	8.48376e-05	4.07141	UXT
CEP104	UCSC	Homo sapiens	0.544011	fdr	4.07094	8.49302e-05	4.07094	CEP104
CAPG	UCSC	Homo sapiens	3.12181	fdr	4.06615	8.58707e-05	4.06615	CAPG
MIR5047	UCSC	Homo sapiens	-1.24104	fdr	4.06588	8.59253e-05	4.06588	MIR5047
TCAP	UCSC	Homo sapiens	-1.59159	fdr	4.06588	8.59253e-05	4.06588	TCAP
WDFY4	UCSC	Homo sapiens	3.10604	fdr	4.06588	8.59253e-05	4.06588	WDFY4
FPR1	UCSC	Homo sapiens	3.73636	fdr	4.05944	8.72092e-05	4.05944	FPR1
TAF10	UCSC	Homo sapiens	0.840163	fdr	4.05767	8.75658e-05	4.05767	TAF10
APLP1	UCSC	Homo sapiens	3.76045	fdr	4.05763	8.75727e-05	4.05763	APLP1
MORF4L2	UCSC	Homo sapiens	-0.634242	fdr	4.05752	8.75947e-05	4.05752	MORF4L2
BANF1	UCSC	Homo sapiens	-0.659578	fdr	4.05535	8.80335e-05	4.05535	BANF1
CREB3L1	UCSC	Homo sapiens	2.52068	fdr	4.05535	8.80335e-05	4.05535	CREB3L1
CRIP2	UCSC	Homo sapiens	-4.5864	fdr	4.05535	8.80335e-05	4.05535	CRIP2
PREB	UCSC	Homo sapiens	0.531435	fdr	4.05535	8.80335e-05	4.05535	PREB
ZDHHC17	UCSC	Homo sapiens	-0.520774	fdr	4.05278	8.85574e-05	4.05278	ZDHHC17
MIR3682	UCSC	Homo sapiens	-2.10328	fdr	4.05256	8.86003e-05	4.05256	MIR3682
PTGDS	UCSC	Homo sapiens	5.70589	fdr	4.05256	8.86003e-05	4.05256	PTGDS
ARL6IP1	UCSC	Homo sapiens	-0.506719	fdr	4.05155	8.88071e-05	4.05155	ARL6IP1
FAM155A	UCSC	Homo sapiens	3.24599	fdr	4.05155	8.88071e-05	4.05155	FAM155A
STMN3	UCSC	Homo sapiens	-1.29145	fdr	4.05155	8.88071e-05	4.05155	STMN3
MYB	UCSC	Homo sapiens	-1.43926	fdr	4.05071	8.89804e-05	4.05071	MYB
TRAPPC6B	UCSC	Homo sapiens	-0.483795	fdr	4.05045	8.90331e-05	4.05045	TRAPPC6B
GOLGA8A	UCSC	Homo sapiens	-1.70477	fdr	4.04851	8.94324e-05	4.04851	GOLGA8A
PAPD7	UCSC	Homo sapiens	-0.509183	fdr	4.04106	9.09792e-05	4.04106	PAPD7
TTC8	UCSC	Homo sapiens	-0.730459	fdr	4.03819	9.15828e-05	4.03819	TTC8
LONRF2	UCSC	Homo sapiens	-4.55457	fdr	4.03668	9.19005e-05	4.03668	LONRF2
SLC16A13	UCSC	Homo sapiens	1.29961	fdr	4.03288	9.27084e-05	4.03288	SLC16A13
MX1	UCSC	Homo sapiens	3.94397	fdr	4.03216	9.28623e-05	4.03216	MX1
COPS2	UCSC	Homo sapiens	-0.538897	fdr	4.03129	9.30495e-05	4.03129	COPS2
FAM26E	UCSC	Homo sapiens	3.2244	fdr	4.03129	9.30495e-05	4.03129	FAM26E
GPR133	UCSC	Homo sapiens	2.31124	fdr	4.03129	9.30495e-05	4.03129	GPR133
TF	UCSC	Homo sapiens	5.60319	fdr	4.03129	9.30495e-05	4.03129	TF
EBAG9	UCSC	Homo sapiens	-0.628088	fdr	4.02908	9.35234e-05	4.02908	EBAG9
FGD3	UCSC	Homo sapiens	2.15211	fdr	4.02825	9.3702e-05	4.02825	FGD3
EVC2	UCSC	Homo sapiens	1.55093	fdr	4.02715	9.39393e-05	4.02715	EVC2
DPPA2	UCSC	Homo sapiens	-3.99919	fdr	4.02611	9.41661e-05	4.02611	DPPA2
HNRNPDL	UCSC	Homo sapiens	-0.855948	fdr	4.02586	9.42188e-05	4.02586	HNRNPDL
CBX4	UCSC	Homo sapiens	1.36376	fdr	4.0202	9.5455e-05	4.0202	CBX4
ALKBH2	UCSC	Homo sapiens	-1.15781	fdr	4.01786	9.59701e-05	4.01786	ALKBH2
GRIN3A	UCSC	Homo sapiens	3.84349	fdr	4.01729	9.60977e-05	4.01729	GRIN3A
PGLYRP1	UCSC	Homo sapiens	6.31654	fdr	4.01059	9.75909e-05	4.01059	PGLYRP1
MIF4GD	UCSC	Homo sapiens	1.00323	fdr	4.00901	9.79476e-05	4.00901	MIF4GD
NUCB1	UCSC	Homo sapiens	1.23657	fdr	4.00901	9.79476e-05	4.00901	NUCB1
PIBF1	UCSC	Homo sapiens	-0.496831	fdr	4.00901	9.79476e-05	4.00901	PIBF1
SAMD9	UCSC	Homo sapiens	2.16319	fdr	4.00606	9.86138e-05	4.00606	SAMD9
DNAAF3	UCSC	Homo sapiens	2.05712	fdr	4.00052	9.98798e-05	4.00052	DNAAF3
ADAM10	UCSC	Homo sapiens	1.29843	fdr	3.9975	0.000100577	3.9975	ADAM10
TSPAN33	UCSC	Homo sapiens	3.00924	fdr	3.99737	0.000100608	3.99737	TSPAN33
ATP7A	UCSC	Homo sapiens	1.12608	fdr	3.99689	0.000100718	3.99689	ATP7A
ENDOD1	UCSC	Homo sapiens	2.01669	fdr	3.99659	0.000100787	3.99659	ENDOD1
FSTL4	UCSC	Homo sapiens	2.93673	fdr	3.99392	0.00010141	3.99392	FSTL4
MRPS33	UCSC	Homo sapiens	-0.482626	fdr	3.9938	0.000101438	3.9938	MRPS33
HNRNPH3	UCSC	Homo sapiens	-0.875092	fdr	3.99209	0.000101838	3.99209	HNRNPH3
C9orf64	UCSC	Homo sapiens	-5.12153	fdr	3.99058	0.000102193	3.99058	C9orf64
CPZ	UCSC	Homo sapiens	6.72934	fdr	3.99058	0.000102193	3.99058	CPZ
MAT2A	UCSC	Homo sapiens	-0.800848	fdr	3.98895	0.000102576	3.98895	MAT2A
DND1	UCSC	Homo sapiens	-1.48061	fdr	3.98884	0.000102604	3.98884	DND1
COL11A2	UCSC	Homo sapiens	-1.44455	fdr	3.98855	0.000102671	3.98855	COL11A2
CAMK1	UCSC	Homo sapiens	1.40996	fdr	3.98822	0.00010275	3.98822	CAMK1
GRN	UCSC	Homo sapiens	2.04301	fdr	3.98417	0.000103713	3.98417	GRN
TUBA8	UCSC	Homo sapiens	2.84309	fdr	3.98372	0.000103819	3.98372	TUBA8
ARID1A	UCSC	Homo sapiens	0.578885	fdr	3.98362	0.000103844	3.98362	ARID1A
TCP11L1	UCSC	Homo sapiens	1.01641	fdr	3.98362	0.000103844	3.98362	TCP11L1
HEATR5A	UCSC	Homo sapiens	0.668188	fdr	3.98034	0.000104631	3.98034	HEATR5A
LIPT2	UCSC	Homo sapiens	0.967198	fdr	3.97983	0.000104754	3.97983	LIPT2
ZNF815P	UCSC	Homo sapiens	0.930904	fdr	3.97732	0.00010536	3.97732	ZNF815P
AHSP	UCSC	Homo sapiens	-4.56164	fdr	3.9773	0.000105367	3.9773	AHSP
FAM20A	UCSC	Homo sapiens	3.53574	fdr	3.9773	0.000105367	3.9773	FAM20A
THRB	UCSC	Homo sapiens	3.68618	fdr	3.9773	0.000105367	3.9773	THRB
EHD3	UCSC	Homo sapiens	2.52433	fdr	3.97685	0.000105476	3.97685	EHD3
MAPK8	UCSC	Homo sapiens	-0.613821	fdr	3.97679	0.000105489	3.97679	MAPK8
SLC39A1	UCSC	Homo sapiens	0.311949	fdr	3.97679	0.000105489	3.97679	SLC39A1
ALS2	UCSC	Homo sapiens	-0.949956	fdr	3.97677	0.000105494	3.97677	ALS2
TMEM161B	UCSC	Homo sapiens	-0.695513	fdr	3.97551	0.000105802	3.97551	TMEM161B
RNF213	UCSC	Homo sapiens	1.98859	fdr	3.97323	0.000106358	3.97323	RNF213
APOB	UCSC	Homo sapiens	7.38478	fdr	3.96896	0.00010741	3.96896	APOB
PRPF3	UCSC	Homo sapiens	-0.708938	fdr	3.96896	0.00010741	3.96896	PRPF3
GPC2	UCSC	Homo sapiens	-1.33566	fdr	3.96762	0.000107742	3.96762	GPC2
LOC100270804	UCSC	Homo sapiens	-1.81845	fdr	3.96582	0.000108187	3.96582	LOC100270804
BNIP3	UCSC	Homo sapiens	-1.74396	fdr	3.96254	0.000109009	3.96254	BNIP3
PIK3R1	UCSC	Homo sapiens	0.880947	fdr	3.96099	0.000109397	3.96099	PIK3R1
SNORD58A	UCSC	Homo sapiens	-1.57078	fdr	3.95374	0.00011124	3.95374	SNORD58A
TRAPPC1	UCSC	Homo sapiens	0.643466	fdr	3.951	0.000111943	3.951	TRAPPC1
PLXNB3	UCSC	Homo sapiens	2.12635	fdr	3.95087	0.000111977	3.95087	PLXNB3
IDH3G	UCSC	Homo sapiens	0.584587	fdr	3.94845	0.000112604	3.94845	IDH3G
WBP4	UCSC	Homo sapiens	-0.475918	fdr	3.94845	0.000112604	3.94845	WBP4
TMEM200A	UCSC	Homo sapiens	2.91236	fdr	3.94839	0.000112618	3.94839	TMEM200A
ACPP	UCSC	Homo sapiens	2.361	fdr	3.94432	0.000113679	3.94432	ACPP
TICAM1	UCSC	Homo sapiens	1.00679	fdr	3.94394	0.000113778	3.94394	TICAM1
PI4KA	UCSC	Homo sapiens	0.736282	fdr	3.93632	0.000115793	3.93632	PI4KA
CENPK	UCSC	Homo sapiens	-1.12766	fdr	3.93452	0.000116273	3.93452	CENPK
HTT	UCSC	Homo sapiens	1.07783	fdr	3.93452	0.000116273	3.93452	HTT
TRIO	UCSC	Homo sapiens	0.616869	fdr	3.9316	0.000117059	3.9316	TRIO
HPGDS	UCSC	Homo sapiens	3.20268	fdr	3.92693	0.000118324	3.92693	HPGDS
NPHP3-ACAD11	UCSC	Homo sapiens	-1.81555	fdr	3.92506	0.000118833	3.92506	NPHP3-ACAD11
ZNF181	UCSC	Homo sapiens	-0.646824	fdr	3.92506	0.000118833	3.92506	ZNF181
2018-09-10	UCSC	Homo sapiens	1.98015	fdr	3.92162	0.00011978	3.92162	2018-09-10
LOC102606465	UCSC	Homo sapiens	-0.898558	fdr	3.92153	0.000119804	3.92153	LOC102606465
C1orf131	UCSC	Homo sapiens	-0.564703	fdr	3.92076	0.000120017	3.92076	C1orf131
CC2D1A	UCSC	Homo sapiens	0.663118	fdr	3.92076	0.000120017	3.92076	CC2D1A
NDUFAF5	UCSC	Homo sapiens	-0.835301	fdr	3.92076	0.000120017	3.92076	NDUFAF5
NOTCH4	UCSC	Homo sapiens	-2.38983	fdr	3.92076	0.000120017	3.92076	NOTCH4
ZCCHC24	UCSC	Homo sapiens	1.22012	fdr	3.91881	0.000120555	3.91881	ZCCHC24
ZNF263	UCSC	Homo sapiens	-0.453428	fdr	3.91881	0.000120555	3.91881	ZNF263
SNRPD2	UCSC	Homo sapiens	-0.725548	fdr	3.91745	0.000120934	3.91745	SNRPD2
SUGT1	UCSC	Homo sapiens	-0.620438	fdr	3.91519	0.000121567	3.91519	SUGT1
RANBP6	UCSC	Homo sapiens	-0.618122	fdr	3.91407	0.00012188	3.91407	RANBP6
MUC1	UCSC	Homo sapiens	-1.2994	fdr	3.91078	0.000122805	3.91078	MUC1
CEACAM6	UCSC	Homo sapiens	4.37424	fdr	3.90499	0.000124454	3.90499	CEACAM6
ATP1B1	UCSC	Homo sapiens	1.89785	fdr	3.90189	0.000125345	3.90189	ATP1B1
ESD	UCSC	Homo sapiens	-0.56922	fdr	3.9017	0.000125401	3.9017	ESD
TMA7	UCSC	Homo sapiens	-0.617778	fdr	3.90136	0.000125498	3.90136	TMA7
DOK2	UCSC	Homo sapiens	1.80974	fdr	3.89861	0.000126296	3.89861	DOK2
ARSA	UCSC	Homo sapiens	1.26123	fdr	3.89739	0.00012665	3.89739	ARSA
LGALS12	UCSC	Homo sapiens	1.6815	fdr	3.89739	0.00012665	3.89739	LGALS12
EXOSC9	UCSC	Homo sapiens	-0.937399	fdr	3.89531	0.000127259	3.89531	EXOSC9
FYB	UCSC	Homo sapiens	1.30125	fdr	3.89191	0.000128259	3.89191	FYB
LUC7L3	UCSC	Homo sapiens	-1.20722	fdr	3.88881	0.000129178	3.88881	LUC7L3
ABHD17A	UCSC	Homo sapiens	1.12086	fdr	3.88879	0.000129185	3.88879	ABHD17A
SPNS3	UCSC	Homo sapiens	2.40129	fdr	3.88443	0.000130489	3.88443	SPNS3
TMEM115	UCSC	Homo sapiens	0.645591	fdr	3.88443	0.000130489	3.88443	TMEM115
SMG1P7	UCSC	Homo sapiens	-1.36692	fdr	3.88324	0.000130844	3.88324	SMG1P7
FCGR3B	UCSC	Homo sapiens	4.76577	fdr	3.88056	0.000131655	3.88056	FCGR3B
COL1A1	UCSC	Homo sapiens	4.13202	fdr	3.87982	0.000131879	3.87982	COL1A1
SLC6A11	UCSC	Homo sapiens	5.20992	fdr	3.87725	0.000132662	3.87725	SLC6A11
TGIF2	UCSC	Homo sapiens	-0.670235	fdr	3.87673	0.000132823	3.87673	TGIF2
CIRBP	UCSC	Homo sapiens	-0.828227	fdr	3.87628	0.000132958	3.87628	CIRBP
GTPBP8	UCSC	Homo sapiens	-1.0325	fdr	3.87107	0.000134565	3.87107	GTPBP8
EFCAB11	UCSC	Homo sapiens	-0.612099	fdr	3.87057	0.000134719	3.87057	EFCAB11
BCR	UCSC	Homo sapiens	1.54914	fdr	3.86926	0.000135126	3.86926	BCR
LOC101928378	UCSC	Homo sapiens	-0.819233	fdr	3.8683	0.000135426	3.8683	LOC101928378
ZCCHC6	UCSC	Homo sapiens	0.833558	fdr	3.86523	0.000136386	3.86523	ZCCHC6
EGF	UCSC	Homo sapiens	2.57219	fdr	3.86511	0.000136423	3.86511	EGF
GPRIN3	UCSC	Homo sapiens	3.27032	fdr	3.86511	0.000136423	3.86511	GPRIN3
MICAL1	UCSC	Homo sapiens	1.74083	fdr	3.86389	0.000136808	3.86389	MICAL1
PDAP1	UCSC	Homo sapiens	-0.45573	fdr	3.86174	0.000137485	3.86174	PDAP1
CD74	UCSC	Homo sapiens	3.65966	fdr	3.86013	0.000137996	3.86013	CD74
HFE2	UCSC	Homo sapiens	5.94864	fdr	3.85912	0.00013832	3.85912	HFE2
MTRNR2L2	UCSC	Homo sapiens	-6.95938	fdr	3.85533	0.000139532	3.85533	MTRNR2L2
CPT1A	UCSC	Homo sapiens	0.730723	fdr	3.85377	0.000140034	3.85377	CPT1A
ANKS1A	UCSC	Homo sapiens	1.32725	fdr	3.85319	0.000140219	3.85319	ANKS1A
ADCY9	UCSC	Homo sapiens	1.44133	fdr	3.85313	0.000140239	3.85313	ADCY9
SHANK1	UCSC	Homo sapiens	-1.36372	fdr	3.85305	0.000140266	3.85305	SHANK1
PPBP	UCSC	Homo sapiens	4.11875	fdr	3.85022	0.000141181	3.85022	PPBP
INTS12	UCSC	Homo sapiens	-0.65524	fdr	3.84903	0.000141571	3.84903	INTS12
LOC100288069	UCSC	Homo sapiens	-1.65313	fdr	3.84853	0.000141732	3.84853	LOC100288069
RAMP1	UCSC	Homo sapiens	2.23829	fdr	3.84853	0.000141732	3.84853	RAMP1
HS6ST1	UCSC	Homo sapiens	-0.815597	fdr	3.84594	0.00014258	3.84594	HS6ST1
TRIM40	UCSC	Homo sapiens	3.80959	fdr	3.8445	0.000143053	3.8445	TRIM40
RNH1	UCSC	Homo sapiens	0.515133	fdr	3.84423	0.000143143	3.84423	RNH1
HELZ2	UCSC	Homo sapiens	2.15803	fdr	3.84299	0.000143552	3.84299	HELZ2
PABPC1	UCSC	Homo sapiens	-0.616191	fdr	3.84096	0.000144223	3.84096	PABPC1
EVC	UCSC	Homo sapiens	1.01751	fdr	3.83954	0.000144696	3.83954	EVC
MAN1B1	UCSC	Homo sapiens	0.425133	fdr	3.8379	0.000145243	3.8379	MAN1B1
MTUS1	UCSC	Homo sapiens	3.23967	fdr	3.8359	0.000145915	3.8359	MTUS1
NEDD8	UCSC	Homo sapiens	-0.610763	fdr	3.83548	0.000146056	3.83548	NEDD8
GRIN2A	UCSC	Homo sapiens	3.84567	fdr	3.83403	0.000146544	3.83403	GRIN2A
C17orf104	UCSC	Homo sapiens	1.7769	fdr	3.83266	0.000147009	3.83266	C17orf104
UBXN8	UCSC	Homo sapiens	-0.96542	fdr	3.83112	0.00014753	3.83112	UBXN8
STARD13	UCSC	Homo sapiens	1.39157	fdr	3.83068	0.000147679	3.83068	STARD13
RPS9	UCSC	Homo sapiens	-0.399944	fdr	3.82557	0.000149426	3.82557	RPS9
KCNJ11	UCSC	Homo sapiens	2.51506	fdr	3.82535	0.000149501	3.82535	KCNJ11
CNN3	UCSC	Homo sapiens	-1.31068	fdr	3.82514	0.000149577	3.82514	CNN3
RELL2	UCSC	Homo sapiens	1.01247	fdr	3.82471	0.000149724	3.82471	RELL2
ST3GAL6	UCSC	Homo sapiens	2.09423	fdr	3.82414	0.000149919	3.82414	ST3GAL6
ABHD8	UCSC	Homo sapiens	1.33263	fdr	3.8231	0.000150281	3.8231	ABHD8
FCF1	UCSC	Homo sapiens	-0.7879	fdr	3.8231	0.000150281	3.8231	FCF1
LY96	UCSC	Homo sapiens	3.77059	fdr	3.8219	0.000150694	3.8219	LY96
A1BG	UCSC	Homo sapiens	1.70567	fdr	3.82071	0.000151108	3.82071	A1BG
TMEM68	UCSC	Homo sapiens	-0.518135	fdr	3.82071	0.000151108	3.82071	TMEM68
DDX11L10	UCSC	Homo sapiens	5.89093	fdr	3.81906	0.000151685	3.81906	DDX11L10
MED17	UCSC	Homo sapiens	-0.858968	fdr	3.81875	0.000151792	3.81875	MED17
SNORD102	UCSC	Homo sapiens	-1.33736	fdr	3.8187	0.000151812	3.8187	SNORD102
KIF2A	UCSC	Homo sapiens	1.37846	fdr	3.81737	0.000152275	3.81737	KIF2A
ELP2	UCSC	Homo sapiens	-0.665065	fdr	3.8147	0.000153214	3.8147	ELP2
CCNK	UCSC	Homo sapiens	-0.430256	fdr	3.81468	0.000153221	3.81468	CCNK
PARM1	UCSC	Homo sapiens	3.32216	fdr	3.81413	0.000153415	3.81413	PARM1
RGL1	UCSC	Homo sapiens	3.01584	fdr	3.80896	0.000155253	3.80896	RGL1
C9orf129	UCSC	Homo sapiens	2.92322	fdr	3.80875	0.000155327	3.80875	C9orf129
NRSN2	UCSC	Homo sapiens	0.726681	fdr	3.80875	0.000155327	3.80875	NRSN2
ANGPTL4	UCSC	Homo sapiens	-3.40543	fdr	3.80825	0.000155506	3.80825	ANGPTL4
C1orf220	UCSC	Homo sapiens	-1.75761	fdr	3.80825	0.000155506	3.80825	C1orf220
ACOT1	UCSC	Homo sapiens	1.31303	fdr	3.80573	0.000156413	3.80573	ACOT1
RASA3	UCSC	Homo sapiens	1.62975	fdr	3.80081	0.000158194	3.80081	RASA3
CH25H	UCSC	Homo sapiens	-4.92874	fdr	3.79651	0.000159767	3.79651	CH25H
ELANE	UCSC	Homo sapiens	4.33031	fdr	3.79564	0.000160088	3.79564	ELANE
PPP1CA	UCSC	Homo sapiens	0.423163	fdr	3.79506	0.000160301	3.79506	PPP1CA
MIR3648	UCSC	Homo sapiens	-6.81667	fdr	3.79163	0.000161572	3.79163	MIR3648
MPV17	UCSC	Homo sapiens	0.336282	fdr	3.78973	0.000162283	3.78973	MPV17
VWA1	UCSC	Homo sapiens	2.01015	fdr	3.78924	0.000162466	3.78924	VWA1
ABHD11	UCSC	Homo sapiens	0.581447	fdr	3.78871	0.000162664	3.78871	ABHD11
ORAOV1	UCSC	Homo sapiens	-0.871163	fdr	3.78579	0.000163761	3.78579	ORAOV1
INO80C	UCSC	Homo sapiens	-0.630569	fdr	3.7855	0.000163872	3.7855	INO80C
GTPBP10	UCSC	Homo sapiens	-0.656271	fdr	3.78535	0.000163926	3.78535	GTPBP10
PHF5A	UCSC	Homo sapiens	-0.775773	fdr	3.78396	0.000164454	3.78396	PHF5A
KBTBD11	UCSC	Homo sapiens	2.11923	fdr	3.78337	0.000164674	3.78337	KBTBD11
SLC46A1	UCSC	Homo sapiens	2.09174	fdr	3.78337	0.000164674	3.78337	SLC46A1
LINC01197	UCSC	Homo sapiens	6.04031	fdr	3.77655	0.000167282	3.77655	LINC01197
MARK2	UCSC	Homo sapiens	0.467371	fdr	3.77655	0.000167282	3.77655	MARK2
FBXW7	UCSC	Homo sapiens	-0.517094	fdr	3.77574	0.000167596	3.77574	FBXW7
CCL28	UCSC	Homo sapiens	-4.26553	fdr	3.77433	0.000168141	3.77433	CCL28
RARG	UCSC	Homo sapiens	1.88727	fdr	3.7729	0.000168695	3.7729	RARG
ALOX5AP	UCSC	Homo sapiens	3.03568	fdr	3.77166	0.000169177	3.77166	ALOX5AP
ACOX3	UCSC	Homo sapiens	0.689453	fdr	3.77112	0.000169387	3.77112	ACOX3
CSNK2A2	UCSC	Homo sapiens	-0.379012	fdr	3.77112	0.000169387	3.77112	CSNK2A2
EIF1AX	UCSC	Homo sapiens	-0.96679	fdr	3.77112	0.000169387	3.77112	EIF1AX
TLR1	UCSC	Homo sapiens	2.77095	fdr	3.77014	0.000169768	3.77014	TLR1
CD1A	UCSC	Homo sapiens	3.7572	fdr	3.76809	0.000170574	3.76809	CD1A
LOC101928611	UCSC	Homo sapiens	-3.42698	fdr	3.76611	0.000171353	3.76611	LOC101928611
TM4SF5	UCSC	Homo sapiens	4.57261	fdr	3.7659	0.000171437	3.7659	TM4SF5
C10orf107	UCSC	Homo sapiens	3.7173	fdr	3.76202	0.000172974	3.76202	C10orf107
MPO	UCSC	Homo sapiens	3.509	fdr	3.76065	0.000173521	3.76065	MPO
PRKAR2A	UCSC	Homo sapiens	0.87434	fdr	3.75984	0.000173846	3.75984	PRKAR2A
SLX4	UCSC	Homo sapiens	1.14076	fdr	3.75786	0.000174639	3.75786	SLX4
ZNF695	UCSC	Homo sapiens	-1.14308	fdr	3.75786	0.000174639	3.75786	ZNF695
AK7	UCSC	Homo sapiens	-1.76282	fdr	3.75551	0.000175585	3.75551	AK7
LACE1	UCSC	Homo sapiens	-0.711165	fdr	3.75491	0.00017583	3.75491	LACE1
TES	UCSC	Homo sapiens	-1.28989	fdr	3.75489	0.000175836	3.75489	TES
GTF3C1	UCSC	Homo sapiens	0.558826	fdr	3.75469	0.000175917	3.75469	GTF3C1
INMT	UCSC	Homo sapiens	4.08081	fdr	3.75313	0.000176552	3.75313	INMT
LARP7	UCSC	Homo sapiens	-0.840769	fdr	3.75183	0.000177082	3.75183	LARP7
CIC	UCSC	Homo sapiens	0.598158	fdr	3.75014	0.000177771	3.75014	CIC
SLIT3	UCSC	Homo sapiens	5.25334	fdr	3.74938	0.000178083	3.74938	SLIT3
ABCA9	UCSC	Homo sapiens	3.16754	fdr	3.74922	0.000178147	3.74922	ABCA9
CYB561A3	UCSC	Homo sapiens	1.57371	fdr	3.74922	0.000178147	3.74922	CYB561A3
LGMN	UCSC	Homo sapiens	3.01119	fdr	3.7472	0.000178976	3.7472	LGMN
AP1S3	UCSC	Homo sapiens	1.34019	fdr	3.74283	0.000180787	3.74283	AP1S3
LRRC3	UCSC	Homo sapiens	1.47934	fdr	3.74121	0.000181464	3.74121	LRRC3
DDIT4L	UCSC	Homo sapiens	3.20062	fdr	3.74045	0.000181782	3.74045	DDIT4L
LRRC75A-AS1	UCSC	Homo sapiens	-0.74984	fdr	3.73961	0.000182134	3.73961	LRRC75A-AS1
ANKRD50	UCSC	Homo sapiens	-0.630659	fdr	3.73951	0.000182177	3.73951	ANKRD50
LINC00648	UCSC	Homo sapiens	-3.46328	fdr	3.739	0.00018239	3.739	LINC00648
LOC101927181	UCSC	Homo sapiens	2.09363	fdr	3.7381	0.000182768	3.7381	LOC101927181
DDX25	UCSC	Homo sapiens	-2.87567	fdr	3.73785	0.000182875	3.73785	DDX25
LRRN2	UCSC	Homo sapiens	2.76622	fdr	3.7367	0.000183359	3.7367	LRRN2
SRSF10	UCSC	Homo sapiens	-0.70814	fdr	3.7367	0.000183359	3.7367	SRSF10
SAMD14	UCSC	Homo sapiens	1.98792	fdr	3.73518	0.000184001	3.73518	SAMD14
SPATA16	UCSC	Homo sapiens	4.9235	fdr	3.7341	0.00018446	3.7341	SPATA16
ZNF195	UCSC	Homo sapiens	-0.878854	fdr	3.73027	0.000186092	3.73027	ZNF195
CCDC149	UCSC	Homo sapiens	1.70702	fdr	3.72962	0.00018637	3.72962	CCDC149
ADAMTS19	UCSC	Homo sapiens	-4.1158	fdr	3.72898	0.000186645	3.72898	ADAMTS19
UBOX5	UCSC	Homo sapiens	0.889462	fdr	3.7279	0.00018711	3.7279	UBOX5
RNASE3	UCSC	Homo sapiens	3.65206	fdr	3.72259	0.000189412	3.72259	RNASE3
THOC7	UCSC	Homo sapiens	-0.493403	fdr	3.72218	0.000189593	3.72218	THOC7
ARC	UCSC	Homo sapiens	-3.89456	fdr	3.71427	0.000193077	3.71427	ARC
LOC101929567	UCSC	Homo sapiens	2.79972	fdr	3.71427	0.000193077	3.71427	LOC101929567
ZNF106	UCSC	Homo sapiens	0.732084	fdr	3.71277	0.000193745	3.71277	ZNF106
ZNF766	UCSC	Homo sapiens	-0.534739	fdr	3.7099	0.000195031	3.7099	ZNF766
HACL1	UCSC	Homo sapiens	-0.432314	fdr	3.70968	0.000195126	3.70968	HACL1
GTF3C3	UCSC	Homo sapiens	-0.549387	fdr	3.70819	0.000195799	3.70819	GTF3C3
VAMP1	UCSC	Homo sapiens	-1.52679	fdr	3.70391	0.000197739	3.70391	VAMP1
ACY3	UCSC	Homo sapiens	4.90017	fdr	3.70342	0.000197959	3.70342	ACY3
VASP	UCSC	Homo sapiens	0.917086	fdr	3.70309	0.000198112	3.70309	VASP
USP4	UCSC	Homo sapiens	0.927645	fdr	3.69781	0.000200535	3.69781	USP4
GYG1	UCSC	Homo sapiens	0.6696	fdr	3.69695	0.000200933	3.69695	GYG1
RGS20	UCSC	Homo sapiens	-4.08685	fdr	3.69695	0.000200933	3.69695	RGS20
SPC25	UCSC	Homo sapiens	-1.2112	fdr	3.69529	0.000201704	3.69529	SPC25
SV2A	UCSC	Homo sapiens	1.44205	fdr	3.69404	0.000202284	3.69404	SV2A
WWP2	UCSC	Homo sapiens	0.66122	fdr	3.69367	0.000202457	3.69367	WWP2
SEZ6L2	UCSC	Homo sapiens	2.14433	fdr	3.69318	0.000202683	3.69318	SEZ6L2
TRUB1	UCSC	Homo sapiens	-0.88094	fdr	3.69318	0.000202683	3.69318	TRUB1
SMAD6	UCSC	Homo sapiens	-1.06178	fdr	3.69166	0.000203395	3.69166	SMAD6
PIGL	UCSC	Homo sapiens	-1.08848	fdr	3.68698	0.0002056	3.68698	PIGL
WDFY3	UCSC	Homo sapiens	0.904573	fdr	3.68698	0.0002056	3.68698	WDFY3
NOL8	UCSC	Homo sapiens	-0.710973	fdr	3.686	0.000206062	3.686	NOL8
LOC256880	UCSC	Homo sapiens	-2.00895	fdr	3.68457	0.000206741	3.68457	LOC256880
PQLC2	UCSC	Homo sapiens	1.15504	fdr	3.68457	0.000206741	3.68457	PQLC2
ADORA3	UCSC	Homo sapiens	2.98401	fdr	3.68328	0.000207358	3.68328	ADORA3
PSMC1	UCSC	Homo sapiens	-0.649176	fdr	3.68328	0.000207358	3.68328	PSMC1
MIS18A	UCSC	Homo sapiens	-1.18497	fdr	3.68293	0.000207523	3.68293	MIS18A
DDX12P	UCSC	Homo sapiens	-1.18348	fdr	3.68021	0.000208827	3.68021	DDX12P
PDE3A	UCSC	Homo sapiens	2.46579	fdr	3.68021	0.000208827	3.68021	PDE3A
CYB5R3	UCSC	Homo sapiens	1.3223	fdr	3.67997	0.000208946	3.67997	CYB5R3
SPIN2A	UCSC	Homo sapiens	2.64116	fdr	3.67758	0.000210096	3.67758	SPIN2A
B3GALT4	UCSC	Homo sapiens	1.8053	fdr	3.67668	0.000210532	3.67668	B3GALT4
CSAD	UCSC	Homo sapiens	-0.8333	fdr	3.67514	0.000211283	3.67514	CSAD
NASP	UCSC	Homo sapiens	-0.976411	fdr	3.67514	0.000211283	3.67514	NASP
TBP	UCSC	Homo sapiens	-0.55823	fdr	3.67514	0.000211283	3.67514	TBP
OTUD3	UCSC	Homo sapiens	-0.910541	fdr	3.67342	0.00021212	3.67342	OTUD3
ACTR3	UCSC	Homo sapiens	0.57251	fdr	3.67277	0.000212435	3.67277	ACTR3
HDAC8	UCSC	Homo sapiens	0.436757	fdr	3.67138	0.000213118	3.67138	HDAC8
EIF2A	UCSC	Homo sapiens	-0.660886	fdr	3.66963	0.000213977	3.66963	EIF2A
RAP1B	UCSC	Homo sapiens	1.552	fdr	3.66897	0.000214303	3.66897	RAP1B
ZFYVE27	UCSC	Homo sapiens	-0.614173	fdr	3.66897	0.000214303	3.66897	ZFYVE27
LANCL3	UCSC	Homo sapiens	2.42846	fdr	3.66823	0.000214668	3.66823	LANCL3
DLGAP3	UCSC	Homo sapiens	1.98172	fdr	3.66544	0.000216051	3.66544	DLGAP3
PRR14	UCSC	Homo sapiens	0.507866	fdr	3.66377	0.000216885	3.66377	PRR14
LOC100507424	UCSC	Homo sapiens	-1.32872	fdr	3.66109	0.000218228	3.66109	LOC100507424
EID2B	UCSC	Homo sapiens	-0.872606	fdr	3.65804	0.000219765	3.65804	EID2B
CERS4	UCSC	Homo sapiens	0.87255	fdr	3.65674	0.000220425	3.65674	CERS4
LUC7L	UCSC	Homo sapiens	-0.584229	fdr	3.6551	0.00022126	3.6551	LUC7L
NDUFAF3	UCSC	Homo sapiens	1.11469	fdr	3.6551	0.00022126	3.6551	NDUFAF3
RAB8A	UCSC	Homo sapiens	0.785256	fdr	3.6551	0.00022126	3.6551	RAB8A
TMEM26	UCSC	Homo sapiens	2.28739	fdr	3.6551	0.00022126	3.6551	TMEM26
CNOT7	UCSC	Homo sapiens	-0.592863	fdr	3.654	0.000221818	3.654	CNOT7
CENPN	UCSC	Homo sapiens	-0.873712	fdr	3.65296	0.000222354	3.65296	CENPN
AMBP	UCSC	Homo sapiens	9.5112	fdr	3.65211	0.000222785	3.65211	AMBP
HFM1	UCSC	Homo sapiens	-2.45796	fdr	3.65201	0.000222836	3.65201	HFM1
RAB6B	UCSC	Homo sapiens	1.85141	fdr	3.64924	0.000224264	3.64924	RAB6B
CHMP1B2P	UCSC	Homo sapiens	-2.51992	fdr	3.64876	0.00022451	3.64876	CHMP1B2P
CORO1A	UCSC	Homo sapiens	1.83202	fdr	3.64672	0.000225571	3.64672	CORO1A
LILRA6	UCSC	Homo sapiens	3.99864	fdr	3.64558	0.000226161	3.64558	LILRA6
SIPA1	UCSC	Homo sapiens	0.878473	fdr	3.6406	0.000228771	3.6406	SIPA1
ST8SIA4	UCSC	Homo sapiens	1.9789	fdr	3.64047	0.000228838	3.64047	ST8SIA4
PSMC3IP	UCSC	Homo sapiens	-1.42435	fdr	3.6395	0.00022935	3.6395	PSMC3IP
FGFBP3	UCSC	Homo sapiens	-2.92306	fdr	3.63906	0.000229582	3.63906	FGFBP3
ATP6V0A2	UCSC	Homo sapiens	-1.26388	fdr	3.63768	0.000230313	3.63768	ATP6V0A2
DCUN1D4	UCSC	Homo sapiens	-0.860824	fdr	3.63727	0.000230532	3.63727	DCUN1D4
CDIP1	UCSC	Homo sapiens	1.24891	fdr	3.63628	0.000231059	3.63628	CDIP1
HMGB2	UCSC	Homo sapiens	-0.866842	fdr	3.6347	0.000231901	3.6347	HMGB2
HMGN3	UCSC	Homo sapiens	-0.783005	fdr	3.63347	0.000232556	3.63347	HMGN3
PCDH9	UCSC	Homo sapiens	2.4923	fdr	3.63347	0.000232556	3.63347	PCDH9
IGSF8	UCSC	Homo sapiens	0.68213	fdr	3.63248	0.000233088	3.63248	IGSF8
CCNH	UCSC	Homo sapiens	-0.586733	fdr	3.63156	0.000233585	3.63156	CCNH
C5orf45	UCSC	Homo sapiens	-1.06166	fdr	3.6289	0.000235018	3.6289	C5orf45
MFSD1	UCSC	Homo sapiens	1.2293	fdr	3.62725	0.000235912	3.62725	MFSD1
LCN2	UCSC	Homo sapiens	2.51426	fdr	3.6267	0.000236209	3.6267	LCN2
GPR34	UCSC	Homo sapiens	3.338	fdr	3.62592	0.000236635	3.62592	GPR34
MRPL35	UCSC	Homo sapiens	-0.624855	fdr	3.62216	0.000238692	3.62216	MRPL35
DFNB59	UCSC	Homo sapiens	-1.5473	fdr	3.62183	0.000238875	3.62183	DFNB59
SLC25A36	UCSC	Homo sapiens	-0.927171	fdr	3.62162	0.000238992	3.62162	SLC25A36
KIAA0101	UCSC	Homo sapiens	-1.0136	fdr	3.61914	0.000240356	3.61914	KIAA0101
PCED1B-AS1	UCSC	Homo sapiens	2.83424	fdr	3.61914	0.000240356	3.61914	PCED1B-AS1
CYP2W1	UCSC	Homo sapiens	7.49726	fdr	3.61801	0.000240984	3.61801	CYP2W1
TTC28-AS1	UCSC	Homo sapiens	-0.777896	fdr	3.61796	0.000241012	3.61796	TTC28-AS1
ATXN7L3	UCSC	Homo sapiens	0.496367	fdr	3.61763	0.000241198	3.61763	ATXN7L3
GATAD1	UCSC	Homo sapiens	-0.715484	fdr	3.6172	0.000241436	3.6172	GATAD1
COL21A1	UCSC	Homo sapiens	5.65993	fdr	3.61659	0.000241775	3.61659	COL21A1
APOC1	UCSC	Homo sapiens	-1.16167	fdr	3.61441	0.000242991	3.61441	APOC1
UQCR11	UCSC	Homo sapiens	0.371204	fdr	3.6135	0.000243501	3.6135	UQCR11
ARSB	UCSC	Homo sapiens	0.808284	fdr	3.61341	0.00024355	3.61341	ARSB
TMEM261	UCSC	Homo sapiens	-0.63606	fdr	3.61248	0.000244072	3.61248	TMEM261
C10orf10	UCSC	Homo sapiens	3.94399	fdr	3.61247	0.000244081	3.61247	C10orf10
MIER2	UCSC	Homo sapiens	0.426733	fdr	3.61155	0.000244595	3.61155	MIER2
MYH15	UCSC	Homo sapiens	-2.08469	fdr	3.61155	0.000244595	3.61155	MYH15
ZER1	UCSC	Homo sapiens	1.7639	fdr	3.61155	0.000244595	3.61155	ZER1
GLG1	UCSC	Homo sapiens	0.579924	fdr	3.6106	0.000245132	3.6106	GLG1
PLEK	UCSC	Homo sapiens	2.26275	fdr	3.6106	0.000245132	3.6106	PLEK
SEC61G	UCSC	Homo sapiens	-0.55586	fdr	3.6106	0.000245132	3.6106	SEC61G
SEMA3E	UCSC	Homo sapiens	2.79753	fdr	3.60722	0.000247045	3.60722	SEMA3E
MURC	UCSC	Homo sapiens	-1.28256	fdr	3.60254	0.000249724	3.60254	MURC
BCL2	UCSC	Homo sapiens	1.44946	fdr	3.60241	0.000249796	3.60241	BCL2
TPH1	UCSC	Homo sapiens	-2.55959	fdr	3.60037	0.000250977	3.60037	TPH1
PLCG2	UCSC	Homo sapiens	1.37364	fdr	3.59989	0.00025125	3.59989	PLCG2
CASS4	UCSC	Homo sapiens	1.58278	fdr	3.5993	0.000251597	3.5993	CASS4
ITM2A	UCSC	Homo sapiens	-1.46013	fdr	3.5993	0.000251597	3.5993	ITM2A
FAU	UCSC	Homo sapiens	-0.331784	fdr	3.59924	0.000251629	3.59924	FAU
PKN1	UCSC	Homo sapiens	0.314947	fdr	3.59563	0.000253731	3.59563	PKN1
EEF1E1	UCSC	Homo sapiens	-1.62357	fdr	3.59304	0.000255245	3.59304	EEF1E1
OLFML3	UCSC	Homo sapiens	2.81653	fdr	3.58696	0.000258846	3.58696	OLFML3
TIMM9	UCSC	Homo sapiens	-0.827587	fdr	3.5867	0.000258998	3.5867	TIMM9
CHFR	UCSC	Homo sapiens	0.527277	fdr	3.58641	0.000259172	3.58641	CHFR
PRR12	UCSC	Homo sapiens	0.604153	fdr	3.58641	0.000259172	3.58641	PRR12
MEF2D	UCSC	Homo sapiens	0.979369	fdr	3.58593	0.000259461	3.58593	MEF2D
ZNF789	UCSC	Homo sapiens	-0.759223	fdr	3.58539	0.000259784	3.58539	ZNF789
RET	UCSC	Homo sapiens	1.89117	fdr	3.58521	0.000259893	3.58521	RET
EPS15L1	UCSC	Homo sapiens	1.03518	fdr	3.5849	0.000260073	3.5849	EPS15L1
RP9	UCSC	Homo sapiens	-0.381399	fdr	3.58082	0.000262529	3.58082	RP9
RWDD1	UCSC	Homo sapiens	-0.61989	fdr	3.58013	0.000262949	3.58013	RWDD1
MEF2C	UCSC	Homo sapiens	0.993341	fdr	3.57911	0.000263569	3.57911	MEF2C
SLC12A8	UCSC	Homo sapiens	2.95748	fdr	3.57911	0.000263569	3.57911	SLC12A8
PSMA2	UCSC	Homo sapiens	-0.386421	fdr	3.57596	0.000265488	3.57596	PSMA2
CEACAM3	UCSC	Homo sapiens	6.57177	fdr	3.5753	0.000265886	3.5753	CEACAM3
NEURL3	UCSC	Homo sapiens	4.71734	fdr	3.5753	0.000265886	3.5753	NEURL3
ZNF767P	UCSC	Homo sapiens	-1.29986	fdr	3.5753	0.000265886	3.5753	ZNF767P
CENPH	UCSC	Homo sapiens	-1.07433	fdr	3.57406	0.000266648	3.57406	CENPH
NFKBID	UCSC	Homo sapiens	-1.1326	fdr	3.57406	0.000266648	3.57406	NFKBID
ANXA6	UCSC	Homo sapiens	1.79366	fdr	3.57357	0.000266949	3.57357	ANXA6
ZNF620	UCSC	Homo sapiens	-0.884751	fdr	3.57357	0.000266949	3.57357	ZNF620
ZBTB4	UCSC	Homo sapiens	0.927519	fdr	3.57312	0.000267228	3.57312	ZBTB4
MANBAL	UCSC	Homo sapiens	-0.414563	fdr	3.57293	0.000267347	3.57293	MANBAL
RPL19	UCSC	Homo sapiens	-0.332648	fdr	3.57209	0.000267864	3.57209	RPL19
HLA-DMB	UCSC	Homo sapiens	4.10232	fdr	3.57162	0.000268154	3.57162	HLA-DMB
HSPE1	UCSC	Homo sapiens	-1.98952	fdr	3.57155	0.000268192	3.57155	HSPE1
ENAM	UCSC	Homo sapiens	6.02969	fdr	3.56882	0.000269887	3.56882	ENAM
DNAI2	UCSC	Homo sapiens	-5.22581	fdr	3.56859	0.000270029	3.56859	DNAI2
LOC115110	UCSC	Homo sapiens	2.19843	fdr	3.56791	0.000270452	3.56791	LOC115110
DEF6	UCSC	Homo sapiens	0.743201	fdr	3.56696	0.000271042	3.56696	DEF6
KIAA0513	UCSC	Homo sapiens	2.80352	fdr	3.56696	0.000271042	3.56696	KIAA0513
LPGAT1	UCSC	Homo sapiens	0.510669	fdr	3.56673	0.000271189	3.56673	LPGAT1
HLA-DPA1	UCSC	Homo sapiens	3.39997	fdr	3.56634	0.000271431	3.56634	HLA-DPA1
ZNF710	UCSC	Homo sapiens	1.12468	fdr	3.56577	0.000271785	3.56577	ZNF710
SPINK5	UCSC	Homo sapiens	-4.82204	fdr	3.56564	0.000271869	3.56564	SPINK5
SPATC1	UCSC	Homo sapiens	4.729	fdr	3.56465	0.00027249	3.56465	SPATC1
CCT6B	UCSC	Homo sapiens	-1.22067	fdr	3.56387	0.000272977	3.56387	CCT6B
ADARB1	UCSC	Homo sapiens	1.20151	fdr	3.56317	0.000273419	3.56317	ADARB1
TUBB1	UCSC	Homo sapiens	3.00068	fdr	3.56309	0.00027347	3.56309	TUBB1
PAMR1	UCSC	Homo sapiens	6.17904	fdr	3.56287	0.000273609	3.56287	PAMR1
COX16	UCSC	Homo sapiens	-1.58637	fdr	3.56248	0.000273852	3.56248	COX16
DDX59	UCSC	Homo sapiens	-0.582257	fdr	3.56025	0.000275262	3.56025	DDX59
GOLGA7B	UCSC	Homo sapiens	-2.84149	fdr	3.5597	0.000275612	3.5597	GOLGA7B
DPY19L2P1	UCSC	Homo sapiens	-2.52607	fdr	3.55809	0.000276638	3.55809	DPY19L2P1
TMEM74B	UCSC	Homo sapiens	-2.60224	fdr	3.55809	0.000276638	3.55809	TMEM74B
GNB1	UCSC	Homo sapiens	0.313621	fdr	3.55574	0.000278137	3.55574	GNB1
PMAIP1	UCSC	Homo sapiens	-2.23604	fdr	3.55574	0.000278137	3.55574	PMAIP1
MRPL10	UCSC	Homo sapiens	-0.348895	fdr	3.55388	0.000279335	3.55388	MRPL10
TSPAN14	UCSC	Homo sapiens	0.881984	fdr	3.5533	0.000279704	3.5533	TSPAN14
RRS1-AS1	UCSC	Homo sapiens	-2.40509	fdr	3.55287	0.000279983	3.55287	RRS1-AS1
ROCK2	UCSC	Homo sapiens	1.48587	fdr	3.55062	0.000281436	3.55062	ROCK2
ZFP91	UCSC	Homo sapiens	-0.321248	fdr	3.55062	0.000281436	3.55062	ZFP91
C19orf43	UCSC	Homo sapiens	0.53031	fdr	3.55004	0.000281811	3.55004	C19orf43
AGTRAP	UCSC	Homo sapiens	1.08209	fdr	3.54631	0.000284245	3.54631	AGTRAP
CRYGS	UCSC	Homo sapiens	-1.22386	fdr	3.54195	0.000287114	3.54195	CRYGS
CIITA	UCSC	Homo sapiens	3.83945	fdr	3.54188	0.00028716	3.54188	CIITA
LOC399815	UCSC	Homo sapiens	-3.3559	fdr	3.54169	0.00028728	3.54169	LOC399815
TNFSF8	UCSC	Homo sapiens	6.02919	fdr	3.54137	0.000287493	3.54137	TNFSF8
CDC25C	UCSC	Homo sapiens	-0.766746	fdr	3.5407	0.000287939	3.5407	CDC25C
STIM1	UCSC	Homo sapiens	1.50346	fdr	3.53979	0.000288543	3.53979	STIM1
CHD3	UCSC	Homo sapiens	0.664144	fdr	3.53932	0.000288856	3.53932	CHD3
SMS	UCSC	Homo sapiens	-0.693941	fdr	3.53908	0.000289014	3.53908	SMS
LINC01140	UCSC	Homo sapiens	-2.09369	fdr	3.53775	0.000289902	3.53775	LINC01140
HLA-L	UCSC	Homo sapiens	2.0879	fdr	3.53611	0.000290999	3.53611	HLA-L
PPP2R5B	UCSC	Homo sapiens	0.933954	fdr	3.53395	0.000292449	3.53395	PPP2R5B
NSFP1	UCSC	Homo sapiens	-4.90791	fdr	3.53386	0.00029251	3.53386	NSFP1
SMNDC1	UCSC	Homo sapiens	-0.455207	fdr	3.5306	0.000294711	3.5306	SMNDC1
ARHGAP10	UCSC	Homo sapiens	0.97198	fdr	3.53034	0.00029489	3.53034	ARHGAP10
RSPH1	UCSC	Homo sapiens	2.41287	fdr	3.53034	0.00029489	3.53034	RSPH1
ZKSCAN3	UCSC	Homo sapiens	-0.598153	fdr	3.53034	0.00029489	3.53034	ZKSCAN3
ASPH	UCSC	Homo sapiens	1.23019	fdr	3.52878	0.000295949	3.52878	ASPH
WDR19	UCSC	Homo sapiens	-0.834994	fdr	3.52697	0.000297188	3.52697	WDR19
FCAMR	UCSC	Homo sapiens	5.59559	fdr	3.52525	0.000298363	3.52525	FCAMR
HLA-A	UCSC	Homo sapiens	2.66442	fdr	3.52467	0.000298765	3.52467	HLA-A
PLD3	UCSC	Homo sapiens	1.22268	fdr	3.52391	0.000299286	3.52391	PLD3
UBA2	UCSC	Homo sapiens	-0.706811	fdr	3.52391	0.000299286	3.52391	UBA2
LOC101928489	UCSC	Homo sapiens	2.55588	fdr	3.52381	0.000299359	3.52381	LOC101928489
WSB1	UCSC	Homo sapiens	-1.48269	fdr	3.52092	0.000301356	3.52092	WSB1
LYNX1	UCSC	Homo sapiens	2.3838	fdr	3.5202	0.000301857	3.5202	LYNX1
PRKAB1	UCSC	Homo sapiens	-1.22382	fdr	3.51673	0.000304274	3.51673	PRKAB1
C1orf116	UCSC	Homo sapiens	2.7844	fdr	3.51102	0.000308301	3.51102	C1orf116
ZBTB18	UCSC	Homo sapiens	-0.990585	fdr	3.50924	0.000309568	3.50924	ZBTB18
MED7	UCSC	Homo sapiens	-0.545167	fdr	3.50811	0.000310376	3.50811	MED7
PSAP	UCSC	Homo sapiens	1.23327	fdr	3.50594	0.000311931	3.50594	PSAP
KLF3-AS1	UCSC	Homo sapiens	-1.98254	fdr	3.5048	0.000312754	3.5048	KLF3-AS1
RAB42	UCSC	Homo sapiens	3.78091	fdr	3.5031	0.000313977	3.5031	RAB42
LOC100506469	UCSC	Homo sapiens	-0.856347	fdr	3.49684	0.00031854	3.49684	LOC100506469
TXN	UCSC	Homo sapiens	-0.581778	fdr	3.49668	0.000318653	3.49668	TXN
TLR10	UCSC	Homo sapiens	4.28717	fdr	3.49427	0.000320426	3.49427	TLR10
RGS4	UCSC	Homo sapiens	4.91168	fdr	3.49274	0.000321562	3.49274	RGS4
METAP2	UCSC	Homo sapiens	-0.880347	fdr	3.49272	0.000321575	3.49272	METAP2
IFI6	UCSC	Homo sapiens	2.91146	fdr	3.48734	0.000325584	3.48734	IFI6
APH1B	UCSC	Homo sapiens	1.13166	fdr	3.48693	0.000325891	3.48693	APH1B
TCERG1L	UCSC	Homo sapiens	3.52017	fdr	3.48693	0.000325891	3.48693	TCERG1L
CD99L2	UCSC	Homo sapiens	0.759054	fdr	3.48364	0.000328364	3.48364	CD99L2
SLC16A7	UCSC	Homo sapiens	1.31203	fdr	3.48325	0.000328662	3.48325	SLC16A7
FBXO30	UCSC	Homo sapiens	-0.823893	fdr	3.48211	0.000329528	3.48211	FBXO30
NME3	UCSC	Homo sapiens	1.0332	fdr	3.48118	0.000330231	3.48118	NME3
COX6C	UCSC	Homo sapiens	-0.369517	fdr	3.47142	0.000337738	3.47142	COX6C
IZUMO4	UCSC	Homo sapiens	-1.06478	fdr	3.47142	0.000337738	3.47142	IZUMO4
ARHGAP24	UCSC	Homo sapiens	2.57884	fdr	3.4705	0.000338452	3.4705	ARHGAP24
CAP1	UCSC	Homo sapiens	0.725589	fdr	3.46876	0.000339816	3.46876	CAP1
RPS8	UCSC	Homo sapiens	-0.537804	fdr	3.46793	0.000340464	3.46793	RPS8
SETD4	UCSC	Homo sapiens	-0.933985	fdr	3.46793	0.000340464	3.46793	SETD4
SNHG15	UCSC	Homo sapiens	-0.973519	fdr	3.46791	0.000340481	3.46791	SNHG15
IP6K2	UCSC	Homo sapiens	-0.255123	fdr	3.46431	0.000343312	3.46431	IP6K2
MAP3K6	UCSC	Homo sapiens	0.907934	fdr	3.46431	0.000343312	3.46431	MAP3K6
TIGD7	UCSC	Homo sapiens	-1.03824	fdr	3.46431	0.000343312	3.46431	TIGD7
USH2A	UCSC	Homo sapiens	5.4527	fdr	3.46431	0.000343312	3.46431	USH2A
RAB40C	UCSC	Homo sapiens	0.434307	fdr	3.46343	0.000344011	3.46343	RAB40C
LPHN3	UCSC	Homo sapiens	-3.61285	fdr	3.4624	0.000344825	3.4624	LPHN3
RBM48	UCSC	Homo sapiens	-0.675067	fdr	3.46175	0.000345342	3.46175	RBM48
PIK3R3	UCSC	Homo sapiens	-0.581589	fdr	3.46136	0.000345655	3.46136	PIK3R3
UBXN4	UCSC	Homo sapiens	-0.349115	fdr	3.45671	0.000349375	3.45671	UBXN4
STIM2	UCSC	Homo sapiens	-0.704925	fdr	3.45666	0.000349416	3.45666	STIM2
HNRNPA3	UCSC	Homo sapiens	-0.798152	fdr	3.45157	0.000353535	3.45157	HNRNPA3
EPPK1	UCSC	Homo sapiens	3.43516	fdr	3.45063	0.000354296	3.45063	EPPK1
CHPF2	UCSC	Homo sapiens	0.691767	fdr	3.44944	0.000355274	3.44944	CHPF2
SEC24D	UCSC	Homo sapiens	0.827526	fdr	3.44944	0.000355274	3.44944	SEC24D
AGAP2	UCSC	Homo sapiens	1.77668	fdr	3.44913	0.000355522	3.44913	AGAP2
FGL2	UCSC	Homo sapiens	3.62584	fdr	3.44833	0.000356178	3.44833	FGL2
NUF2	UCSC	Homo sapiens	-0.828237	fdr	3.44833	0.000356178	3.44833	NUF2
TMEM14C	UCSC	Homo sapiens	-1.23907	fdr	3.44748	0.000356876	3.44748	TMEM14C
SRSF3	UCSC	Homo sapiens	-0.956973	fdr	3.44598	0.000358117	3.44598	SRSF3
NBPF9	UCSC	Homo sapiens	-1.77515	fdr	3.44266	0.000360859	3.44266	NBPF9
SCAMP2	UCSC	Homo sapiens	0.699472	fdr	3.44266	0.000360859	3.44266	SCAMP2
FMNL2	UCSC	Homo sapiens	2.39584	fdr	3.44182	0.000361556	3.44182	FMNL2
FRG1	UCSC	Homo sapiens	-1.05064	fdr	3.44182	0.000361556	3.44182	FRG1
NPTX2	UCSC	Homo sapiens	-7.30045	fdr	3.44017	0.000362933	3.44017	NPTX2
XPO6	UCSC	Homo sapiens	0.648524	fdr	3.43842	0.0003644	3.43842	XPO6
TMEM181	UCSC	Homo sapiens	-0.555038	fdr	3.43757	0.000365119	3.43757	TMEM181
INPP5A	UCSC	Homo sapiens	1.58736	fdr	3.43545	0.000366906	3.43545	INPP5A
RMDN1	UCSC	Homo sapiens	-0.561381	fdr	3.43545	0.000366906	3.43545	RMDN1
ATP2A1	UCSC	Homo sapiens	-1.26234	fdr	3.43358	0.000368483	3.43358	ATP2A1
DPM1	UCSC	Homo sapiens	-0.729698	fdr	3.43358	0.000368483	3.43358	DPM1
INF2	UCSC	Homo sapiens	1.40742	fdr	3.43358	0.000368483	3.43358	INF2
LOC100287098	UCSC	Homo sapiens	2.17595	fdr	3.43358	0.000368483	3.43358	LOC100287098
ZBTB38	UCSC	Homo sapiens	-0.675503	fdr	3.43358	0.000368483	3.43358	ZBTB38
ZBTB9	UCSC	Homo sapiens	-0.892609	fdr	3.43358	0.000368483	3.43358	ZBTB9
UBXN10	UCSC	Homo sapiens	-2.8712	fdr	3.43027	0.000371304	3.43027	UBXN10
ZNF367	UCSC	Homo sapiens	-0.765236	fdr	3.42851	0.000372811	3.42851	ZNF367
P2RY13	UCSC	Homo sapiens	3.42224	fdr	3.42839	0.000372917	3.42839	P2RY13
MTMR11	UCSC	Homo sapiens	1.82239	fdr	3.42821	0.00037307	3.42821	MTMR11
RGS18	UCSC	Homo sapiens	1.96529	fdr	3.42769	0.000373515	3.42769	RGS18
HTRA1	UCSC	Homo sapiens	3.59975	fdr	3.42736	0.000373803	3.42736	HTRA1
ITGB7	UCSC	Homo sapiens	2.73679	fdr	3.42636	0.000374666	3.42636	ITGB7
ZNF502	UCSC	Homo sapiens	-1.48001	fdr	3.42607	0.000374914	3.42607	ZNF502
AP3D1	UCSC	Homo sapiens	0.335117	fdr	3.42554	0.000375372	3.42554	AP3D1
MAMDC4	UCSC	Homo sapiens	-0.890586	fdr	3.42423	0.000376507	3.42423	MAMDC4
C1QC	UCSC	Homo sapiens	3.91315	fdr	3.42303	0.000377546	3.42303	C1QC
F5	UCSC	Homo sapiens	3.29588	fdr	3.42303	0.000377546	3.42303	F5
LTBR	UCSC	Homo sapiens	0.642979	fdr	3.4229	0.000377658	3.4229	LTBR
SERTAD3	UCSC	Homo sapiens	0.747512	fdr	3.42249	0.000378014	3.42249	SERTAD3
CCDC77	UCSC	Homo sapiens	-0.791562	fdr	3.42214	0.000378322	3.42214	CCDC77
BPIFB4	UCSC	Homo sapiens	3.88382	fdr	3.41702	0.000382809	3.41702	BPIFB4
IL17RA	UCSC	Homo sapiens	2.08386	fdr	3.41702	0.000382809	3.41702	IL17RA
CHPF	UCSC	Homo sapiens	1.70825	fdr	3.4169	0.000382912	3.4169	CHPF
FPGS	UCSC	Homo sapiens	0.422298	fdr	3.41559	0.000384066	3.41559	FPGS
HELZ	UCSC	Homo sapiens	0.671923	fdr	3.41559	0.000384066	3.41559	HELZ
SNORA72	UCSC	Homo sapiens	-2.06218	fdr	3.41559	0.000384066	3.41559	SNORA72
IRAK3	UCSC	Homo sapiens	1.36696	fdr	3.41547	0.000384175	3.41547	IRAK3
TUBGCP2	UCSC	Homo sapiens	-0.23347	fdr	3.4146	0.000384945	3.4146	TUBGCP2
LY86-AS1	UCSC	Homo sapiens	3.53968	fdr	3.41447	0.000385064	3.41447	LY86-AS1
TM9SF1	UCSC	Homo sapiens	0.489653	fdr	3.41249	0.000386822	3.41249	TM9SF1
MRPL48	UCSC	Homo sapiens	-0.730963	fdr	3.41122	0.000387949	3.41122	MRPL48
GPR155	UCSC	Homo sapiens	1.52242	fdr	3.41002	0.000389024	3.41002	GPR155
GAR1	UCSC	Homo sapiens	-1.30047	fdr	3.40981	0.000389216	3.40981	GAR1
DENND1C	UCSC	Homo sapiens	1.14683	fdr	3.40802	0.000390825	3.40802	DENND1C
DAGLB	UCSC	Homo sapiens	0.750908	fdr	3.40772	0.000391091	3.40772	DAGLB
PCSK7	UCSC	Homo sapiens	0.456445	fdr	3.40729	0.000391479	3.40729	PCSK7
LDB1	UCSC	Homo sapiens	-1.38317	fdr	3.40682	0.000391905	3.40682	LDB1
SLC37A1	UCSC	Homo sapiens	2.29454	fdr	3.40586	0.000392771	3.40586	SLC37A1
TPT1-AS1	UCSC	Homo sapiens	-1.23373	fdr	3.40586	0.000392771	3.40586	TPT1-AS1
KATNBL1	UCSC	Homo sapiens	-0.675131	fdr	3.40553	0.000393068	3.40553	KATNBL1
WFS1	UCSC	Homo sapiens	2.68219	fdr	3.40504	0.000393512	3.40504	WFS1
PITPNA-AS1	UCSC	Homo sapiens	-0.561466	fdr	3.40295	0.000395411	3.40295	PITPNA-AS1
EMC6	UCSC	Homo sapiens	0.531087	fdr	3.39939	0.000398668	3.39939	EMC6
C19orf38	UCSC	Homo sapiens	2.50301	fdr	3.39902	0.00039901	3.39902	C19orf38
NEURL1B	UCSC	Homo sapiens	2.85655	fdr	3.39831	0.000399663	3.39831	NEURL1B
MYPOP	UCSC	Homo sapiens	0.853751	fdr	3.39808	0.000399872	3.39808	MYPOP
PTX3	UCSC	Homo sapiens	-4.37509	fdr	3.39791	0.000400028	3.39791	PTX3
CST3	UCSC	Homo sapiens	1.90511	fdr	3.39598	0.000401807	3.39598	CST3
BAD	UCSC	Homo sapiens	0.829457	fdr	3.39596	0.000401824	3.39596	BAD
CSNK1A1L	UCSC	Homo sapiens	5.59108	fdr	3.39596	0.000401824	3.39596	CSNK1A1L
NDUFAF4	UCSC	Homo sapiens	-1.25352	fdr	3.39523	0.0004025	3.39523	NDUFAF4
STX16-NPEPL1	UCSC	Homo sapiens	-1.80182	fdr	3.39523	0.0004025	3.39523	STX16-NPEPL1
TTC7A	UCSC	Homo sapiens	1.43126	fdr	3.39523	0.0004025	3.39523	TTC7A
SHD	UCSC	Homo sapiens	-2.59374	fdr	3.39411	0.000403541	3.39411	SHD
IPCEF1	UCSC	Homo sapiens	1.89974	fdr	3.393	0.000404576	3.393	IPCEF1
NAGA	UCSC	Homo sapiens	0.695861	fdr	3.3926	0.000404948	3.3926	NAGA
HSP90B2P	UCSC	Homo sapiens	2.43616	fdr	3.38951	0.000407839	3.38951	HSP90B2P
ZGRF1	UCSC	Homo sapiens	-1.05244	fdr	3.389	0.000408319	3.389	ZGRF1
EMILIN1	UCSC	Homo sapiens	2.19369	fdr	3.38859	0.000408701	3.38859	EMILIN1
[truncated: 17,261 more rows]
