# Supplementary material for: Development and validation of a simplified method to generate human microglia from pluripotent stem cells
Source: Mol Neurodegener. 2018 Dec 22;13:67. doi: 10.1186/s13024-018-0297-x (PMC6303871; doi:10.1186/s13024-018-0297-x)
Supplement: Supplementary file 6 — Table S4. Differential expression analysis comparing IDE-treated microglia to TGFB control microglia or fetal and adult cultured microglia. (XLSX 11597 kb) [file 13024_2018_297_MOESM6_ESM.xlsx]

## Sheet: Sheet1
IDE1 versus fetal and adult microglia				IDE1 versus TGFB iPS-microglia
gene	diffexpr-44297	gene_symbol		gene	diffexpr-55255	gene_symbol
A4GALT	-2.9138	A4GALT		A4GALT	-3.71811	A4GALT
AANAT	-1.54968	AANAT		AANAT	2.15464	AANAT
ABCB1	1.58208	ABCB1		ABCB1	2.63384	ABCB1
ABCB6	-0.667708	ABCB6		ABCB6	2.09767	ABCB6
ABCC6P1	2.93746	ABCC6P1		ABCC6P1	-3.46271	ABCC6P1
ABCD2	-5.01987	ABCD2		ABCD2	-2.96899	ABCD2
ABLIM1	-2.81962	ABLIM1		ABLIM1	-4.11526	ABLIM1
ABLIM3	-0.839068	ABLIM3		ABLIM3	3.79643	ABLIM3
ABO		ABO		ABO	-4.11198	ABO
ACAP1	-0.581491	ACAP1		ACAP1	-5.22913	ACAP1
ACOX2	1.28242	ACOX2		ACOX2	2.80734	ACOX2
ACSM5	-1.07119	ACSM5		ACSM5	3.1705	ACSM5
ACY3	5.93599	ACY3		ACY3	-5.35697	ACY3
ADAM11	1.44341	ADAM11		ADAM11	-2.47818	ADAM11
ADAM19	2.13402	ADAM19		ADAM19	-4.6439	ADAM19
ADAM33	2.7531	ADAM33		ADAM33	2.89276	ADAM33
ADAM8	-1.18567	ADAM8		ADAM8	-4.41572	ADAM8
ADAMTS10	2.38532	ADAMTS10		ADAMTS10	-2.29512	ADAMTS10
ADAMTS15	1.2533	ADAMTS15		ADAMTS15	3.32888	ADAMTS15
ADAMTS17	3.34713	ADAMTS17		ADAMTS17	3.40405	ADAMTS17
ADAMTS5	-1.08763	ADAMTS5		ADAMTS5	-3.71364	ADAMTS5
ADAMTSL2	-0.22625	ADAMTSL2		ADAMTSL2	-2.50811	ADAMTSL2
ADAMTSL5	-0.863063	ADAMTSL5		ADAMTSL5	-2.72954	ADAMTSL5
ADCY8	-2.03828	ADCY8		ADCY8	6.30992	ADCY8
ADM	1.79023	ADM		ADM	2.57151	ADM
ADRA2B	-2.51998	ADRA2B		ADRA2B	4.8256	ADRA2B
ADRA2C	1.13353	ADRA2C		ADRA2C	-3.23762	ADRA2C
AFAP1	-1.34265	AFAP1		AFAP1	2.6033	AFAP1
AFAP1-AS1	0.292099	AFAP1-AS1		AFAP1-AS1	3.05394	AFAP1-AS1
AFAP1L1	-3.55931	AFAP1L1		AFAP1L1	3.66605	AFAP1L1
AFF3	8.1518	AFF3		AFF3	3.1189	AFF3
AIM1L	-3.32378	AIM1L		AIM1L	-4.46987	AIM1L
AK8	-4.3791	AK8		AK8	3.54185	AK8
ALDH1A2	-1.30901	ALDH1A2		ALDH1A2	6.15123	ALDH1A2
ALDH1A3	-4.25958	ALDH1A3		ALDH1A3	-2.67286	ALDH1A3
ALDH2	-1.16505	ALDH2		ALDH2	-2.14797	ALDH2
ALDH5A1	0.669287	ALDH5A1		ALDH5A1	2.62163	ALDH5A1
ALOX15B	-0.686049	ALOX15B		ALOX15B	2.08907	ALOX15B
ALOX5	-0.545766	ALOX5		ALOX5	-2.08331	ALOX5
ALPL	-2.2819	ALPL		ALPL	3.87712	ALPL
AMICA1	1.63885	AMICA1		AMICA1	-2.0055	AMICA1
ANK1	0.26782	ANK1		ANK1	2.32682	ANK1
ANKRD55	3.37107	ANKRD55		ANKRD55	-4.71098	ANKRD55
ANP32C	-0.259183	ANP32C		ANP32C	-2.00394	ANP32C
ANXA3	0.145114	ANXA3		ANXA3	-2.06555	ANXA3
AP1M2	-1.6222	AP1M2		AP1M2	2.56597	AP1M2
APOB	3.06137	APOB		APOB	-3.3431	APOB
APOC1	-0.0916807	APOC1		APOC1	2.84109	APOC1
APOL4	-5.56685	APOL4		APOL4	-4.1588	APOL4
AQP6	-1.48405	AQP6		AQP6	-2.68755	AQP6
AQP9	-3.63661	AQP9		AQP9	4.17254	AQP9
ARHGAP23	0.528557	ARHGAP23		ARHGAP23	7.5244	ARHGAP23
ARHGEF35	-3.54694	ARHGEF35		ARHGEF35	-4.08187	ARHGEF35
ARHGEF4	-1.66429	ARHGEF4		ARHGEF4	3.23758	ARHGEF4
ARMC9	-2.89997	ARMC9		ARMC9	2.22567	ARMC9
ASB9	1.26621	ASB9		ASB9	3.22064	ASB9
ASGR2	4.6477	ASGR2		ASGR2	-3.1849	ASGR2
ATE1-AS1	-4.58721	ATE1-AS1		ATE1-AS1	-3.63116	ATE1-AS1
ATF3	-2.2102	ATF3		ATF3	2.17978	ATF3
ATP12A		ATP12A		ATP12A	-6.98213	ATP12A
ATP13A2	-0.562572	ATP13A2		ATP13A2	2.02643	ATP13A2
ATP1A4	-3.12732	ATP1A4		ATP1A4	-2.31457	ATP1A4
ATP1B1	0.588344	ATP1B1		ATP1B1	2.68613	ATP1B1
ATP2A3	1.76983	ATP2A3		ATP2A3	-3.3743	ATP2A3
ATP2B3	3.21186	ATP2B3		ATP2B3	4.01033	ATP2B3
ATP2C2	0.438693	ATP2C2		ATP2C2	3.25542	ATP2C2
ATP6V1C2	1.54358	ATP6V1C2		ATP6V1C2	3.14277	ATP6V1C2
ATP9A	1.61908	ATP9A		ATP9A	2.93911	ATP9A
AUTS2	-3.41721	AUTS2		AUTS2	-2.30636	AUTS2
AVPR2	0.302444	AVPR2		AVPR2	2.66607	AVPR2
B3GNT6		B3GNT6		B3GNT6	-7.6492	B3GNT6
B3GNT7	-0.824406	B3GNT7		B3GNT7	-2.59376	B3GNT7
B4GALNT3	-1.01472	B4GALNT3		B4GALNT3	-5.04666	B4GALNT3
B9D1	-1.11202	B9D1		B9D1	3.36333	B9D1
BAALC	-5.84994	BAALC		BAALC	3.86992	BAALC
BAI1	-3.03665	BAI1		BAI1	-2.83529	BAI1
BANK1	4.37901	BANK1		BANK1	-2.78861	BANK1
BASP1	-3.42585	BASP1		BASP1	-2.65424	BASP1
BATF	-0.000358444	BATF		BATF	2.8742	BATF
BCAM	1.21238	BCAM		BCAM	3.65085	BCAM
BCL2A1	-3.81343	BCL2A1		BCL2A1	2.14708	BCL2A1
BCL6B	0.596654	BCL6B		BCL6B	3.4394	BCL6B
BCO2	0.769018	BCO2		BCO2	-3.3969	BCO2
BEND5	-1.93219	BEND5		BEND5	-3.4944	BEND5
BIK	-2.58392	BIK		BIK	-4.63932	BIK
BIRC7	0.368842	BIRC7		BIRC7	2.81735	BIRC7
BLVRA	0.932216	BLVRA		BLVRA	2.45723	BLVRA
BLVRB	1.07675	BLVRB		BLVRB	2.12574	BLVRB
BMP10		BMP10		BMP10	-3.95803	BMP10
BMP2	6.06346	BMP2		BMP2	6.07548	BMP2
BMP4	1.55863	BMP4		BMP4	2.26553	BMP4
BMP8A	1.21393	BMP8A		BMP8A	-3.32051	BMP8A
BOC	-2.7599	BOC		BOC	-6.50739	BOC
BPI	-0.860454	BPI		BPI	3.4313	BPI
BTLA	-4.03994	BTLA		BTLA	-4.47467	BTLA
BTNL8		BTNL8		BTNL8	-2.6439	BTNL8
C10orf10	-0.0604712	C10orf10		C10orf10	3.5132	C10orf10
C11orf63	-2.36907	C11orf63		C11orf63	-4.06931	C11orf63
C16orf45	-1.33391	C16orf45		C16orf45	2.72892	C16orf45
C16orf89	1.93692	C16orf89		C16orf89	2.3929	C16orf89
C17orf64	0.0691122	C17orf64		C17orf64	2.04258	C17orf64
C17orf99		C17orf99		C17orf99	-3.37064	C17orf99
C1orf115	2.09729	C1orf115		C1orf115	-5.74715	C1orf115
C1orf116	2.37098	C1orf116		C1orf116	2.37231	C1orf116
C1orf162	-1.93552	C1orf162		C1orf162	-2.14702	C1orf162
C1orf186		C1orf186		C1orf186	-5.42251	C1orf186
C1orf95	0.846484	C1orf95		C1orf95	5.78148	C1orf95
C1RL	0.734902	C1RL		C1RL	-2.59113	C1RL
C1RL-AS1	0.807127	C1RL-AS1		C1RL-AS1	-3.31656	C1RL-AS1
C1S	-1.03147	C1S		C1S	2.74236	C1S
C2	-1.59529	C2		C2	2.50775	C2
C20orf166-AS1	-4.15843	C20orf166-AS1		C20orf166-AS1	4.82876	C20orf166-AS1
C20orf203	2.67314	C20orf203		C20orf203	-2.08899	C20orf203
C21orf37	-4.17244	C21orf37		C21orf37	-3.1042	C21orf37
C2orf81	-0.712312	C2orf81		C2orf81	-2.08565	C2orf81
C2orf91	3.4309	C2orf91		C2orf91	-2.28103	C2orf91
C4orf19	-6.15192	C4orf19		C4orf19	-3.83653	C4orf19
C6orf223	-0.800827	C6orf223		C6orf223	-2.11711	C6orf223
C9	-0.855903	C9		C9	3.02105	C9
C9orf64	-4.48849	C9orf64		C9orf64	-2.76855	C9orf64
CA5A	-2.70904	CA5A		CA5A	3.44093	CA5A
CA8	4.9929	CA8		CA8	3.22185	CA8
CACNA1G	-2.34108	CACNA1G		CACNA1G	-8.68256	CACNA1G
CACNA1G-AS1		CACNA1G-AS1		CACNA1G-AS1	-5.04711	CACNA1G-AS1
CADM3	-6.13934	CADM3		CADM3	-4.20641	CADM3
CAMK2A	-1.03507	CAMK2A		CAMK2A	3.58328	CAMK2A
CAMP	-4.34992	CAMP		CAMP	-2.44962	CAMP
CAMSAP3	-0.219941	CAMSAP3		CAMSAP3	-4.07033	CAMSAP3
CAPN11	-1.30249	CAPN11		CAPN11	2.4146	CAPN11
CASZ1	-2.97692	CASZ1		CASZ1	-2.2871	CASZ1
CBS	-2.89802	CBS		CBS	2.03436	CBS
CCDC122	-1.27809	CCDC122		CCDC122	-2.0877	CCDC122
CCDC149	0.624065	CCDC149		CCDC149	2.92364	CCDC149
CCDC33	3.4545	CCDC33		CCDC33	-2.78887	CCDC33
CCDC42B	1.89391	CCDC42B		CCDC42B	-4.2711	CCDC42B
CCDC67		CCDC67		CCDC67	-4.41751	CCDC67
CCDC68	4.06397	CCDC68		CCDC68	-4.41293	CCDC68
CCDC80	-3.02663	CCDC80		CCDC80	2.42523	CCDC80
CCDC88C	1.33315	CCDC88C		CCDC88C	2.40404	CCDC88C
CCL1	-2.68066	CCL1		CCL1	3.86273	CCL1
CCL13	-2.8992	CCL13		CCL13	4.13635	CCL13
CCL17	-2.26679	CCL17		CCL17	4.03985	CCL17
CCL23	-0.638427	CCL23		CCL23	2.41085	CCL23
CCL24	5.05053	CCL24		CCL24	2.77099	CCL24
CCL8	-5.6571	CCL8		CCL8	2.45598	CCL8
CCR2	1.68801	CCR2		CCR2	-2.06011	CCR2
CCR6	0.673383	CCR6		CCR6	-7.32216	CCR6
CCR7	-3.05269	CCR7		CCR7	-2.96253	CCR7
CCR9	5.00859	CCR9		CCR9	2.89512	CCR9
CCRL2	-1.6766	CCRL2		CCRL2	2.22487	CCRL2
CD101	1.17919	CD101		CD101	-2.58333	CD101
CD164L2		CD164L2		CD164L2	-4.3024	CD164L2
CD1A	1.67019	CD1A		CD1A	-4.89965	CD1A
CD1C	5.16311	CD1C		CD1C	-2.61661	CD1C
CD1E	3.51403	CD1E		CD1E	-4.76737	CD1E
CD2	-6.709	CD2		CD2	-3.54008	CD2
CD200R1	5.86953	CD200R1		CD200R1	3.29578	CD200R1
CD207	4.86266	CD207		CD207	-9.61658	CD207
CD22	-2.71324	CD22		CD22	3.222	CD22
CD244	2.13674	CD244		CD244	-2.99622	CD244
CD248	-4.40242	CD248		CD248	3.71404	CD248
CD28	1.60384	CD28		CD28	2.70512	CD28
CD3D	-7.24304	CD3D		CD3D	-4.21395	CD3D
CD3E	-7.38931	CD3E		CD3E	-6.27162	CD3E
CD3G	-6.36116	CD3G		CD3G	-5.50893	CD3G
CD5L	-1.83424	CD5L		CD5L	-4.05454	CD5L
CD79B	-0.36851	CD79B		CD79B	3.64999	CD79B
CD99	2.44141	CD99		CD99	3.82775	CD99
CDA	-3.71072	CDA		CDA	2.19148	CDA
CDC42EP1	-4.31923	CDC42EP1		CDC42EP1	2.22243	CDC42EP1
CDC42EP5	-1.29474	CDC42EP5		CDC42EP5	4.12275	CDC42EP5
CDH20	-4.2143	CDH20		CDH20	-11.3872	CDH20
CDKN1C	-0.406578	CDKN1C		CDKN1C	-2.45214	CDKN1C
CDKN2B	-2.10573	CDKN2B		CDKN2B	2.07835	CDKN2B
CDYL2	-6.83338	CDYL2		CDYL2	-4.64192	CDYL2
CEACAM3	1.34005	CEACAM3		CEACAM3	-2.01773	CEACAM3
CEACAM6		CEACAM6		CEACAM6	-7.00679	CEACAM6
CELSR1	-1.30553	CELSR1		CELSR1	4.73489	CELSR1
CERS1	1.26138	CERS1		CERS1	2.58353	CERS1
CERS3	0.00329986	CERS3		CERS3	2.29845	CERS3
CES1	-1.74909	CES1		CES1	-2.30113	CES1
CETP	1.87217	CETP		CETP	-2.64422	CETP
CFB	-1.9354	CFB		CFB	2.51892	CFB
CHAD	1.25147	CHAD		CHAD	-5.0464	CHAD
CHIC1	-3.88209	CHIC1		CHIC1	-2.25742	CHIC1
CHIT1	-5.1406	CHIT1		CHIT1	4.09199	CHIT1
CHMP4C	-2.78846	CHMP4C		CHMP4C	-4.85716	CHMP4C
CHRNA3	-2.17803	CHRNA3		CHRNA3	2.15882	CHRNA3
CHRNB4		CHRNB4		CHRNB4	-4.41727	CHRNB4
CHST8	-1.51542	CHST8		CHST8	-4.9879	CHST8
CIITA	0.420618	CIITA		CIITA	-2.32226	CIITA
CILP2	-2.04966	CILP2		CILP2	3.32709	CILP2
CLCA2	2.36053	CLCA2		CLCA2	2.16946	CLCA2
CLDN1	-3.90408	CLDN1		CLDN1	-5.02952	CLDN1
CLDN11	-6.01041	CLDN11		CLDN11	-2.06698	CLDN11
CLDN16	-3.83688	CLDN16		CLDN16	-4.92399	CLDN16
CLDN9	1.46223	CLDN9		CLDN9	-2.19893	CLDN9
CLEC10A	4.16851	CLEC10A		CLEC10A	-2.95461	CLEC10A
CLEC12A	-3.68985	CLEC12A		CLEC12A	-2.31982	CLEC12A
CLEC12B	-5.23084	CLEC12B		CLEC12B	-4.10514	CLEC12B
CLEC17A	-2.13191	CLEC17A		CLEC17A	-5.4268	CLEC17A
CLEC4F	5.89702	CLEC4F		CLEC4F	-2.59005	CLEC4F
CLEC9A	-1.11662	CLEC9A		CLEC9A	-2.73449	CLEC9A
CLIC3	-4.88403	CLIC3		CLIC3	-4.84629	CLIC3
CLNK	1.41577	CLNK		CLNK	-7.43845	CLNK
CLSTN3	0.922368	CLSTN3		CLSTN3	-3.58791	CLSTN3
CLUHP3	-4.11114	CLUHP3		CLUHP3	-2.84194	CLUHP3
CMBL	-0.0755153	CMBL		CMBL	2.406	CMBL
CMTM1	0.431961	CMTM1		CMTM1	-2.09277	CMTM1
CMTM8	-1.39424	CMTM8		CMTM8	-2.51891	CMTM8
CMYA5	-3.02851	CMYA5		CMYA5	-3.26	CMYA5
CNN1	-0.977773	CNN1		CNN1	2.98761	CNN1
CNTFR	-1.32171	CNTFR		CNTFR	3.37817	CNTFR
COBLL1	2.66503	COBLL1		COBLL1	2.16595	COBLL1
COL18A1	-0.411273	COL18A1		COL18A1	-2.65266	COL18A1
COL19A1		COL19A1		COL19A1	-8.17628	COL19A1
COL22A1	-2.78889	COL22A1		COL22A1	5.62542	COL22A1
COL23A1	5.37424	COL23A1		COL23A1	2.03824	COL23A1
COL26A1	4.00069	COL26A1		COL26A1	-3.47373	COL26A1
COL4A1	0.822455	COL4A1		COL4A1	3.21714	COL4A1
COL4A2	-0.205944	COL4A2		COL4A2	2.4409	COL4A2
COL5A3	-5.01968	COL5A3		COL5A3	3.78882	COL5A3
COL6A2	-1.32069	COL6A2		COL6A2	2.05445	COL6A2
COLEC12	2.17046	COLEC12		COLEC12	4.45516	COLEC12
CORIN	3.88529	CORIN		CORIN	2.73196	CORIN
CORO2B	-4.49841	CORO2B		CORO2B	2.85696	CORO2B
CR1	-2.29203	CR1		CR1	3.23776	CR1
CRABP2	-2.89477	CRABP2		CRABP2	5.42422	CRABP2
CREB5	-1.96875	CREB5		CREB5	-2.63661	CREB5
CRHBP	0.702927	CRHBP		CRHBP	2.37668	CRHBP
CRIM1	0.556821	CRIM1		CRIM1	2.15584	CRIM1
CRIP1	-3.94805	CRIP1		CRIP1	-3.44297	CRIP1
CRIP3	2.57972	CRIP3		CRIP3	-4.35054	CRIP3
CRISPLD1	-1.8245	CRISPLD1		CRISPLD1	-3.8912	CRISPLD1
CRYBA4	3.50715	CRYBA4		CRYBA4	2.10818	CRYBA4
CRYGD	3.42749	CRYGD		CRYGD	4.44226	CRYGD
CSMD1	1.85721	CSMD1		CSMD1	4.50107	CSMD1
CSRNP3	0.16652	CSRNP3		CSRNP3	-2.59585	CSRNP3
CSRP2	-2.62323	CSRP2		CSRP2	-3.86716	CSRP2
CTDSPL	-1.34878	CTDSPL		CTDSPL	2.85606	CTDSPL
CUX2	1.3708	CUX2		CUX2	4.31186	CUX2
CXADR	-5.6982	CXADR		CXADR	-4.83026	CXADR
CXCL12	2.77036	CXCL12		CXCL12	3.87322	CXCL12
CXCR1	-3.00403	CXCR1		CXCR1	-4.51448	CXCR1
CXCR2	2.80744	CXCR2		CXCR2	-2.3801	CXCR2
CXCR3	0.161649	CXCR3		CXCR3	-4.52509	CXCR3
CXCR5	1.54754	CXCR5		CXCR5	3.55005	CXCR5
CXXC4		CXXC4		CXXC4	-8.33373	CXXC4
CYFIP2	-1.15885	CYFIP2		CYFIP2	-2.78393	CYFIP2
CYP27A1	-3.00625	CYP27A1		CYP27A1	3.04248	CYP27A1
CYP46A1	2.4721	CYP46A1		CYP46A1	-2.92342	CYP46A1
CYP4F3	-5.01027	CYP4F3		CYP4F3	-8.0949	CYP4F3
CYSLTR2	-1.25274	CYSLTR2		CYSLTR2	-5.28947	CYSLTR2
CYTL1	3.33826	CYTL1		CYTL1	3.70572	CYTL1
CYYR1	-3.63335	CYYR1		CYYR1	-3.78691	CYYR1
DAAM2	0.806992	DAAM2		DAAM2	4.35187	DAAM2
DACT3	0.595887	DACT3		DACT3	-3.30898	DACT3
DACT3-AS1	-0.0818564	DACT3-AS1		DACT3-AS1	-3.26287	DACT3-AS1
DAGLA	-0.272321	DAGLA		DAGLA	2.13887	DAGLA
DAPK2	0.540135	DAPK2		DAPK2	-2.65948	DAPK2
DAPL1	2.70748	DAPL1		DAPL1	3.00246	DAPL1
DBH-AS1	-3.45071	DBH-AS1		DBH-AS1	3.64459	DBH-AS1
DBN1	-1.37394	DBN1		DBN1	2.15369	DBN1
DCHS1	-1.14928	DCHS1		DCHS1	2.00165	DCHS1
DCSTAMP	-3.22284	DCSTAMP		DCSTAMP	4.97979	DCSTAMP
DDIT4L	2.71837	DDIT4L		DDIT4L	5.07184	DDIT4L
DDX11L2	-3.57617	DDX11L2		DDX11L2	-3.09344	DDX11L2
DDX3Y	-13.6777	DDX3Y		DDX3Y	-13.3536	DDX3Y
DEGS2	-4.40007	DEGS2		DEGS2	-3.02699	DEGS2
DENND1B	-0.729304	DENND1B		DENND1B	-2.07327	DENND1B
DGKG	-2.84371	DGKG		DGKG	2.39165	DGKG
DHRS9	-0.958056	DHRS9		DHRS9	2.03196	DHRS9
DIO2	-3.98323	DIO2		DIO2	-3.90654	DIO2
DIP2C	-3.0453	DIP2C		DIP2C	3.48497	DIP2C
DIRAS1	-2.00357	DIRAS1		DIRAS1	2.37812	DIRAS1
DIRC3	1.33217	DIRC3		DIRC3	2.90896	DIRC3
DKFZp434J0226		DKFZp434J0226		DKFZp434J0226	-2.91445	DKFZp434J0226
DKK3	-2.43276	DKK3		DKK3	3.9393	DKK3
DLC1	-0.911096	DLC1		DLC1	2.06724	DLC1
DLGAP1	-1.40737	DLGAP1		DLGAP1	-3.28871	DLGAP1
DLGAP1-AS3	4.41923	DLGAP1-AS3		DLGAP1-AS3	-2.75469	DLGAP1-AS3
DLX3	0.928375	DLX3		DLX3	5.93353	DLX3
DNAH8	2.71183	DNAH8		DNAH8	-2.5646	DNAH8
DNASE1L3	-0.534045	DNASE1L3		DNASE1L3	2.73131	DNASE1L3
DNASE2B	-3.71785	DNASE2B		DNASE2B	4.76136	DNASE2B
DNMBP	0.176441	DNMBP		DNMBP	2.09936	DNMBP
DNMT3B	1.11425	DNMT3B		DNMT3B	-2.0279	DNMT3B
DOC2GP	0.134707	DOC2GP		DOC2GP	-4.63043	DOC2GP
DOCK3	-2.93566	DOCK3		DOCK3	3.45126	DOCK3
DOCK6	-4.74195	DOCK6		DOCK6	4.83243	DOCK6
DQX1	-0.0850095	DQX1		DQX1	-2.44668	DQX1
DRAXIN	-3.13283	DRAXIN		DRAXIN	2.49432	DRAXIN
DSP	-4.56101	DSP		DSP	-6.1342	DSP
DUPD1	-4.12445	DUPD1		DUPD1	3.03417	DUPD1
DUSP13	-2.97022	DUSP13		DUSP13	3.78939	DUSP13
DUSP19	-5.68594	DUSP19		DUSP19	-2.08671	DUSP19
DUXAP10	-5.91417	DUXAP10		DUXAP10	-20.1018	DUXAP10
EBI3	2.89409	EBI3		EBI3	2.05812	EBI3
ECM1	-2.48539	ECM1		ECM1	2.21784	ECM1
EFR3B	-1.08442	EFR3B		EFR3B	4.17117	EFR3B
EGF	1.08791	EGF		EGF	4.38775	EGF
EGFL7	2.12776	EGFL7		EGFL7	5.00498	EGFL7
EGFR	2.02281	EGFR		EGFR	2.21882	EGFR
EHD1	0.806852	EHD1		EHD1	-2.00953	EHD1
EHF	-4.76081	EHF		EHF	-7.26218	EHF
EIF1AY	-11.9741	EIF1AY		EIF1AY	-11.1676	EIF1AY
ELFN1	0.896817	ELFN1		ELFN1	3.41415	ELFN1
ELOVL3	-0.784597	ELOVL3		ELOVL3	-3.18366	ELOVL3
ELOVL6	-2.77462	ELOVL6		ELOVL6	-2.24228	ELOVL6
EMID1	-2.83545	EMID1		EMID1	4.22051	EMID1
EML1	-3.68734	EML1		EML1	-4.48697	EML1
EMP2	-1.87927	EMP2		EMP2	3.13014	EMP2
EMR3	-2.59396	EMR3		EMR3	-5.47562	EMR3
ENHO	3.20154	ENHO		ENHO	-3.61254	ENHO
ENPP1	-2.21242	ENPP1		ENPP1	-3.29475	ENPP1
ENPP4	-7.16811	ENPP4		ENPP4	-3.28906	ENPP4
ENTPD8	2.90803	ENTPD8		ENTPD8	-2.64723	ENTPD8
EPCAM	0.674368	EPCAM		EPCAM	-5.57717	EPCAM
EPHA2	1.6179	EPHA2		EPHA2	-2.27305	EPHA2
EPHX1	-0.980357	EPHX1		EPHX1	2.55726	EPHX1
EPN2-IT1	0.246114	EPN2-IT1		EPN2-IT1	2.73433	EPN2-IT1
EPOR	-1.46813	EPOR		EPOR	2.36325	EPOR
EPS8L2	-2.8327	EPS8L2		EPS8L2	-2.68133	EPS8L2
EPS8L3		EPS8L3		EPS8L3	-5.23656	EPS8L3
ERBB3	-6.48751	ERBB3		ERBB3	-4.48049	ERBB3
ERG		ERG		ERG	-22.1854	ERG
ERICH2	1.06306	ERICH2		ERICH2	-3.86023	ERICH2
ESAM	-1.03683	ESAM		ESAM	-2.17267	ESAM
ETV3L	-0.857052	ETV3L		ETV3L	2.72865	ETV3L
EXTL1	5.96792	EXTL1		EXTL1	-3.09685	EXTL1
EYA2	1.91595	EYA2		EYA2	2.58915	EYA2
F13A1	4.43367	F13A1		F13A1	8.06655	F13A1
F2RL3	6.37976	F2RL3		F2RL3	5.31766	F2RL3
FA2H	-2.66709	FA2H		FA2H	4.83459	FA2H
FABP3	-1.78386	FABP3		FABP3	2.43337	FABP3
FABP4	-0.306984	FABP4		FABP4	8.02078	FABP4
FAIM2	-2.03598	FAIM2		FAIM2	7.06176	FAIM2
FAIM3	3.70491	FAIM3		FAIM3	3.1716	FAIM3
FAM124B	0.863505	FAM124B		FAM124B	3.47981	FAM124B
FAM129A	-2.41382	FAM129A		FAM129A	-2.02658	FAM129A
FAM150B	-4.73023	FAM150B		FAM150B	3.19715	FAM150B
FAM155B	-2.61636	FAM155B		FAM155B	-3.94484	FAM155B
FAM159A	3.30095	FAM159A		FAM159A	-3.33329	FAM159A
FAM160A1	4.15209	FAM160A1		FAM160A1	-2.41619	FAM160A1
FAM167A	-1.48155	FAM167A		FAM167A	-6.02787	FAM167A
FAM167B	-3.69492	FAM167B		FAM167B	-2.94119	FAM167B
FAM178B	2.39604	FAM178B		FAM178B	-3.96729	FAM178B
FAM189A1	3.09004	FAM189A1		FAM189A1	2.66699	FAM189A1
FAM19A3	1.60837	FAM19A3		FAM19A3	3.3134	FAM19A3
FAM20A	-0.022981	FAM20A		FAM20A	3.49296	FAM20A
FAM212A	2.6278	FAM212A		FAM212A	2.34704	FAM212A
FAM218A	-4.6075	FAM218A		FAM218A	-2.53404	FAM218A
FAM43A	0.839079	FAM43A		FAM43A	-3.87603	FAM43A
FAM57A	0.9674	FAM57A		FAM57A	2.43303	FAM57A
FAM65B	-5.26529	FAM65B		FAM65B	-7.39412	FAM65B
FAM81A	-0.764881	FAM81A		FAM81A	2.26714	FAM81A
FAM83B	0.216625	FAM83B		FAM83B	-2.57414	FAM83B
FAM86B1	1.29261	FAM86B1		FAM86B1	2.22765	FAM86B1
FAM86B2	0.108475	FAM86B2		FAM86B2	2.3648	FAM86B2
FAM86HP	0.340331	FAM86HP		FAM86HP	2.25215	FAM86HP
FAR2P1		FAR2P1		FAR2P1	-7.91886	FAR2P1
FBLN1	1.1153	FBLN1		FBLN1	-5.78616	FBLN1
FBP1	-3.3919	FBP1		FBP1	3.61994	FBP1
FBXL16	-3.08947	FBXL16		FBXL16	-3.35341	FBXL16
FBXO15	-1.4056	FBXO15		FBXO15	2.13254	FBXO15
FBXO17	0.498709	FBXO17		FBXO17	2.79709	FBXO17
FBXO2	-2.38845	FBXO2		FBXO2	-5.46657	FBXO2
FBXO22-AS1		FBXO22-AS1		FBXO22-AS1	-2.43327	FBXO22-AS1
FBXO32	-2.68005	FBXO32		FBXO32	2.07219	FBXO32
FCER1A	3.21383	FCER1A		FCER1A	-8.19657	FCER1A
FCER2	0.93677	FCER2		FCER2	5.13255	FCER2
FCN1	-0.917485	FCN1		FCN1	-2.83262	FCN1
FCRL1	-1.25877	FCRL1		FCRL1	-5.05896	FCRL1
FCRL2	-0.445766	FCRL2		FCRL2	-3.06607	FCRL2
FCRL4	1.67967	FCRL4		FCRL4	-10.0032	FCRL4
FEZ1	0.138223	FEZ1		FEZ1	4.3032	FEZ1
FFAR3	2.13183	FFAR3		FFAR3	3.31585	FFAR3
FGFR1	-2.69571	FGFR1		FGFR1	4.77299	FGFR1
FGR	-3.41291	FGR		FGR	-2.01291	FGR
FHDC1	0.117756	FHDC1		FHDC1	-3.36367	FHDC1
FHL2	-1.74625	FHL2		FHL2	-2.96936	FHL2
FILIP1L	0.106749	FILIP1L		FILIP1L	-2.88834	FILIP1L
FKBP1B	-1.86717	FKBP1B		FKBP1B	-2.11548	FKBP1B
FLJ16779	0.583026	FLJ16779		FLJ16779	2.80134	FLJ16779
FLJ41200	1.73492	FLJ41200		FLJ41200	-2.05912	FLJ41200
FLRT2	-0.0528276	FLRT2		FLRT2	4.32759	FLRT2
FLT3	3.31005	FLT3		FLT3	-4.07407	FLT3
FLVCR1-AS1	-1.88562	FLVCR1-AS1		FLVCR1-AS1	-2.20095	FLVCR1-AS1
FOLR2	1.75562	FOLR2		FOLR2	4.12833	FOLR2
FOLR3	-4.8342	FOLR3		FOLR3	-5.67475	FOLR3
FPR3	-5.79505	FPR3		FPR3	3.42474	FPR3
FSD2	3.28721	FSD2		FSD2	3.79116	FSD2
FST	-5.41411	FST		FST	-4.47883	FST
FSTL4	2.49457	FSTL4		FSTL4	3.70154	FSTL4
FUT7	3.05275	FUT7		FUT7	-3.24502	FUT7
FUT8-AS1	1.91021	FUT8-AS1		FUT8-AS1	-3.34711	FUT8-AS1
FXYD2	-2.96328	FXYD2		FXYD2	3.15751	FXYD2
FXYD6	-1.73752	FXYD6		FXYD6	3.13154	FXYD6
G6PC	7.16033	G6PC		G6PC	4.71385	G6PC
GABBR1	-4.51751	GABBR1		GABBR1	-3.46307	GABBR1
GABRD	1.57974	GABRD		GABRD	2.7914	GABRD
GABRE	3.80899	GABRE		GABRE	-2.27777	GABRE
GABRG2	2.85222	GABRG2		GABRG2	-4.19125	GABRG2
GAD1	-3.04184	GAD1		GAD1	-2.95829	GAD1
GAL	-5.26587	GAL		GAL	2.59348	GAL
GALNT18	3.84079	GALNT18		GALNT18	3.12928	GALNT18
GAREML	0.176228	GAREML		GAREML	-2.87852	GAREML
GAS1	2.29726	GAS1		GAS1	-2.31774	GAS1
GAS6-AS2	1.69608	GAS6-AS2		GAS6-AS2	2.42323	GAS6-AS2
GATA4		GATA4		GATA4	-7.60109	GATA4
GCNT2	0.491336	GCNT2		GCNT2	2.05687	GCNT2
GCNT3	-1.25527	GCNT3		GCNT3	2.609	GCNT3
GCOM1	-0.145912	GCOM1		GCOM1	-2.78082	GCOM1
GDA	3.28741	GDA		GDA	-6.72748	GDA
GDF15	-1.34628	GDF15		GDF15	4.04751	GDF15
GDNF	-3.79551	GDNF		GDNF	-5.35923	GDNF
GDNF-AS1		GDNF-AS1		GDNF-AS1	-3.4391	GDNF-AS1
GFI1	-1.90358	GFI1		GFI1	-3.4411	GFI1
GGT5	0.600113	GGT5		GGT5	3.70928	GGT5
GIPR	0.731714	GIPR		GIPR	-3.97115	GIPR
GJC2	-3.07881	GJC2		GJC2	-2.97022	GJC2
GKN2	-0.862109	GKN2		GKN2	-5.14415	GKN2
GLDN	-3.22993	GLDN		GLDN	3.41297	GLDN
GLI3	-0.0158917	GLI3		GLI3	-5.43501	GLI3
GLS2	0.297704	GLS2		GLS2	-3.21425	GLS2
GLT1D1	-1.15086	GLT1D1		GLT1D1	-5.19138	GLT1D1
GMPR	-0.569061	GMPR		GMPR	2.12496	GMPR
GNAO1	-6.53736	GNAO1		GNAO1	-11.3554	GNAO1
GNG12-AS1	1.78622	GNG12-AS1		GNG12-AS1	2.72446	GNG12-AS1
GOLGA7B	-4.95249	GOLGA7B		GOLGA7B	4.76349	GOLGA7B
GOLGA8B	-1.13697	GOLGA8B		GOLGA8B	-2.14977	GOLGA8B
GOLGA8K	-4.48896	GOLGA8K		GOLGA8K	-2.3895	GOLGA8K
GP1BA	-0.223181	GP1BA		GP1BA	2.99273	GP1BA
GPA33	2.53526	GPA33		GPA33	-3.40699	GPA33
GPC1	-2.86385	GPC1		GPC1	-4.37589	GPC1
GPC3	-2.20273	GPC3		GPC3	2.48101	GPC3
GPC5	4.04299	GPC5		GPC5	-2.06682	GPC5
GPD1	-0.994188	GPD1		GPD1	2.53184	GPD1
GPER1	-2.66774	GPER1		GPER1	3.5555	GPER1
GPR142	2.9101	GPR142		GPR142	4.7835	GPR142
GPR143	-3.91403	GPR143		GPR143	4.34762	GPR143
GPR146	-0.525654	GPR146		GPR146	2.06141	GPR146
GPR150	-3.9751	GPR150		GPR150	2.58114	GPR150
GPR18	1.57648	GPR18		GPR18	-2.99897	GPR18
GPR33	-0.328045	GPR33		GPR33	-3.28871	GPR33
GPR39	-1.70713	GPR39		GPR39	-3.7271	GPR39
GPR55	-4.3062	GPR55		GPR55	-4.75766	GPR55
GPR56	3.16177	GPR56		GPR56	-2.20579	GPR56
GPR97	-0.176314	GPR97		GPR97	-4.12317	GPR97
GPR98	2.76964	GPR98		GPR98	2.69938	GPR98
GPRC5A	-5.86166	GPRC5A		GPRC5A	-3.31788	GPRC5A
GPRC5B	0.0408248	GPRC5B		GPRC5B	3.06644	GPRC5B
GRAMD2		GRAMD2		GRAMD2	-3.22712	GRAMD2
GRAP2	-5.52241	GRAP2		GRAP2	-4.10265	GRAP2
GRAPL	2.01248	GRAPL		GRAPL	2.3265	GRAPL
GRB10	-2.76118	GRB10		GRB10	-2.10084	GRB10
GRIN1	0.406314	GRIN1		GRIN1	-2.98864	GRIN1
GRM2	3.71958	GRM2		GRM2	2.27061	GRM2
GRTP1	-2.0114	GRTP1		GRTP1	3.2296	GRTP1
GSDMA	0.927155	GSDMA		GSDMA	2.19582	GSDMA
GTF2IP1	0.799158	GTF2IP1		GTF2IP1	-2.77935	GTF2IP1
GULP1	-4.88597	GULP1		GULP1	-3.35824	GULP1
GYG2	4.4192	GYG2		GYG2	2.99344	GYG2
GYPC	1.0322	GYPC		GYPC	3.44725	GYPC
HAPLN3	-1.5711	HAPLN3		HAPLN3	-2.31441	HAPLN3
HAPLN4	3.40737	HAPLN4		HAPLN4	3.94133	HAPLN4
HBE1		HBE1		HBE1	-5.54709	HBE1
HBG2		HBG2		HBG2	-5.50013	HBG2
HCG26	-5.03515	HCG26		HCG26	-2.89104	HCG26
HCP5	-4.82295	HCP5		HCP5	-3.37304	HCP5
HCRTR2		HCRTR2		HCRTR2	-5.13876	HCRTR2
HECW2	-0.342417	HECW2		HECW2	-2.67409	HECW2
HERC2P10	0.667741	HERC2P10		HERC2P10	-2.15674	HERC2P10
HERC2P2	-1.96461	HERC2P2		HERC2P2	-2.16579	HERC2P2
HERC2P7	-7.06769	HERC2P7		HERC2P7	-5.37427	HERC2P7
HGD	0.887811	HGD		HGD	2.63693	HGD
HGF	-1.55255	HGF		HGF	3.19155	HGF
HGFAC	-0.186372	HGFAC		HGFAC	-4.37498	HGFAC
HHLA2	1.99925	HHLA2		HHLA2	-5.28191	HHLA2
HIP1	-0.412326	HIP1		HIP1	-2.93882	HIP1
HIST1H2BM	4.39382	HIST1H2BM		HIST1H2BM	2.16377	HIST1H2BM
HLA-DPB2	-0.0237624	HLA-DPB2		HLA-DPB2	-2.57132	HLA-DPB2
HLA-DQA2	-4.07262	HLA-DQA2		HLA-DQA2	-5.32731	HLA-DQA2
HLA-DQB2	-6.36411	HLA-DQB2		HLA-DQB2	-8.17896	HLA-DQB2
HLA-DRB6	-2.44552	HLA-DRB6		HLA-DRB6	-2.76674	HLA-DRB6
HLA-G	-6.84824	HLA-G		HLA-G	-3.7928	HLA-G
HMSD	-1.59462	HMSD		HMSD	-2.7062	HMSD
HOOK1	-1.95692	HOOK1		HOOK1	-5.90322	HOOK1
HOPX	-3.74018	HOPX		HOPX	-4.69394	HOPX
HOXB6	-3.26209	HOXB6		HOXB6	-4.84138	HOXB6
HP		HP		HP	-6.79918	HP
HPDL	-2.44446	HPDL		HPDL	-2.8032	HPDL
HPGD	-2.48046	HPGD		HPGD	-9.84889	HPGD
HPN	1.13677	HPN		HPN	2.73506	HPN
HPSE	-0.048047	HPSE		HPSE	2.06466	HPSE
HR	-5.25216	HR		HR	-3.41998	HR
HRH1	0.995087	HRH1		HRH1	4.44762	HRH1
HRK	-4.28641	HRK		HRK	3.61364	HRK
HS3ST2	-0.267026	HS3ST2		HS3ST2	6.29638	HS3ST2
HSD11B1	-6.06253	HSD11B1		HSD11B1	4.38374	HSD11B1
HSD3B7	-1.80491	HSD3B7		HSD3B7	2.33015	HSD3B7
HSPA7	-2.85116	HSPA7		HSPA7	-3.65577	HSPA7
HTR2B	-8.10279	HTR2B		HTR2B	4.23769	HTR2B
HTR2C		HTR2C		HTR2C	-4.90012	HTR2C
HTR6		HTR6		HTR6	-4.70817	HTR6
HTRA4	-2.68714	HTRA4		HTRA4	2.03183	HTRA4
ICAM3	1.87527	ICAM3		ICAM3	-3.46051	ICAM3
ID1	-3.73022	ID1		ID1	-3.95784	ID1
ID3	-1.6862	ID3		ID3	-4.88299	ID3
IDO2		IDO2		IDO2	-5.15713	IDO2
IFNL1		IFNL1		IFNL1	-5.076	IFNL1
IGF2BP2	1.1886	IGF2BP2		IGF2BP2	-2.75094	IGF2BP2
IGFBP4	3.6289	IGFBP4		IGFBP4	2.18826	IGFBP4
IGFBP5	-1.60847	IGFBP5		IGFBP5	5.0781	IGFBP5
IGFBPL1	3.15452	IGFBPL1		IGFBPL1	3.02244	IGFBPL1
IGJ	-0.554243	IGJ		IGJ	-3.3974	IGJ
IGSF21	-6.49026	IGSF21		IGSF21	-3.23651	IGSF21
IL12B	0.380061	IL12B		IL12B	-2.71229	IL12B
IL12RB2	-0.0763228	IL12RB2		IL12RB2	4.69604	IL12RB2
IL15RA	-2.23151	IL15RA		IL15RA	3.13823	IL15RA
IL18	-2.05151	IL18		IL18	-2.08362	IL18
IL18R1	3.02364	IL18R1		IL18R1	-2.42773	IL18R1
IL18RAP	-2.63469	IL18RAP		IL18RAP	-3.60329	IL18RAP
IL1A	-0.455366	IL1A		IL1A	-2.56408	IL1A
IL1R1	-3.71248	IL1R1		IL1R1	-2.19089	IL1R1
IL1R2	-2.99307	IL1R2		IL1R2	2.08226	IL1R2
IL24	2.41729	IL24		IL24	3.0286	IL24
IL2RA	1.749	IL2RA		IL2RA	6.34751	IL2RA
IL32	-2.49229	IL32		IL32	3.43292	IL32
ILDR2	4.16291	ILDR2		ILDR2	-2.08619	ILDR2
INADL	-8.89699	INADL		INADL	-7.29548	INADL
INSC	0.494051	INSC		INSC	-4.34847	INSC
IRF4	2.44455	IRF4		IRF4	-4.19053	IRF4
ISM1	-5.25325	ISM1		ISM1	5.11212	ISM1
ITGA11	-0.169654	ITGA11		ITGA11	2.76555	ITGA11
ITGA2B	2.11652	ITGA2B		ITGA2B	-3.7832	ITGA2B
ITGA3	-4.19921	ITGA3		ITGA3	2.74315	ITGA3
ITGA9	2.3208	ITGA9		ITGA9	2.17743	ITGA9
ITGA9-AS1	-0.880651	ITGA9-AS1		ITGA9-AS1	3.55295	ITGA9-AS1
ITGB6		ITGB6		ITGB6	-3.30103	ITGB6
ITGB7	1.74007	ITGB7		ITGB7	-2.89894	ITGB7
ITGBL1	-6.8838	ITGBL1		ITGBL1	3.58485	ITGBL1
ITM2A	-7.65842	ITM2A		ITM2A	-4.70813	ITM2A
ITPKB-IT1	-0.182774	ITPKB-IT1		ITPKB-IT1	2.5144	ITPKB-IT1
ITPR3	-3.5704	ITPR3		ITPR3	-4.05721	ITPR3
JAZF1	-2.21295	JAZF1		JAZF1	-3.01766	JAZF1
JAZF1-AS1	-1.39028	JAZF1-AS1		JAZF1-AS1	-2.99799	JAZF1-AS1
JHDM1D-AS1	0.736605	JHDM1D-AS1		JHDM1D-AS1	-2.02596	JHDM1D-AS1
JMJD7-PLA2G4B	1.66961	JMJD7-PLA2G4B		JMJD7-PLA2G4B	2.76213	JMJD7-PLA2G4B
KANK1	-1.4471	KANK1		KANK1	2.68888	KANK1
KAZN	-0.372209	KAZN		KAZN	2.23287	KAZN
KBTBD13	3.95601	KBTBD13		KBTBD13	2.99352	KBTBD13
KCNA5	8.33342	KCNA5		KCNA5	-2.09331	KCNA5
KCNE1L	2.69599	KCNE1L		KCNE1L	-3.97886	KCNE1L
KCNIP3	-0.370871	KCNIP3		KCNIP3	5.21215	KCNIP3
KCNJ5	-2.71523	KCNJ5		KCNJ5	4.45314	KCNJ5
KCNK10	-5.32766	KCNK10		KCNK10	-3.05259	KCNK10
KCNMA1	-2.24155	KCNMA1		KCNMA1	2.1083	KCNMA1
KCNMB1	-1.37028	KCNMB1		KCNMB1	-2.71118	KCNMB1
KCNQ5	-1.5362	KCNQ5		KCNQ5	-3.92301	KCNQ5
KCTD15	-2.37336	KCTD15		KCTD15	-5.99982	KCTD15
KDM5D	-13.3332	KDM5D		KDM5D	-13.2621	KDM5D
KIAA0040	-2.43094	KIAA0040		KIAA0040	-2.57977	KIAA0040
KIAA1045	-1.9261	KIAA1045		KIAA1045	-3.52756	KIAA1045
KIAA1522	-1.52183	KIAA1522		KIAA1522	-2.18611	KIAA1522
KIAA1614	4.07375	KIAA1614		KIAA1614	2.37632	KIAA1614
KIAA1671	-2.63796	KIAA1671		KIAA1671	4.06754	KIAA1671
KIAA1804	0.176142	KIAA1804		KIAA1804	-2.74623	KIAA1804
KIF12		KIF12		KIF12	-3.57299	KIF12
KIF21A	-1.14282	KIF21A		KIF21A	-2.47467	KIF21A
KIF25	2.39279	KIF25		KIF25	-2.86817	KIF25
KIF26A	3.61624	KIF26A		KIF26A	3.26878	KIF26A
KIF5C	-7.34483	KIF5C		KIF5C	-4.53844	KIF5C
KIRREL	-0.689218	KIRREL		KIRREL	2.34752	KIRREL
KIRREL3	-4.76384	KIRREL3		KIRREL3	-4.18969	KIRREL3
KIT	1.36254	KIT		KIT	-6.97274	KIT
KLC3	-3.27581	KLC3		KLC3	-3.39896	KLC3
KLF12	-7.17552	KLF12		KLF12	-3.17251	KLF12
KLF15	2.84349	KLF15		KLF15	2.96974	KLF15
KLF17	2.39848	KLF17		KLF17	3.22219	KLF17
KLF8	-2.93329	KLF8		KLF8	-3.45373	KLF8
KLHDC8B	0.344259	KLHDC8B		KLHDC8B	2.28131	KLHDC8B
KLHDC9	-3.8678	KLHDC9		KLHDC9	-3.44191	KLHDC9
KLK4	-1.86553	KLK4		KLK4	3.58748	KLK4
KLRC4	4.42103	KLRC4		KLRC4	2.54537	KLRC4
KLRC4-KLRK1	5.25244	KLRC4-KLRK1		KLRC4-KLRK1	3.84859	KLRC4-KLRK1
KLRF1	-5.92789	KLRF1		KLRF1	-6.847	KLRF1
KNDC1	3.16777	KNDC1		KNDC1	-2.16281	KNDC1
KRT18	0.281694	KRT18		KRT18	-3.19243	KRT18
KRT79	-2.02696	KRT79		KRT79	3.48624	KRT79
KRT8	2.66085	KRT8		KRT8	-4.11599	KRT8
KY	-1.11726	KY		KY	-2.4949	KY
LAMB1	-3.41733	LAMB1		LAMB1	2.06711	LAMB1
LAMP3	-0.731099	LAMP3		LAMP3	-2.26934	LAMP3
LAYN	-0.984693	LAYN		LAYN	-3.78203	LAYN
LCK	-7.32538	LCK		LCK	-5.55037	LCK
LDB2	-0.526197	LDB2		LDB2	-5.21054	LDB2
LDHAL6B	-2.31573	LDHAL6B		LDHAL6B	3.26342	LDHAL6B
LDLRAD2	3.54537	LDLRAD2		LDLRAD2	-3.00048	LDLRAD2
LDOC1	0.344956	LDOC1		LDOC1	-2.32486	LDOC1
LECT1	-0.0637396	LECT1		LECT1	2.79523	LECT1
LGALSL	-4.05854	LGALSL		LGALSL	-2.08216	LGALSL
LGI2	2.43488	LGI2		LGI2	4.1679	LGI2
LGMN	-0.710797	LGMN		LGMN	2.41213	LGMN
LHX2	-3.02791	LHX2		LHX2	3.39907	LHX2
LILRA1	-8.27163	LILRA1		LILRA1	-3.9973	LILRA1
LILRA2	-8.46445	LILRA2		LILRA2	-4.09449	LILRA2
LILRA5	-0.596251	LILRA5		LILRA5	2.99159	LILRA5
LILRB4	-11.2304	LILRB4		LILRB4	-2.21143	LILRB4
LILRB5	-1.4399	LILRB5		LILRB5	5.44634	LILRB5
LINC00032	0.992426	LINC00032		LINC00032	-2.66147	LINC00032
LINC00278	-8.33051	LINC00278		LINC00278	-6.39648	LINC00278
LINC00346	-4.73625	LINC00346		LINC00346	3.03134	LINC00346
LINC00398	-0.0210116	LINC00398		LINC00398	-2.47367	LINC00398
LINC00520	-2.53452	LINC00520		LINC00520	4.73338	LINC00520
LINC00599	-0.493752	LINC00599		LINC00599	-7.9163	LINC00599
LINC00639	0.00779075	LINC00639		LINC00639	3.07649	LINC00639
LINC00648		LINC00648		LINC00648	-24.1658	LINC00648
LINC00654	-1.76729	LINC00654		LINC00654	2.70815	LINC00654
LINC00671	8.88225	LINC00671		LINC00671	4.85594	LINC00671
LINC00683	2.79792	LINC00683		LINC00683	2.65425	LINC00683
LINC00892	2.29743	LINC00892		LINC00892	4.56668	LINC00892
LINC00923	2.56203	LINC00923		LINC00923	3.72527	LINC00923
LINC00950		LINC00950		LINC00950	-3.58246	LINC00950
LINC00954	-2.39516	LINC00954		LINC00954	-2.37445	LINC00954
LINC00960	0.324906	LINC00960		LINC00960	-3.17209	LINC00960
LINC00968	-1.25425	LINC00968		LINC00968	-2.31467	LINC00968
LINC00970	1.09901	LINC00970		LINC00970	2.83409	LINC00970
LINC01010	-3.60364	LINC01010		LINC01010	3.33978	LINC01010
LINC01104	3.33811	LINC01104		LINC01104	3.25612	LINC01104
LINC01152	0.840307	LINC01152		LINC01152	3.45402	LINC01152
LINC01279	-3.23137	LINC01279		LINC01279	2.85997	LINC01279
LINGO1	-3.97681	LINGO1		LINGO1	4.33025	LINGO1
LIPA	-0.0215196	LIPA		LIPA	2.57688	LIPA
LMO7	-1.20514	LMO7		LMO7	-4.67024	LMO7
LMO7-AS1	-2.41054	LMO7-AS1		LMO7-AS1	-5.13345	LMO7-AS1
LNX1	-0.98574	LNX1		LNX1	-2.49302	LNX1
LOC100128993	0.762176	LOC100128993		LOC100128993	3.9853	LOC100128993
LOC100129940	3.56444	LOC100129940		LOC100129940	2.64533	LOC100129940
LOC100129973	-1.58177	LOC100129973		LOC100129973	-4.31361	LOC100129973
LOC100134868	-6.27278	LOC100134868		LOC100134868	-5.69039	LOC100134868
LOC100506385	-4.86566	LOC100506385		LOC100506385	3.01774	LOC100506385
LOC100506388	-1.25013	LOC100506388		LOC100506388	7.50338	LOC100506388
LOC100506585	-11.6567	LOC100506585		LOC100506585	-11.4449	LOC100506585
LOC100996579	1.1759	LOC100996579		LOC100996579	-2.26217	LOC100996579
LOC100996634	-0.0319424	LOC100996634		LOC100996634	-3.31974	LOC100996634
LOC101927015	-0.954598	LOC101927015		LOC101927015	2.54415	LOC101927015
LOC101927069	-2.0932	LOC101927069		LOC101927069	-2.12739	LOC101927069
LOC101927217	1.39069	LOC101927217		LOC101927217	2.74419	LOC101927217
LOC101927243	0.223687	LOC101927243		LOC101927243	2.49293	LOC101927243
LOC101927311	-2.85768	LOC101927311		LOC101927311	6.09431	LOC101927311
LOC101927476	2.57873	LOC101927476		LOC101927476	4.28225	LOC101927476
LOC101928388	0.598705	LOC101928388		LOC101928388	2.31973	LOC101928388
LOC101928435		LOC101928435		LOC101928435	-2.7498	LOC101928435
LOC101928710	-0.836124	LOC101928710		LOC101928710	-2.3376	LOC101928710
LOC101928837	-0.941641	LOC101928837		LOC101928837	2.78532	LOC101928837
LOC101929528	3.34596	LOC101929528		LOC101929528	2.75874	LOC101929528
LOC101929723	-2.50435	LOC101929723		LOC101929723	-2.1263	LOC101929723
LOC101929733	-0.921094	LOC101929733		LOC101929733	4.35995	LOC101929733
LOC102723854	1.82877	LOC102723854		LOC102723854	-3.98985	LOC102723854
LOC202181	-4.86911	LOC202181		LOC202181	-2.83271	LOC202181
LOC283856		LOC283856		LOC283856	-4.64232	LOC283856
LOC284581	-8.01962	LOC284581		LOC284581	-5.01232	LOC284581
LOC285626	1.11795	LOC285626		LOC285626	-4.049	LOC285626
LOC339975		LOC339975		LOC339975	-22.4028	LOC339975
LOC400043	-3.57465	LOC400043		LOC400043	-4.0386	LOC400043
LOC400958	-5.29052	LOC400958		LOC400958	-3.06649	LOC400958
LOC440311	-0.580021	LOC440311		LOC440311	-2.19742	LOC440311
LOC440416		LOC440416		LOC440416	-5.966	LOC440416
LOC440910		LOC440910		LOC440910	-5.97233	LOC440910
LOC441204	-1.57741	LOC441204		LOC441204	2.17163	LOC441204
LOC442497	-0.162529	LOC442497		LOC442497	3.19339	LOC442497
LOC643802	-5.0448	LOC643802		LOC643802	-3.32641	LOC643802
LOC644050	-3.27512	LOC644050		LOC644050	-3.13027	LOC644050
LOC645638	-1.83431	LOC645638		LOC645638	-2.52065	LOC645638
LOC653513	-1.73021	LOC653513		LOC653513	2.35251	LOC653513
LOC653786	0.492486	LOC653786		LOC653786	3.71166	LOC653786
LOC654342	-8.23491	LOC654342		LOC654342	-6.89062	LOC654342
LOC728739	-4.56074	LOC728739		LOC728739	-5.07375	LOC728739
LOC731424	-2.46053	LOC731424		LOC731424	2.12678	LOC731424
LOR		LOR		LOR	-4.52243	LOR
LOX	-3.34252	LOX		LOX	3.49031	LOX
LPAR3	-0.695473	LPAR3		LPAR3	-7.05862	LPAR3
LRFN1	1.78521	LRFN1		LRFN1	-2.03116	LRFN1
LRP5	1.6048	LRP5		LRP5	-2.70673	LRP5
LRRC1	-1.60155	LRRC1		LRRC1	-2.15223	LRRC1
LRRC10B	2.93169	LRRC10B		LRRC10B	3.5232	LRRC10B
LRRC32	0.984198	LRRC32		LRRC32	3.89505	LRRC32
LRRC36	-0.385273	LRRC36		LRRC36	-4.87383	LRRC36
LRRC39	-0.872746	LRRC39		LRRC39	2.98864	LRRC39
LRRC75A	-0.746045	LRRC75A		LRRC75A	3.36154	LRRC75A
LRTM2	3.01859	LRTM2		LRTM2	3.82434	LRTM2
LTB	-0.842525	LTB		LTB	-4.3181	LTB
LTBP1	-4.94248	LTBP1		LTBP1	-3.43107	LTBP1
LUCAT1	-2.92798	LUCAT1		LUCAT1	2.41624	LUCAT1
LUM	-0.694355	LUM		LUM	3.52741	LUM
LURAP1	-9.04317	LURAP1		LURAP1	-5.19564	LURAP1
LY75	-3.02452	LY75		LY75	-2.07364	LY75
LYNX1	0.286266	LYNX1		LYNX1	2.16385	LYNX1
LYPD5	-1.46177	LYPD5		LYPD5	2.53224	LYPD5
LYVE1	8.56515	LYVE1		LYVE1	4.66389	LYVE1
MAEL	0.619947	MAEL		MAEL	-2.07565	MAEL
MAG	-5.17388	MAG		MAG	5.37098	MAG
MAGEA4	2.41959	MAGEA4		MAGEA4	-5.96792	MAGEA4
MAMDC2	5.37471	MAMDC2		MAMDC2	2.72753	MAMDC2
MANEAL	-0.341812	MANEAL		MANEAL	2.23284	MANEAL
MAP3K14-AS1	2.59732	MAP3K14-AS1		MAP3K14-AS1	-2.80519	MAP3K14-AS1
MAPK13	-0.959512	MAPK13		MAPK13	2.74055	MAPK13
2018-03-01	2.51532	2018-03-01		2018-03-01	-3.49394	2018-03-01
2018-03-02	0.836356	2018-03-02		2018-03-02	-3.23121	2018-03-02
MARVELD2	-1.22003	MARVELD2		MARVELD2	-4.10649	MARVELD2
MATK	-0.711034	MATK		MATK	4.92688	MATK
MB	2.50037	MB		MB	-5.84367	MB
MBOAT2	-0.66215	MBOAT2		MBOAT2	-2.8247	MBOAT2
MCEMP1	-1.21774	MCEMP1		MCEMP1	-4.96856	MCEMP1
MEIS2	-4.34646	MEIS2		MEIS2	-3.20303	MEIS2
MESTIT1	1.51063	MESTIT1		MESTIT1	4.03088	MESTIT1
METTL7B	2.2598	METTL7B		METTL7B	3.30232	METTL7B
MEX3B	0.0755496	MEX3B		MEX3B	-2.79831	MEX3B
MFAP2	-0.163963	MFAP2		MFAP2	5.62649	MFAP2
MGAT3	-0.142385	MGAT3		MGAT3	-4.80823	MGAT3
MIAT	-2.48554	MIAT		MIAT	-2.6731	MIAT
MID2	-3.76205	MID2		MID2	-2.41308	MID2
MIR3189	-1.01594	MIR3189		MIR3189	3.3251	MIR3189
MIR3960		MIR3960		MIR3960	-3.3016	MIR3960
MIR4519	1.88569	MIR4519		MIR4519	2.14202	MIR4519
MIR574	0.591669	MIR574		MIR574	2.51101	MIR574
MIR612	-0.0992224	MIR612		MIR612	2.5187	MIR612
MIR642A		MIR642A		MIR642A	-4.4466	MIR642A
MIR6717	1.81407	MIR6717		MIR6717	-2.8168	MIR6717
MLXIPL	1.02037	MLXIPL		MLXIPL	3.24227	MLXIPL
MMP1	-3.07304	MMP1		MMP1	2.36873	MMP1
MMP10	-4.73416	MMP10		MMP10	3.10088	MMP10
MMP13	1.77965	MMP13		MMP13	-5.92961	MMP13
MMP19	-1.45101	MMP19		MMP19	3.94728	MMP19
MMP2	0.0250421	MMP2		MMP2	2.11523	MMP2
MMRN2	12.2628	MMRN2		MMRN2	2.51996	MMRN2
MOCOS	-4.0808	MOCOS		MOCOS	-4.63727	MOCOS
MPO	-4.16492	MPO		MPO	-6.47128	MPO
MPP7	-4.03852	MPP7		MPP7	-3.49232	MPP7
MPZL2	-0.764534	MPZL2		MPZL2	-5.68391	MPZL2
MPZL3	-0.578855	MPZL3		MPZL3	-2.4249	MPZL3
MRC1	1.74493	MRC1		MRC1	3.44491	MRC1
MRC2	-1.1417	MRC2		MRC2	-2.35607	MRC2
MS4A3		MS4A3		MS4A3	-7.28849	MS4A3
MST1R	-2.12159	MST1R		MST1R	-2.30771	MST1R
MSX2	1.75084	MSX2		MSX2	-3.14849	MSX2
MTMR9LP	-1.05645	MTMR9LP		MTMR9LP	-2.18132	MTMR9LP
MTSS1	-0.238203	MTSS1		MTSS1	3.1041	MTSS1
MTSS1L	0.637889	MTSS1L		MTSS1L	2.71286	MTSS1L
MTUS2	3.38324	MTUS2		MTUS2	-2.38415	MTUS2
MUC13	1.89391	MUC13		MUC13	2.53761	MUC13
MUC19	2.56296	MUC19		MUC19	2.93964	MUC19
MYBPC1	-1.8438	MYBPC1		MYBPC1	-4.66164	MYBPC1
MYBPC2	0.162438	MYBPC2		MYBPC2	-5.01675	MYBPC2
MYEF2	-5.32306	MYEF2		MYEF2	-3.65265	MYEF2
MYL9	-2.89043	MYL9		MYL9	2.06388	MYL9
MYLK2	-0.528104	MYLK2		MYLK2	2.20024	MYLK2
MYLK3	0.785551	MYLK3		MYLK3	-2.07367	MYLK3
MYO18B	1.31849	MYO18B		MYO18B	2.14389	MYO18B
MYO1E	-0.00016636	MYO1E		MYO1E	2.20875	MYO1E
MYO1G	-1.129	MYO1G		MYO1G	-4.09421	MYO1G
MYO3B	-0.720613	MYO3B		MYO3B	-6.14505	MYO3B
MYO5C	0.824551	MYO5C		MYO5C	-3.39136	MYO5C
MYO7A	0.899314	MYO7A		MYO7A	3.01594	MYO7A
MYOZ2	1.38351	MYOZ2		MYOZ2	3.24577	MYOZ2
MYZAP	-0.00780287	MYZAP		MYZAP	-2.15315	MYZAP
N4BP3	-4.66653	N4BP3		N4BP3	-2.48012	N4BP3
NACAP1	-0.679005	NACAP1		NACAP1	-4.50929	NACAP1
NAGS	-0.709935	NAGS		NAGS	-2.16658	NAGS
NAPSB	4.30187	NAPSB		NAPSB	-2.86858	NAPSB
NBEAP1	-2.67584	NBEAP1		NBEAP1	-4.95117	NBEAP1
NBPF3	-7.07454	NBPF3		NBPF3	-5.85521	NBPF3
NCAM1	1.08864	NCAM1		NCAM1	2.10781	NCAM1
NCMAP		NCMAP		NCMAP	-4.4449	NCMAP
NCRNA00185	-7.03917	NCRNA00185		NCRNA00185	-4.78982	NCRNA00185
NDRG1	-1.82492	NDRG1		NDRG1	-2.64295	NDRG1
NDRG2	2.54209	NDRG2		NDRG2	-2.02762	NDRG2
NDUFA4L2	-3.9871	NDUFA4L2		NDUFA4L2	-2.58249	NDUFA4L2
NECAB2	3.38077	NECAB2		NECAB2	3.66719	NECAB2
NEGR1	-4.11563	NEGR1		NEGR1	-5.54687	NEGR1
NES	-1.13168	NES		NES	2.67731	NES
NEURL1	0.302311	NEURL1		NEURL1	-2.71868	NEURL1
NEURL1B	0.910126	NEURL1B		NEURL1B	-4.47179	NEURL1B
NFE2	2.10694	NFE2		NFE2	-4.10338	NFE2
NFIX	-3.6188	NFIX		NFIX	3.23541	NFIX
NID1	4.62011	NID1		NID1	4.28274	NID1
NID2	-5.56605	NID2		NID2	3.51643	NID2
NLGN4X	1.08129	NLGN4X		NLGN4X	2.5155	NLGN4X
NLGN4Y	-10.3925	NLGN4Y		NLGN4Y	-10.5572	NLGN4Y
NMRK2	-1.92339	NMRK2		NMRK2	4.39091	NMRK2
NMUR1	1.97451	NMUR1		NMUR1	3.59307	NMUR1
NOS3	-1.24975	NOS3		NOS3	2.10015	NOS3
NOTCH3	-1.47784	NOTCH3		NOTCH3	3.83331	NOTCH3
NOTCH4	-1.88467	NOTCH4		NOTCH4	-2.97183	NOTCH4
NOVA2	2.45751	NOVA2		NOVA2	3.60495	NOVA2
NPAS2	-0.711865	NPAS2		NPAS2	2.17737	NPAS2
NPM2	1.37221	NPM2		NPM2	2.06985	NPM2
NPPC	2.14847	NPPC		NPPC	4.21835	NPPC
NPR2	1.33891	NPR2		NPR2	-2.16173	NPR2
NPTX2	-8.91832	NPTX2		NPTX2	-3.56778	NPTX2
NPY	0.731574	NPY		NPY	4.65002	NPY
NR4A1	1.71292	NR4A1		NR4A1	-2.022	NR4A1
NR4A2	0.464132	NR4A2		NR4A2	-2.17171	NR4A2
NRAP	-2.22672	NRAP		NRAP	4.41936	NRAP
NRCAM	-4.13971	NRCAM		NRCAM	2.01707	NRCAM
NRG1	-4.67779	NRG1		NRG1	-4.23564	NRG1
NRG4	-0.372458	NRG4		NRG4	-4.06522	NRG4
NRIP3	-2.80104	NRIP3		NRIP3	2.22158	NRIP3
NRP2	-0.635123	NRP2		NRP2	2.78513	NRP2
NTRK1	2.26001	NTRK1		NTRK1	2.63644	NTRK1
OAF	0.573375	OAF		OAF	3.42111	OAF
OCA2		OCA2		OCA2	-4.6187	OCA2
OCSTAMP	-1.42436	OCSTAMP		OCSTAMP	2.79422	OCSTAMP
OLFM4	1.96641	OLFM4		OLFM4	-2.3523	OLFM4
OSGIN1	-0.679295	OSGIN1		OSGIN1	3.10654	OSGIN1
OSMR	-5.74385	OSMR		OSMR	2.7917	OSMR
OTOA	0.222504	OTOA		OTOA	3.38708	OTOA
OVOL1	-5.25548	OVOL1		OVOL1	2.88129	OVOL1
P2RX6	-2.4482	P2RX6		P2RX6	2.08569	P2RX6
P2RY10	-1.29644	P2RY10		P2RY10	-7.40729	P2RY10
P4HA3	-1.71301	P4HA3		P4HA3	3.89386	P4HA3
PADI2	-0.358895	PADI2		PADI2	-2.13123	PADI2
PADI4	1.19451	PADI4		PADI4	-3.98044	PADI4
PAQR5	-2.65944	PAQR5		PAQR5	-2.12682	PAQR5
PARM1	5.77665	PARM1		PARM1	-2.53163	PARM1
PCBP4	-3.76399	PCBP4		PCBP4	-4.4366	PCBP4
PCDH12	8.73343	PCDH12		PCDH12	3.3673	PCDH12
PCDH18	-2.54873	PCDH18		PCDH18	3.0112	PCDH18
PCDHB15	0.253027	PCDHB15		PCDHB15	2.94712	PCDHB15
PCDHB16	2.95235	PCDHB16		PCDHB16	2.49244	PCDHB16
PCDHGB2	0.211471	PCDHGB2		PCDHGB2	2.07017	PCDHGB2
PCNXL2	0.27292	PCNXL2		PCNXL2	-2.33428	PCNXL2
PCP2	-1.75793	PCP2		PCP2	-2.07086	PCP2
PCSK6	-2.87505	PCSK6		PCSK6	2.86497	PCSK6
PDGFB	0.0144239	PDGFB		PDGFB	2.01478	PDGFB
PDGFD	-3.23598	PDGFD		PDGFD	-4.21577	PDGFD
PDGFRA	-4.0203	PDGFRA		PDGFRA	2.39168	PDGFRA
PDK4	-1.37087	PDK4		PDK4	-3.84425	PDK4
PDLIM1	-0.853333	PDLIM1		PDLIM1	-5.26432	PDLIM1
PDLIM4	-3.18553	PDLIM4		PDLIM4	2.39503	PDLIM4
PDYN	0.36692	PDYN		PDYN	2.26036	PDYN
PEG10	-1.95895	PEG10		PEG10	-2.95427	PEG10
PENK	-5.27788	PENK		PENK	-3.76415	PENK
PERP	-4.86446	PERP		PERP	-2.01744	PERP
PF4		PF4		PF4	-6.82073	PF4
PGA3	5.50424	PGA3		PGA3	-2.15926	PGA3
PGA5	6.162	PGA5		PGA5	-2.14681	PGA5
PHGDH	-5.59723	PHGDH		PHGDH	-3.27536	PHGDH
PHKA2-AS1	0.918727	PHKA2-AS1		PHKA2-AS1	2.1587	PHKA2-AS1
PHYHIP	3.19318	PHYHIP		PHYHIP	2.28579	PHYHIP
PI16	-11.208	PI16		PI16	-5.361	PI16
PID1	-0.36626	PID1		PID1	2.59496	PID1
PIEZO2	5.19628	PIEZO2		PIEZO2	2.15752	PIEZO2
PITPNM3	1.6943	PITPNM3		PITPNM3	4.08035	PITPNM3
PKIB	4.80605	PKIB		PKIB	-2.33193	PKIB
PKP2	-1.72338	PKP2		PKP2	-3.44988	PKP2
PLAC8	3.01861	PLAC8		PLAC8	-7.9042	PLAC8
PLCD4	1.07436	PLCD4		PLCD4	2.68986	PLCD4
PLCH1		PLCH1		PLCH1	-4.80514	PLCH1
PLEKHA5	-0.686494	PLEKHA5		PLEKHA5	-2.1049	PLEKHA5
PLEKHA6	-0.115578	PLEKHA6		PLEKHA6	-2.42666	PLEKHA6
PLEKHA7	2.18201	PLEKHA7		PLEKHA7	-2.42071	PLEKHA7
PLEKHG5	6.17567	PLEKHG5		PLEKHG5	2.762	PLEKHG5
PLEKHH1	2.70162	PLEKHH1		PLEKHH1	2.17164	PLEKHH1
PLIN4	0.0282579	PLIN4		PLIN4	2.60718	PLIN4
PLOD2	-2.81746	PLOD2		PLOD2	-2.84869	PLOD2
PLTP	1.17215	PLTP		PLTP	2.49384	PLTP
PLVAP	1.3268	PLVAP		PLVAP	2.00502	PLVAP
PLXNB1	-3.65991	PLXNB1		PLXNB1	-4.60144	PLXNB1
PMFBP1	0.966134	PMFBP1		PMFBP1	2.79539	PMFBP1
POTEF		POTEF		POTEF	-5.57695	POTEF
PPARG	-1.39906	PPARG		PPARG	3.21195	PPARG
PPBP		PPBP		PPBP	-7.33708	PPBP
PPEF1	1.04655	PPEF1		PPEF1	-3.70204	PPEF1
PPM1E	-1.5849	PPM1E		PPM1E	4.46491	PPM1E
PPM1J	-0.0625351	PPM1J		PPM1J	-2.76597	PPM1J
PPP1R13L	-1.18615	PPP1R13L		PPP1R13L	-2.13655	PPP1R13L
PPP1R9A	1.42723	PPP1R9A		PPP1R9A	-3.3185	PPP1R9A
PRAC2		PRAC2		PRAC2	-4.93488	PRAC2
PRDM8	0.446142	PRDM8		PRDM8	2.14192	PRDM8
PREX2	2.47485	PREX2		PREX2	-5.06139	PREX2
PRICKLE2	-1.56087	PRICKLE2		PRICKLE2	3.55027	PRICKLE2
PRKACB	-0.913836	PRKACB		PRKACB	2.45734	PRKACB
PRKAR2B	2.48102	PRKAR2B		PRKAR2B	-2.32415	PRKAR2B
PRKCZ	0.292704	PRKCZ		PRKCZ	-2.71398	PRKCZ
PRKY	-6.00956	PRKY		PRKY	-4.71336	PRKY
PROC	-2.80298	PROC		PROC	-3.44525	PROC
PROX1	-2.27281	PROX1		PROX1	-2.01682	PROX1
PRR15	-2.21027	PRR15		PRR15	-4.6589	PRR15
PRR5	1.12647	PRR5		PRR5	2.79024	PRR5
PRSS16	-1.0516	PRSS16		PRSS16	-4.00954	PRSS16
PRSS8	0.0582375	PRSS8		PRSS8	-6.86092	PRSS8
PSCA	-1.31909	PSCA		PSCA	3.47666	PSCA
PTGDR2	-0.647658	PTGDR2		PTGDR2	-7.08423	PTGDR2
PTGER3	4.49532	PTGER3		PTGER3	-4.75672	PTGER3
PTGES3L	1.77917	PTGES3L		PTGES3L	2.02086	PTGES3L
PTGES3L-AARSD1	0.494569	PTGES3L-AARSD1		PTGES3L-AARSD1	3.71398	PTGES3L-AARSD1
PTGIR	-0.645254	PTGIR		PTGIR	3.45235	PTGIR
PTGS2	0.824223	PTGS2		PTGS2	-2.39464	PTGS2
PTPN13	-2.21533	PTPN13		PTPN13	-3.41354	PTPN13
PTPN14	-1.44195	PTPN14		PTPN14	-3.43895	PTPN14
PTPRCAP	-0.78274	PTPRCAP		PTPRCAP	-2.69875	PTPRCAP
PTPRN2	-11.4226	PTPRN2		PTPRN2	-6.02649	PTPRN2
PVRL3	-3.46148	PVRL3		PVRL3	-2.09156	PVRL3
PYGL	1.31999	PYGL		PYGL	2.60394	PYGL
PYGO1	-2.72422	PYGO1		PYGO1	-2.50649	PYGO1
PYHIN1	-0.914009	PYHIN1		PYHIN1	2.91213	PYHIN1
PYY	-1.5737	PYY		PYY	-2.18146	PYY
RAB11FIP4	0.528308	RAB11FIP4		RAB11FIP4	-2.08217	RAB11FIP4
RAB17	-2.90774	RAB17		RAB17	-2.58316	RAB17
RAB27B	-7.17051	RAB27B		RAB27B	-5.04029	RAB27B
RAB33A	-2.24965	RAB33A		RAB33A	-2.43679	RAB33A
RAB38	-1.56732	RAB38		RAB38	2.20765	RAB38
RAB39B	-4.63843	RAB39B		RAB39B	-2.1989	RAB39B
RAMP1	1.89528	RAMP1		RAMP1	2.24545	RAMP1
RAMP2	1.82814	RAMP2		RAMP2	2.70133	RAMP2
RAMP2-AS1	1.40597	RAMP2-AS1		RAMP2-AS1	2.60622	RAMP2-AS1
RAPGEF3	-1.8839	RAPGEF3		RAPGEF3	2.48739	RAPGEF3
RAPGEF4	0.12154	RAPGEF4		RAPGEF4	-4.2645	RAPGEF4
RARRES1	-3.4392	RARRES1		RARRES1	3.11771	RARRES1
RASD2	-3.11866	RASD2		RASD2	-5.48602	RASD2
RASGRP2	-2.02206	RASGRP2		RASGRP2	-3.10142	RASGRP2
RASL11B	-1.93496	RASL11B		RASL11B	3.23314	RASL11B
RASL12	1.04912	RASL12		RASL12	2.08984	RASL12
RASSF10		RASSF10		RASSF10	-5.86386	RASSF10
RBM46	-4.78016	RBM46		RBM46	-26.1114	RBM46
RBMS3	-1.35496	RBMS3		RBMS3	-2.71522	RBMS3
RBP7	2.23519	RBP7		RBP7	2.41893	RBP7
RBPMS	-1.84799	RBPMS		RBPMS	-4.00359	RBPMS
RBPMS-AS1		RBPMS-AS1		RBPMS-AS1	-4.23366	RBPMS-AS1
RCAN3	-2.15806	RCAN3		RCAN3	-2.23755	RCAN3
RCOR2	2.86966	RCOR2		RCOR2	-2.43739	RCOR2
REEP1	0.211976	REEP1		REEP1	-2.50007	REEP1
REG4		REG4		REG4	-4.35164	REG4
REM2	-1.10069	REM2		REM2	-2.40549	REM2
RET	-0.17335	RET		RET	3.10949	RET
RETN	7.1213	RETN		RETN	-2.43086	RETN
RGCC	-2.47498	RGCC		RGCC	3.85997	RGCC
RGS16	0.868792	RGS16		RGS16	-2.07577	RGS16
RGS18	1.13495	RGS18		RGS18	-2.12348	RGS18
RGS20	-6.73921	RGS20		RGS20	3.99134	RGS20
RGS4	-6.44914	RGS4		RGS4	-3.96567	RGS4
RGS6	2.86056	RGS6		RGS6	-4.76149	RGS6
RHBDF1	-0.504024	RHBDF1		RHBDF1	3.46337	RHBDF1
RHBDL3	-1.48509	RHBDL3		RHBDL3	2.18273	RHBDL3
RHOD	-3.55058	RHOD		RHOD	-5.07579	RHOD
RHOH	1.78796	RHOH		RHOH	-2.57918	RHOH
RHOJ	-5.94804	RHOJ		RHOJ	-8.25857	RHOJ
RHPN2	1.62854	RHPN2		RHPN2	-2.00923	RHPN2
RNASE10	1.86051	RNASE10		RNASE10	2.04565	RNASE10
RND3	-1.29832	RND3		RND3	2.43406	RND3
RNF128	-2.28203	RNF128		RNF128	4.65801	RNF128
RNF43		RNF43		RNF43	-3.84114	RNF43
RPS4Y1	-14.3978	RPS4Y1		RPS4Y1	-14.1058	RPS4Y1
RPS6KA6	-2.78513	RPS6KA6		RPS6KA6	-4.05136	RPS6KA6
RTN4RL1	-0.856232	RTN4RL1		RTN4RL1	2.33722	RTN4RL1
RUFY4	6.28599	RUFY4		RUFY4	-4.04926	RUFY4
RUNX1T1	-0.322173	RUNX1T1		RUNX1T1	-3.12203	RUNX1T1
S100A10	-3.9549	S100A10		S100A10	-3.42057	S100A10
S100A12	0.272555	S100A12		S100A12	-3.25075	S100A12
S100A6	-3.49859	S100A6		S100A6	-2.34918	S100A6
S100A8	-2.13153	S100A8		S100A8	-2.90798	S100A8
S1PR1	0.123078	S1PR1		S1PR1	3.57557	S1PR1
SAMD11	-3.99871	SAMD11		SAMD11	-2.42985	SAMD11
SAMD4A	-2.02026	SAMD4A		SAMD4A	2.74343	SAMD4A
SARDH	-1.95421	SARDH		SARDH	3.71398	SARDH
SCG3	-1.61005	SCG3		SCG3	2.86606	SCG3
SCIN	-3.46785	SCIN		SCIN	2.36982	SCIN
SCN1B	-0.00359805	SCN1B		SCN1B	3.61784	SCN1B
SCN4B	2.22337	SCN4B		SCN4B	-3.30776	SCN4B
SCN5A	-1.35119	SCN5A		SCN5A	-6.04508	SCN5A
SCRT2	5.2863	SCRT2		SCRT2	2.66666	SCRT2
SCUBE2	-1.05642	SCUBE2		SCUBE2	3.22072	SCUBE2
SDC3	-0.213036	SDC3		SDC3	2.04895	SDC3
SDK2		SDK2		SDK2	-6.52968	SDK2
SEC14L2	-1.24643	SEC14L2		SEC14L2	3.73308	SEC14L2
SELP		SELP		SELP	-5.42437	SELP
SELV		SELV		SELV	-3.81998	SELV
SEMA3C	-5.7843	SEMA3C		SEMA3C	-4.23517	SEMA3C
SEMA4C	3.19428	SEMA4C		SEMA4C	-2.0598	SEMA4C
SEMA4G	2.25686	SEMA4G		SEMA4G	-2.06239	SEMA4G
SEMA5A	-3.43965	SEMA5A		SEMA5A	3.06952	SEMA5A
SEMA6A	-0.544116	SEMA6A		SEMA6A	2.42987	SEMA6A
SEMA6D	-3.31902	SEMA6D		SEMA6D	-2.57498	SEMA6D
SEPP1	2.04685	SEPP1		SEPP1	2.84527	SEPP1
SERPINB9P1	-6.73181	SERPINB9P1		SERPINB9P1	-4.00418	SERPINB9P1
SERPINC1	-2.98246	SERPINC1		SERPINC1	-2.6692	SERPINC1
SERPIND1	2.49875	SERPIND1		SERPIND1	3.50626	SERPIND1
SERPINE1	-4.15175	SERPINE1		SERPINE1	2.76312	SERPINE1
SFTPD	-1.40161	SFTPD		SFTPD	-4.88746	SFTPD
SGIP1	0.918603	SGIP1		SGIP1	2.06989	SGIP1
SGSM1	-2.7094	SGSM1		SGSM1	4.34754	SGSM1
SH3BP4	-2.12241	SH3BP4		SH3BP4	-5.22024	SH3BP4
SH3RF2	0.742831	SH3RF2		SH3RF2	4.55254	SH3RF2
SH3RF3	-0.399786	SH3RF3		SH3RF3	2.6982	SH3RF3
SH3RF3-AS1	-1.1577	SH3RF3-AS1		SH3RF3-AS1	3.779	SH3RF3-AS1
SHANK3	-0.394884	SHANK3		SHANK3	2.26983	SHANK3
SHISA4	-3.83561	SHISA4		SHISA4	-2.07617	SHISA4
SHISA7	0.0732765	SHISA7		SHISA7	2.4619	SHISA7
SHOX2	0.960711	SHOX2		SHOX2	4.58255	SHOX2
SIGLEC17P	-0.32136	SIGLEC17P		SIGLEC17P	2.14337	SIGLEC17P
SIGLEC6	1.59057	SIGLEC6		SIGLEC6	-2.96303	SIGLEC6
SKIL	-0.559248	SKIL		SKIL	-2.65818	SKIL
SLA2	-0.315092	SLA2		SLA2	-2.26525	SLA2
SLAMF6	-3.71977	SLAMF6		SLAMF6	2.23198	SLAMF6
SLAMF9	-3.93297	SLAMF9		SLAMF9	3.85299	SLAMF9
SLC12A3	0.421129	SLC12A3		SLC12A3	-5.04295	SLC12A3
SLC12A8	-1.79629	SLC12A8		SLC12A8	-2.18967	SLC12A8
SLC16A14	-0.20036	SLC16A14		SLC16A14	-2.83932	SLC16A14
SLC16A6	-2.43062	SLC16A6		SLC16A6	-2.70072	SLC16A6
SLC16A8	-0.641082	SLC16A8		SLC16A8	2.42882	SLC16A8
SLC18A2	4.56865	SLC18A2		SLC18A2	-4.20875	SLC18A2
SLC1A3	-0.781957	SLC1A3		SLC1A3	3.22548	SLC1A3
SLC22A16	2.45861	SLC22A16		SLC22A16	2.81141	SLC22A16
SLC28A1	-0.725625	SLC28A1		SLC28A1	5.17626	SLC28A1
SLC28A3	-2.45559	SLC28A3		SLC28A3	2.10917	SLC28A3
SLC2A1	-2.72459	SLC2A1		SLC2A1	-3.57092	SLC2A1
SLC2A14	-5.36675	SLC2A14		SLC2A14	-5.54945	SLC2A14
SLC2A1-AS1	-3.81717	SLC2A1-AS1		SLC2A1-AS1	-2.73347	SLC2A1-AS1
SLC2A9	0.431872	SLC2A9		SLC2A9	2.04969	SLC2A9
SLC30A2	0.303205	SLC30A2		SLC30A2	2.03147	SLC30A2
SLC30A3	-2.06918	SLC30A3		SLC30A3	2.67005	SLC30A3
SLC30A8		SLC30A8		SLC30A8	-6.29772	SLC30A8
SLC38A1	-3.2382	SLC38A1		SLC38A1	-6.65438	SLC38A1
SLC38A6	-1.23748	SLC38A6		SLC38A6	2.06196	SLC38A6
SLC39A12	0.569253	SLC39A12		SLC39A12	3.75721	SLC39A12
SLC43A1	1.13789	SLC43A1		SLC43A1	2.95759	SLC43A1
SLC44A3		SLC44A3		SLC44A3	-6.32195	SLC44A3
SLC46A2	1.81305	SLC46A2		SLC46A2	4.2316	SLC46A2
SLC4A3	0.0939952	SLC4A3		SLC4A3	-5.67928	SLC4A3
SLC52A1	-4.49679	SLC52A1		SLC52A1	3.48137	SLC52A1
SLC5A10	0.459325	SLC5A10		SLC5A10	3.75162	SLC5A10
SLC6A11	-1.06433	SLC6A11		SLC6A11	-2.29324	SLC6A11
SLC6A7	-2.35018	SLC6A7		SLC6A7	2.79608	SLC6A7
SLC9A9	0.916526	SLC9A9		SLC9A9	3.11587	SLC9A9
SLCO4A1	-1.11711	SLCO4A1		SLCO4A1	-2.43631	SLCO4A1
SLCO4C1	3.54526	SLCO4C1		SLCO4C1	-3.1681	SLCO4C1
SLIT3	-0.622223	SLIT3		SLIT3	-2.1425	SLIT3
SLITRK4	5.10338	SLITRK4		SLITRK4	4.76214	SLITRK4
SLPI	-0.0260862	SLPI		SLPI	-6.25422	SLPI
SMAD3	1.09986	SMAD3		SMAD3	5.39258	SMAD3
SMAD6	0.537128	SMAD6		SMAD6	-2.53297	SMAD6
SMAD7	0.106032	SMAD7		SMAD7	-2.30119	SMAD7
SMARCD3	-0.259503	SMARCD3		SMARCD3	2.1631	SMARCD3
SMIM3	0.147999	SMIM3		SMIM3	2.05053	SMIM3
SMPDL3B	2.60669	SMPDL3B		SMPDL3B	-6.55895	SMPDL3B
SMTNL2	-1.03322	SMTNL2		SMTNL2	2.60795	SMTNL2
SNCAIP	-0.585873	SNCAIP		SNCAIP	-3.80761	SNCAIP
SNCG	7.31861	SNCG		SNCG	3.08616	SNCG
SNORD18A		SNORD18A		SNORD18A	-2.80257	SNORD18A
SNORD5	-3.55382	SNORD5		SNORD5	-2.2713	SNORD5
SORBS3	-0.0713098	SORBS3		SORBS3	2.87744	SORBS3
SORCS2	-0.649825	SORCS2		SORCS2	2.95188	SORCS2
SOX8	-1.85297	SOX8		SOX8	2.52889	SOX8
SPARC	-0.930049	SPARC		SPARC	2.51413	SPARC
SPATS1	-2.0192	SPATS1		SPATS1	2.47823	SPATS1
SPEG	-1.72525	SPEG		SPEG	4.03746	SPEG
SPIB	-0.445778	SPIB		SPIB	-5.37069	SPIB
SPINK6	0.408385	SPINK6		SPINK6	3.72797	SPINK6
SPN	-0.191685	SPN		SPN	-2.19336	SPN
SPNS3	4.79403	SPNS3		SPNS3	-2.80472	SPNS3
SPOCD1	-0.201191	SPOCD1		SPOCD1	5.30092	SPOCD1
SPOCK1	-6.07611	SPOCK1		SPOCK1	-2.88401	SPOCK1
SPON1	-1.59683	SPON1		SPON1	3.35645	SPON1
SPON2	-3.14639	SPON2		SPON2	2.44944	SPON2
SPRY4	0.957047	SPRY4		SPRY4	-2.18316	SPRY4
SRCIN1	-1.76586	SRCIN1		SRCIN1	4.49829	SRCIN1
SRGAP2-AS1	0.127334	SRGAP2-AS1		SRGAP2-AS1	3.58842	SRGAP2-AS1
SRPX2	-2.60032	SRPX2		SRPX2	2.25379	SRPX2
SSC5D	-1.96048	SSC5D		SSC5D	3.03366	SSC5D
ST14	-1.90458	ST14		ST14	-4.25534	ST14
ST3GAL4-AS1	-0.209673	ST3GAL4-AS1		ST3GAL4-AS1	-3.00686	ST3GAL4-AS1
ST3GAL6-AS1	-1.48317	ST3GAL6-AS1		ST3GAL6-AS1	2.95911	ST3GAL6-AS1
ST8SIA1	-0.901754	ST8SIA1		ST8SIA1	-3.40225	ST8SIA1
STAC2	-4.93433	STAC2		STAC2	4.83938	STAC2
STC2	-3.33705	STC2		STC2	2.9947	STC2
STK17A	-0.447487	STK17A		STK17A	-2.63314	STK17A
STK17B	0.356947	STK17B		STK17B	-2.17527	STK17B
STK32B	2.64017	STK32B		STK32B	2.81331	STK32B
STYK1	-3.28545	STYK1		STYK1	-6.18984	STYK1
SULF1	-0.92107	SULF1		SULF1	3.63082	SULF1
SULF2	-2.89207	SULF2		SULF2	-3.05338	SULF2
SULT1A1	1.90917	SULT1A1		SULT1A1	2.18633	SULT1A1
SYN2	-0.157018	SYN2		SYN2	2.85845	SYN2
SYNDIG1	-2.97078	SYNDIG1		SYNDIG1	-2.28484	SYNDIG1
SYNDIG1L	1.5826	SYNDIG1L		SYNDIG1L	4.52318	SYNDIG1L
SYNPO2L	2.39818	SYNPO2L		SYNPO2L	2.31212	SYNPO2L
SYPL2	-1.89989	SYPL2		SYPL2	2.04205	SYPL2
SYT1	4.49204	SYT1		SYT1	3.52498	SYT1
SYT15	-1.78822	SYT15		SYT15	-7.35612	SYT15
SYT4	-2.75941	SYT4		SYT4	-2.92916	SYT4
SYTL1	0.40754	SYTL1		SYTL1	-3.52131	SYTL1
TAC4	5.11642	TAC4		TAC4	6.66663	TAC4
TACSTD2	-0.716312	TACSTD2		TACSTD2	-6.41737	TACSTD2
TANC1	-0.447946	TANC1		TANC1	-2.19351	TANC1
TBATA	3.70074	TBATA		TBATA	3.5344	TBATA
TBC1D10C	1.3705	TBC1D10C		TBC1D10C	-2.38431	TBC1D10C
TBX10		TBX10		TBX10	-4.13244	TBX10
TBX21	-3.94207	TBX21		TBX21	5.22453	TBX21
TBXA2R	1.99222	TBXA2R		TBXA2R	2.914	TBXA2R
TCF7	-2.29742	TCF7		TCF7	-2.51624	TCF7
TCHH	-9.59894	TCHH		TCHH	-5.0164	TCHH
TEAD1	-2.4286	TEAD1		TEAD1	-2.02966	TEAD1
TEKT4P2	-11.7051	TEKT4P2		TEKT4P2	-23.5901	TEKT4P2
TENM4	-1.08116	TENM4		TENM4	-2.99728	TENM4
TEPP	-2.30595	TEPP		TEPP	-3.7551	TEPP
TES	-1.09734	TES		TES	-2.2576	TES
TET1	-1.80955	TET1		TET1	2.80087	TET1
TFAP2C	0.014207	TFAP2C		TFAP2C	2.58738	TFAP2C
TGM5	2.75121	TGM5		TGM5	-4.35405	TGM5
THBS1	-3.42186	THBS1		THBS1	-4.80467	THBS1
THBS2	-1.45868	THBS2		THBS2	3.41321	THBS2
THRB	-1.27986	THRB		THRB	5.97438	THRB
TIE1	-1.06308	TIE1		TIE1	3.77003	TIE1
TIMP3	0.806125	TIMP3		TIMP3	3.71171	TIMP3
TIMP4	-3.77858	TIMP4		TIMP4	5.26783	TIMP4
TJP1	-2.52339	TJP1		TJP1	-3.9773	TJP1
TJP3	-0.323124	TJP3		TJP3	-3.52716	TJP3
TLCD2	-1.09188	TLCD2		TLCD2	-2.17721	TLCD2
TLE6	-1.50734	TLE6		TLE6	-2.98886	TLE6
TLR10	2.47942	TLR10		TLR10	-3.41376	TLR10
TMC1	1.38726	TMC1		TMC1	-3.34202	TMC1
TMCC2	-2.97917	TMCC2		TMCC2	2.22155	TMCC2
TMCC3	-2.6264	TMCC3		TMCC3	-2.95071	TMCC3
TMEM140	-4.17408	TMEM140		TMEM140	2.42014	TMEM140
TMEM158	0.285067	TMEM158		TMEM158	3.0219	TMEM158
TMEM191B	-2.25104	TMEM191B		TMEM191B	-2.19362	TMEM191B
TMEM200A	-3.05696	TMEM200A		TMEM200A	-5.96183	TMEM200A
TMEM204	-0.814144	TMEM204		TMEM204	-3.70781	TMEM204
TMEM221	0.54314	TMEM221		TMEM221	3.81953	TMEM221
TMEM236	3.89755	TMEM236		TMEM236	3.09277	TMEM236
TMEM37	-0.0648231	TMEM37		TMEM37	2.72319	TMEM37
TMEM45A	-1.93229	TMEM45A		TMEM45A	-2.24064	TMEM45A
TMEM8B	1.47935	TMEM8B		TMEM8B	-3.12557	TMEM8B
TMEM92	1.14821	TMEM92		TMEM92	-7.65281	TMEM92
TMPRSS4-AS1	4.92557	TMPRSS4-AS1		TMPRSS4-AS1	2.95839	TMPRSS4-AS1
TMSB4Y	-8.81085	TMSB4Y		TMSB4Y	-8.24261	TMSB4Y
TMTC2	-1.63423	TMTC2		TMTC2	-2.0592	TMTC2
TNC	-5.38882	TNC		TNC	2.79119	TNC
TNF	1.14429	TNF		TNF	-2.26367	TNF
TNFRSF11A	3.11163	TNFRSF11A		TNFRSF11A	3.25445	TNFRSF11A
TNFRSF11B	-5.45062	TNFRSF11B		TNFRSF11B	-5.07456	TNFRSF11B
TNFRSF25	4.40254	TNFRSF25		TNFRSF25	2.32548	TNFRSF25
TNFRSF9	-2.18023	TNFRSF9		TNFRSF9	-3.50916	TNFRSF9
TNFSF11		TNFSF11		TNFSF11	-5.54864	TNFSF11
TNFSF14	-2.73177	TNFSF14		TNFSF14	-2.11825	TNFSF14
TNFSF18	1.49523	TNFSF18		TNFSF18	2.79966	TNFSF18
TNFSF8	-4.17203	TNFSF8		TNFSF8	2.90468	TNFSF8
TNK1	0.0371239	TNK1		TNK1	-4.42508	TNK1
TNNT1	-3.95054	TNNT1		TNNT1	2.20278	TNNT1
TNS1	-3.01825	TNS1		TNS1	2.07517	TNS1
TOX	1.16672	TOX		TOX	-2.43378	TOX
TPBGL	-0.904726	TPBGL		TPBGL	2.61567	TPBGL
TREML2	1.2891	TREML2		TREML2	-2.29064	TREML2
TRERNA1		TRERNA1		TRERNA1	-3.85639	TRERNA1
TRG-AS1	-0.929127	TRG-AS1		TRG-AS1	2.61318	TRG-AS1
TRIB3	-3.56359	TRIB3		TRIB3	2.21838	TRIB3
TRIM36	-0.74163	TRIM36		TRIM36	-2.32892	TRIM36
TRIM47	-1.55566	TRIM47		TRIM47	3.08101	TRIM47
TRIM50	-1.02877	TRIM50		TRIM50	2.37101	TRIM50
TRIM54	-4.25909	TRIM54		TRIM54	6.13561	TRIM54
TRIM72	-2.76068	TRIM72		TRIM72	-2.99113	TRIM72
TRO	-4.77345	TRO		TRO	-3.31862	TRO
TRPC6		TRPC6		TRPC6	-9.3317	TRPC6
TRPM1	-1.91418	TRPM1		TRPM1	4.83791	TRPM1
TRPM8	-2.02801	TRPM8		TRPM8	2.04932	TRPM8
TSGA10IP	2.1649	TSGA10IP		TSGA10IP	-2.19678	TSGA10IP
TSPAN10	-1.47604	TSPAN10		TSPAN10	3.5508	TSPAN10
TSPAN11	-3.45871	TSPAN11		TSPAN11	2.80615	TSPAN11
TSPAN18	-3.67649	TSPAN18		TSPAN18	-4.18693	TSPAN18
TSPAN4	0.654101	TSPAN4		TSPAN4	2.38294	TSPAN4
TSSK3	4.05065	TSSK3		TSSK3	2.41787	TSSK3
TTC28	-0.580928	TTC28		TTC28	2.45026	TTC28
TTC29		TTC29		TTC29	-5.14786	TTC29
TTTY14	-6.36666	TTTY14		TTTY14	-5.61641	TTTY14
TTTY15	-10.7676	TTTY15		TTTY15	-10.9693	TTTY15
TUBB3	-3.7881	TUBB3		TUBB3	2.0517	TUBB3
TULP2	-3.59608	TULP2		TULP2	-2.4838	TULP2
TXLNGY	-11.9404	TXLNGY		TXLNGY	-11.2378	TXLNGY
TXNIP	-1.53044	TXNIP		TXNIP	-2.32253	TXNIP
UBD	-6.86987	UBD		UBD	3.23444	UBD
UNC13A	-3.20361	UNC13A		UNC13A	2.14625	UNC13A
USH1G	3.84632	USH1G		USH1G	2.65635	USH1G
USP2	-0.0631594	USP2		USP2	5.09831	USP2
USP2-AS1	-1.43955	USP2-AS1		USP2-AS1	5.38326	USP2-AS1
USP44	-0.482112	USP44		USP44	-2.93476	USP44
USP9Y	-13.2642	USP9Y		USP9Y	-12.2091	USP9Y
UTF1	1.95428	UTF1		UTF1	-4.12888	UTF1
UTY	-11.4076	UTY		UTY	-11.2054	UTY
VCAM1	-1.28205	VCAM1		VCAM1	3.9376	VCAM1
VENTX	-2.2408	VENTX		VENTX	-3.25605	VENTX
VNN1	-4.18169	VNN1		VNN1	2.77913	VNN1
VSIG4	3.24487	VSIG4		VSIG4	2.73979	VSIG4
VSNL1	-0.837893	VSNL1		VSNL1	4.63351	VSNL1
VTN	-0.412868	VTN		VTN	2.5634	VTN
VWF	-0.291999	VWF		VWF	2.05949	VWF
WASH5P	-1.12632	WASH5P		WASH5P	-2.15346	WASH5P
WDR86	2.6251	WDR86		WDR86	-4.26365	WDR86
WDR86-AS1		WDR86-AS1		WDR86-AS1	-4.51903	WDR86-AS1
WFDC1	1.21917	WFDC1		WFDC1	3.73211	WFDC1
WHAMMP2	-4.50215	WHAMMP2		WHAMMP2	-3.75425	WHAMMP2
WIPF3	0.284568	WIPF3		WIPF3	2.83582	WIPF3
WNK2	-0.783325	WNK2		WNK2	3.47465	WNK2
WNT10B	2.28315	WNT10B		WNT10B	-2.93635	WNT10B
WNT11	-2.57632	WNT11		WNT11	-3.89296	WNT11
WNT7B		WNT7B		WNT7B	-6.26143	WNT7B
WWC1	-0.518207	WWC1		WWC1	-2.66725	WWC1
WWTR1	-5.78025	WWTR1		WWTR1	2.84636	WWTR1
XK	1.44916	XK		XK	-2.0171	XK
XKR4	-3.78577	XKR4		XKR4	-6.04083	XKR4
XKRX	-3.03887	XKRX		XKRX	2.33319	XKRX
YBX2	-0.0158841	YBX2		YBX2	-3.34273	YBX2
ZBTB7C	-2.31756	ZBTB7C		ZBTB7C	2.7425	ZBTB7C
ZCCHC12	4.59854	ZCCHC12		ZCCHC12	4.01524	ZCCHC12
ZDHHC19	2.30599	ZDHHC19		ZDHHC19	2.09674	ZDHHC19
ZDHHC23	-1.56536	ZDHHC23		ZDHHC23	-3.20009	ZDHHC23
ZEB1	-1.29865	ZEB1		ZEB1	-2.84953	ZEB1
ZEB1-AS1	-1.94292	ZEB1-AS1		ZEB1-AS1	-3.3598	ZEB1-AS1
ZFHX4	-5.70142	ZFHX4		ZFHX4	-4.67949	ZFHX4
ZFP37	-3.56133	ZFP37		ZFP37	-2.01886	ZFP37
ZFY	-11.2824	ZFY		ZFY	-10.9232	ZFY
ZFYVE9	-3.71586	ZFYVE9		ZFYVE9	-3.81967	ZFYVE9
ZMIZ1-AS1	-3.15361	ZMIZ1-AS1		ZMIZ1-AS1	2.11593	ZMIZ1-AS1
ZNF366	1.84651	ZNF366		ZNF366	-2.69737	ZNF366
ZNF395	-0.103587	ZNF395		ZNF395	2.55364	ZNF395
ZNF462	-0.452416	ZNF462		ZNF462	2.37575	ZNF462
ZNF571-AS1	0.77468	ZNF571-AS1		ZNF571-AS1	2.20853	ZNF571-AS1
ZNF578	-1.78605	ZNF578		ZNF578	3.21774	ZNF578
ZNF69	-6.26634	ZNF69		ZNF69	-2.13906	ZNF69
ZNF704	1.24971	ZNF704		ZNF704	2.64561	ZNF704
ZNF818P	-3.16082	ZNF818P		ZNF818P	-2.00643	ZNF818P
ZYG11A	0.622374	ZYG11A		ZYG11A	-2.77623	ZYG11A
