# Supplementary material for: Development and validation of a simplified method to generate human microglia from pluripotent stem cells
Source: Mol Neurodegener. 2018 Dec 22;13:67. doi: 10.1186/s13024-018-0297-x (PMC6303871; doi:10.1186/s13024-018-0297-x)
Supplement: Supplementary file 7 — Table S5. Catelog numbers for all materials used in this manuscript. (XLSX 45686 kb) [file 13024_2018_297_MOESM7_ESM.xlsx]

## Sheet: Sheet1
Materials	Company	Catelog Number
STEMdiff Hematopoetic Kit	STEMCELL Technologies	5310
ReLeSR	STEMCELL Technologies	5872
mTeSR E8	STEMCELL Technologies	5940
Thiazovivin	STEMCELL Technologies	72252
96-well plates	Corning	3596
6-well plates	Corning	3516
BD Matrigel Matrix Growth Factor Reduced, Phenol Red-Free	BD Biosciences	356231
DPBS (low Ca2+ low Mg2+)	Thermo Fisher Scientific	A1285601
APC CD43 Antibody (clone CD43-10G7)	BioLegend	343206, RRID: AB_2194072
FITC CD34 Antibody (clone 561)	BioLegend	343604, RRID: AB_1732005
PE CD41 Antibody (clone HIP8)	BioLegend	303706, RRID: AB_314376
Zombie Violet Fixable Viability Stain	BioLegend	423114
APC-Cyanine7 CD45 (HI30)	BioLegend	25-0459-T10
PE/Cy7 CD235a (Glycophorin A) (clone HI264)	BioLegend	349112, RRID: AB_2562708
1-Thioglycerol (Monothioglycerol)	Sigma	A8960-5G
B27 Supplement	Thermo Fisher Scientific	17504044
N2 Supplement	Thermo Fisher Scientific	17502048
Non-essential Amino Acids (NEAA)	Thermo Fisher Scientific	11140050
GlutaMax Supplement	Thermo Fisher Scientific	35050061
Human Insulin	Sigma	I2643-50MG
Insulin-Transferrin-Selenium (ITS-G) (100×)	Thermo Fisher Scientific	41400045
anti-Ku80	Abcam	ab79220
anti-Iba1	Wako	019-19741
Normal Goat Serum Control	Thermo Fisher Scientific	31873
Human/Mouse TREM-2 Antibody	R&D Systems	MAB17291-SP
anti-P2RY12	Sigma	HPA014518
DAPI Fluoromount	Southern Biotech	0100-20
Recombinant Human M-CSF	Peprotech	300-25
Recombinant Human IL-34	Peprotech	200-34
Recombinant Human TGF-β1 (HEK293 derived)	Peprotech	100-21
Recombinant Human Fractalkine (CX3CL1)	Peprotech	300-18
Recombinant Human OX-2/MOX1/CD200 (C-6His)	Novoprotein	C311
BamBanker	Wako	302-14681 CS-02-001
DMEM/F-12, HEPES, no phenol red	Thermo Fisher Scientific	11039021
RNAeasy kit	Qiagen	74104
DNase Max Kit	Qiagen	15200-50
pHrodo™ Red Zymosan Bioparticles™ Conjugate for Phagocytosis	Thermo Fisher Scientific	P35364
pHrodo™ Red S. aureus Bioparticles™ Conjugate for Phagocytosis	Thermo Fisher Scientific	A10010
Beta - Amyloid (1 - 42), HiLyte™ Fluor 488 - labeled, Human	AnaSpec	AS-60479-01
